# Supplementary material for: Use of Graph Theory to Characterize Human and Arthropod Vector Cell Protein Response to Infection With Anaplasma phagocytophilum
Source: Front Cell Infect Microbiol. 2018 Aug 3;8:265. doi: 10.3389/fcimb.2018.00265 (PMC6086010; doi:10.3389/fcimb.2018.00265)
Supplement: Supplementary file 4 [file Data_Sheet_2.xlsx]

## Sheet: Human cell proteomics
Supplementary Dataset 2. Results of human cell proteomics analysis.
Accession	Description	Area Control 1	Area Control 2	Area Infected 1	Area Infected 2	Average Area Control	Average Area Infected	Fold Change (Infected/control)	Log2 (Fold Change)	p-value (t-test)	GOs
Q13885	Tubulin beta-2A chain OS=Homo sapiens GN=TUBB2A PE=1 SV=1	3177.06	3465.61	218822	221799	3321.33	220311	66.3321	6.05163	4.7494e-05	C:nucleus; C:cytoplasm; C:microtubule; C:extracellular exosome; F:GTPase activity; F:structural constituent of cytoskeleton; F:GTP binding; P:microtubule-based process; P:'de novo' posttranslational protein folding; P:protein polymerization
A0A087WW23	Arachidonate 5-lipoxygenase-activating protein OS=Homo sapiens GN=ALOX5AP PE=1 SV=1	34433	35176	86492.6	87206.9	34804.5	86849.7	2.49536	1.31925	9.803e-05	C:nucleus; C:endoplasmic reticulum; C:cytosol; C:integral component of membrane; F:arachidonate 5-lipoxygenase activity; F:glutathione transferase activity; F:leukotriene-C4 synthase activity; F:glutathione peroxidase activity; F:enzyme activator activity; F:enzyme binding; F:protein homodimerization activity; F:protein heterodimerization activity; P:leukotriene production involved in inflammator…
Q86W42	THO complex subunit 6 homolog OS=Homo sapiens GN=THOC6 PE=1 SV=1	199102	200131	152432	151815	199617	152123	0.762076	-0.391992	0.00016	C:THO complex part of transcription export complex; C:nuclear speck; F:RNA binding; P:mRNA processing; P:apoptotic process; P:central nervous system development; P:RNA splicing; P:negative regulation of apoptotic process; P:viral mRNA export from host cell nucleus
A0A087X1Z3	Proteasome activator complex subunit 2 OS=Homo sapiens GN=PSME2 PE=1 SV=1	1.43764e+06	1.42973e+06	1.96738e+06	1.97887e+06	1.43368e+06	1.97313e+06	1.37626	0.460756	0.00017	C:proteasome activator complex
E9PAN7	Ribosomal protein S6 kinase alpha-1 OS=Homo sapiens GN=RPS6KA1 PE=1 SV=1	21774.5	21676.8	42930.6	43578.3	21725.7	43254.5	1.99094	0.993449	0.00023	C:intracellular; F:ribosomal protein S6 kinase activity; F:ATP binding; P:protein phosphorylation; P:intracellular signal transduction
Q03169	Tumor necrosis factor alpha-induced protein 2 OS=Homo sapiens GN=TNFAIP2 PE=2 SV=2	87826.4	81454.6	508214	496227	84640.5	502221	5.93358	2.5689	0.00026	C:exocyst; C:extracellular space; F:SNARE binding; P:angiogenesis; P:exocytosis; P:cell differentiation; P:exocyst localization
B1AJY7	26S proteasome non-ATPase regulatory subunit 10 OS=Homo sapiens GN=PSMD10 PE=1 SV=1	71623.3	71702.2	60340.2	59918.2	71662.8	60129.2	0.839058	-0.253158	0.00035	-
P04264	Keratin, type II cytoskeletal 1 OS=Homo sapiens GN=KRT1 PE=1 SV=6	1.00372e+06	988682	548114	537964	996202	543039	0.54511	-0.875382	0.0004	C:nucleus; C:plasma membrane; C:extracellular matrix; C:keratin filament; C:extracellular exosome; C:blood microparticle; F:receptor activity; F:structural molecule activity; F:protein binding; F:carbohydrate binding; P:complement activation, lectin pathway; P:retina homeostasis; P:response to oxidative stress; P:fibrinolysis; P:regulation of angiogenesis; P:negative regulation of inflammatory re…
Q02878	60S ribosomal protein L6 OS=Homo sapiens GN=RPL6 PE=1 SV=3	3.34762e+06	3.33728e+06	3.85267e+06	3.87102e+06	3.34245e+06	3.86184e+06	1.15539	0.208385	0.00041	C:nucleus; C:focal adhesion; C:membrane; C:cytosolic large ribosomal subunit; C:cytoplasmic ribonucleoprotein granule; F:DNA binding; F:structural constituent of ribosome; F:poly(A) RNA binding; P:nuclear-transcribed mRNA catabolic process, nonsense-mediated decay; P:regulation of transcription, DNA-templated; P:translational initiation; P:translational elongation; P:translational termination; P:…
A0A0D9SG12	ATP-dependent RNA helicase DDX3X OS=Homo sapiens GN=DDX3X PE=1 SV=1	2.10064e+06	2.08692e+06	2.5365e+06	2.52437e+06	2.09378e+06	2.53043e+06	1.20855	0.273272	0.00044	F:nucleotide binding; F:nucleic acid binding; F:helicase activity; F:ATP binding; F:hydrolase activity
P14598	Neutrophil cytosol factor 1 OS=Homo sapiens GN=NCF1 PE=1 SV=3	42863.3	44343.1	369378	355507	43603.2	362442	8.31229	3.05525	0.00048	C:rough endoplasmic reticulum; C:Golgi apparatus; C:cytosol; C:extrinsic component of membrane; C:dendrite; C:phagolysosome; C:NADPH oxidase complex; C:neuronal cell body; F:electron carrier activity; F:superoxide-generating NADPH oxidase activity; F:SH3 domain binding; F:phosphatidylinositol-3,4-bisphosphate binding; P:response to yeast; P:antigen processing and presentation of exogenous peptide…
Q99714	3-hydroxyacyl-CoA dehydrogenase type-2 OS=Homo sapiens GN=HSD17B10 PE=1 SV=3	1.21732e+06	1.21483e+06	1.13537e+06	1.13838e+06	1.21608e+06	1.13688e+06	0.934871	-0.0971601	0.00061	C:mitochondrial inner membrane; C:mitochondrial matrix; C:endoplasmic reticulum; C:plasma membrane; F:3-hydroxyacyl-CoA dehydrogenase activity; F:protein binding; F:cholate 7-alpha-dehydrogenase activity; F:testosterone dehydrogenase [NAD(P)] activity; F:poly(A) RNA binding; F:3-hydroxy-2-methylbutyryl-CoA dehydrogenase activity; P:lipid metabolic process; P:tRNA processing; P:branched-chain amin…
K7ELC2	40S ribosomal protein S15 OS=Homo sapiens GN=RPS15 PE=1 SV=1	9356.86	9400.58	26748.2	27656.3	9378.72	27202.3	2.90042	1.53626	0.00065	C:small ribosomal subunit; F:RNA binding; F:structural constituent of ribosome; P:ribosomal small subunit assembly; P:translation
Q8WU39	Marginal zone B- and B1-cell-specific protein OS=Homo sapiens GN=MZB1 PE=1 SV=1	158932	162212	95897.8	96585.8	160572	96241.8	0.599369	-0.738484	0.00068	C:extracellular region; C:endoplasmic reticulum lumen; C:endoplasmic reticulum chaperone complex; F:protein binding; P:positive regulation of immunoglobulin biosynthetic process; P:apoptotic process; P:positive regulation of cell proliferation; P:regulation of B cell proliferation; P:integrin activation; P:negative regulation of glucose import in response to insulin stimulus
J3KPD6	Tyrosine-protein kinase OS=Homo sapiens GN=HCK PE=1 SV=1	10909.5	10619.7	22638.7	22092.1	10764.6	22365.4	2.07768	1.05497	0.00071	F:non-membrane spanning protein tyrosine kinase activity; F:receptor binding; F:ATP binding; P:phagocytosis; P:transmembrane receptor protein tyrosine kinase signaling pathway; P:cell differentiation; P:peptidyl-tyrosine autophosphorylation; P:innate immune response; P:defense response to Gram-positive bacterium; P:cellular response to peptide hormone stimulus
Q7Z434	Mitochondrial antiviral-signaling protein OS=Homo sapiens GN=MAVS PE=1 SV=2	41475.9	42448.7	73488.2	75159.3	41962.3	74323.7	1.7712	0.824729	0.00089	C:mitochondrial outer membrane; C:peroxisomal membrane; C:integral component of membrane; F:signal transducer activity; F:protein kinase binding; F:CARD domain binding; P:positive regulation of protein phosphorylation; P:positive regulation of defense response to virus by host; P:viral process; P:negative regulation of type I interferon production; P:positive regulation of interferon-alpha produc…
C9JIF9	Acylamino-acid-releasing enzyme OS=Homo sapiens GN=APEH PE=1 SV=1	731327	729689	695319	693881	730508	694600	0.950845	-0.0727174	0.00092	C:cytoplasm; C:nuclear membrane; F:serine-type endopeptidase activity; P:proteolysis
O95777	U6 snRNA-associated Sm-like protein LSm8 OS=Homo sapiens GN=LSM8 PE=1 SV=3	56653.6	56102.2	84056	85886.2	56377.9	84971.1	1.50717	0.591842	0.00112	C:spliceosomal complex; C:U4/U6 x U5 tri-snRNP complex; F:protein binding; F:U6 snRNA binding; F:poly(A) RNA binding; P:mRNA splicing, via spliceosome
F8VVL1	Density-regulated protein OS=Homo sapiens GN=DENR PE=1 SV=1	45553.2	43851.4	71414.2	70878.4	44702.3	71146.3	1.59156	0.670441	0.00114	F:translation initiation factor activity; P:translational initiation
Q96DC0	DCI protein OS=Homo sapiens GN=DCI PE=1 SV=1	162710	170638	32726.5	37070.1	166674	34898.3	0.209381	-2.2558	0.00117	F:isomerase activity; P:metabolic process
Q6ZUJ8	Phosphoinositide 3-kinase adapter protein 1 OS=Homo sapiens GN=PIK3AP1 PE=1 SV=2	175970	178264	213813	214921	177117	214367	1.21031	0.275377	0.00117	C:cytosol; C:plasma membrane; F:phosphatidylinositol 3-kinase regulatory subunit binding; F:identical protein binding; P:positive regulation of phosphatidylinositol 3-kinase signaling; P:negative regulation of toll-like receptor signaling pathway; P:positive regulation of toll-like receptor signaling pathway; P:toll-like receptor 2 signaling pathway; P:toll-like receptor 4 signaling pathway; P:to…
P33121	Long-chain-fatty-acid--CoA ligase 1 OS=Homo sapiens GN=ACSL1 PE=1 SV=1	232565	247306	449381	449002	239936	449191	1.87213	0.904684	0.00124	C:mitochondrial outer membrane; C:peroxisomal membrane; C:endoplasmic reticulum membrane; C:plasma membrane; C:integral component of membrane; F:long-chain fatty acid-CoA ligase activity; F:ATP binding; P:response to nutrient; P:response to organic cyclic compound; P:triglyceride biosynthetic process; P:adiponectin-activated signaling pathway; P:response to oleic acid; P:long-chain fatty-acyl-CoA…
E9PFT6	Hemoglobin subunit delta OS=Homo sapiens GN=HBD PE=1 SV=1	314747	335095	826205	798424	324921	812314	2.50004	1.32195	0.00125	C:hemoglobin complex; F:oxygen transporter activity; F:iron ion binding; F:oxygen binding; F:heme binding; P:oxygen transport
H6UMI1	GABARAP-a OS=Homo sapiens GN=GABARAP PE=1 SV=1	8796.91	8253.05	16626.7	16451.7	8524.98	16539.2	1.94009	0.956122	0.00127	C:pre-autophagosomal structure; C:cytosol; C:extrinsic component of membrane; F:microtubule binding; P:autophagosome assembly; P:mitochondrion degradation; P:nucleophagy; P:membrane fusion
Q9Y2Z0	Protein SGT1 homolog OS=Homo sapiens GN=SUGT1 PE=1 SV=3	256207	254932	229235	230573	255570	229904	0.899576	-0.152683	0.00129	C:ubiquitin ligase complex; C:kinetochore; C:nucleus; C:cytosol; F:protein binding; P:mitotic nuclear division; P:nucleotide-binding domain, leucine rich repeat containing receptor signaling pathway; P:positive regulation by host of symbiont catalytic activity; P:innate immune response
Q92616	eIF-2-alpha kinase activator GCN1 OS=Homo sapiens GN=GCN1 PE=1 SV=6	733827	739071	814191	812110	736449	813151	1.10415	0.142936	0.00135	C:ribosome; C:membrane; F:translation factor activity, RNA binding; F:poly(A) RNA binding; P:translation; P:regulation of translation
Q9NY12	H/ACA ribonucleoprotein complex subunit 1 OS=Homo sapiens GN=GAR1 PE=1 SV=1	682331	685378	622996	619541	683854	621269	0.908481	-0.138472	0.00135	C:Cajal body; C:box H/ACA snoRNP complex; F:cation channel activity; F:poly(A) RNA binding; P:pseudouridine synthesis; P:rRNA processing; P:cation transmembrane transport
P35579	Myosin-9 OS=Homo sapiens GN=MYH9 PE=1 SV=4	4.46697e+06	4.52387e+06	5.25887e+06	5.27148e+06	4.49542e+06	5.26518e+06	1.17123	0.228025	0.00143	C:stress fiber; C:ruffle; C:immunological synapse; C:uropod; C:spindle; C:actomyosin contractile ring; C:cytosol; C:cell-cell adherens junction; C:focal adhesion; C:COP9 signalosome; C:integrin complex; C:myosin II complex; C:neuromuscular junction; C:cleavage furrow; C:extracellular exosome; C:myosin II filament; F:microfilament motor activity; F:calmodulin binding; F:ATP binding; F:protein doma…
P24539	ATP synthase F(0) complex subunit B1, mitochondrial OS=Homo sapiens GN=ATP5F1 PE=1 SV=2	330804	329430	165769	152821	330117	159295	0.482541	-1.05128	0.00145	C:mitochondrial proton-transporting ATP synthase complex, coupling factor F(o); C:nucleoplasm; C:mitochondrial matrix; C:extracellular exosome; F:protein binding; F:proton-transporting ATP synthase activity, rotational mechanism; P:substantia nigra development; P:respiratory electron transport chain; P:mitochondrial ATP synthesis coupled proton transport
P13645	Keratin, type I cytoskeletal 10 OS=Homo sapiens GN=KRT10 PE=1 SV=6	332677	347112	162254	166711	339895	164482	0.483922	-1.04715	0.00185	C:extracellular space; C:nucleus; C:cytoplasm; C:membrane; C:keratin filament; C:extracellular exosome; F:structural constituent of epidermis; P:keratinocyte differentiation; P:cellular response to calcium ion
P30679	Guanine nucleotide-binding protein subunit alpha-15 OS=Homo sapiens GN=GNA15 PE=1 SV=2	3032.32	2491.2	9050.43	9142.72	2761.76	9096.57	3.29376	1.71974	0.00187	C:cytosol; C:heterotrimeric G-protein complex; F:G-protein coupled receptor binding; F:GTPase activity; F:signal transducer activity; F:GTP binding; F:G-protein beta/gamma-subunit complex binding; F:metal ion binding; P:adenylate cyclase-modulating G-protein coupled receptor signaling pathway; P:activation of phospholipase C activity; P:positive regulation of cytosolic calcium ion concentration; …
Q99808	Equilibrative nucleoside transporter 1 OS=Homo sapiens GN=SLC29A1 PE=1 SV=3	118819	115217	181612	177394	117018	179503	1.53398	0.61728	0.00196	C:integral component of plasma membrane; C:basolateral plasma membrane; C:apical plasma membrane; F:nucleoside transmembrane transporter activity; P:nucleobase-containing compound metabolic process; P:lactation; P:uridine transport; P:sleep; P:regulation of excitatory postsynaptic membrane potential; P:cellular response to glucose stimulus; P:cellular response to hypoxia; P:nucleoside transmembra…
P46940	Ras GTPase-activating-like protein IQGAP1 OS=Homo sapiens GN=IQGAP1 PE=1 SV=1	1.44023e+06	1.4555e+06	1.65791e+06	1.67095e+06	1.44787e+06	1.66443e+06	1.14957	0.2011	0.00214	C:nucleoplasm; C:cytosol; C:microtubule; C:actin filament; C:focal adhesion; C:lateral plasma membrane; C:axon; C:growth cone; C:midbody; C:extrinsic component of cytoplasmic side of plasma membrane; C:cell leading edge; C:slit diaphragm; C:cytoplasmic ribonucleoprotein granule; C:extracellular exosome; F:GTPase inhibitor activity; F:GTPase activator activity; F:calcium ion binding; F:calmodulin …
Q92504	Zinc transporter SLC39A7 OS=Homo sapiens GN=SLC39A7 PE=1 SV=2	4604.85	4166.74	11961.8	11419.3	4385.8	11690.5	2.66555	1.41443	0.00227	C:nucleoplasm; C:endoplasmic reticulum membrane; C:Golgi apparatus; C:integral component of membrane; F:protein binding; F:metal ion transmembrane transporter activity; P:zinc II ion transport; P:transmembrane transport
Q8TDZ2	[F-actin]-methionine sulfoxide oxidase MICAL1 OS=Homo sapiens GN=MICAL1 PE=1 SV=2	9293.84	8978.26	13294.5	13559.5	9136.05	13427	1.46967	0.555496	0.0023	C:cytoplasm; C:intermediate filament; F:actin binding; F:zinc ion binding; F:oxidoreductase activity, acting on paired donors, with incorporation or reduction of molecular oxygen, NAD(P)H as one donor, and incorporation of one atom of oxygen; F:SH3 domain binding; F:Rab GTPase binding; F:FAD binding; P:negative regulation of protein phosphorylation; P:signal transduction; P:sulfur oxidation; P:ac…
P00846	ATP synthase subunit a OS=Homo sapiens GN=MT-ATP6 PE=1 SV=1	218955	219325	212837	212303	219140	212570	0.97002	-0.0439134	0.00244	C:mitochondrial proton-transporting ATP synthase complex; C:integral component of membrane; C:proton-transporting ATP synthase complex, coupling factor F(o); C:extracellular exosome; F:hydrogen ion transmembrane transporter activity; F:ATPase activity; P:respiratory electron transport chain; P:mitochondrial ATP synthesis coupled proton transport
O94925	Glutaminase kidney isoform, mitochondrial OS=Homo sapiens GN=GLS PE=1 SV=1	49991.8	54995	52575.2	53276.4	70232.5	54800.3	0.78027	-0.357955	0.00248	F:glutaminase activity; P:glutamine metabolic process
Q14914	Prostaglandin reductase 1 OS=Homo sapiens GN=PTGR1 PE=1 SV=2	33677.6	33464.8	39024.5	39554.4	33571.2	39289.4	1.17033	0.226918	0.00248	C:cytoplasm; C:extracellular exosome; F:zinc ion binding; F:2-alkenal reductase [NAD(P)] activity; F:13-prostaglandin reductase activity; F:15-oxoprostaglandin 13-oxidase activity; P:leukotriene metabolic process; P:response to toxic substance; P:cyclooxygenase pathway; P:oxidation-reduction process; P:lipoxin metabolic process
Q96P11	Probable 28S rRNA (cytosine-C(5))-methyltransferase OS=Homo sapiens GN=NSUN5 PE=1 SV=2	74687.4	75134.7	104354	107459	74911	105907	1.41377	0.499544	0.00255	C:nucleolus; F:methyltransferase activity; F:poly(A) RNA binding; P:rRNA processing; P:methylation
O75995	SAM and SH3 domain-containing protein 3 OS=Homo sapiens GN=SASH3 PE=1 SV=2	32402.7	33230.2	55169.3	53171.3	32816.4	54170.3	1.65071	0.723084	0.00255	C:nucleus; C:cytoplasm; P:positive regulation of immunoglobulin production; P:positive regulation of T cell cytokine production; P:positive regulation of B cell proliferation; P:positive regulation of interferon-gamma production; P:positive regulation of interleukin-10 production; P:positive regulation of interleukin-2 production; P:positive regulation of interleukin-4 production; P:positive regu…
O75368	SH3 domain-binding glutamic acid-rich-like protein OS=Homo sapiens GN=SH3BGRL PE=1 SV=1	375742	379686	335799	333989	377714	334894	0.886633	-0.173591	0.00256	C:extracellular space; C:nucleus; C:cytoplasm; C:extracellular exosome; F:SH3/SH2 adaptor activity; F:SH3 domain binding; P:positive regulation of signal transduction
A0A024R4M0	40S ribosomal protein S9 OS=Homo sapiens GN=RPS9 PE=1 SV=1	3.89637e+06	3.84636e+06	3.38466e+06	3.37901e+06	3.87136e+06	3.38183e+06	0.873551	-0.195036	0.00263	C:cytosolic small ribosomal subunit; F:structural constituent of ribosome; F:rRNA binding; P:translation
P08567	Pleckstrin OS=Homo sapiens GN=PLEK PE=1 SV=3	241913	246503	398131	414226	244208	406178	1.66325	0.734001	0.00266	C:extracellular region; C:cytosol; C:ruffle membrane; F:protein kinase C binding; F:protein homodimerization activity; F:phosphatidylinositol-3,4-bisphosphate binding; P:hematopoietic progenitor cell differentiation; P:vesicle docking involved in exocytosis; P:integrin-mediated signaling pathway; P:positive regulation of platelet activation; P:negative regulation of inositol phosphate biosyntheti…
P05120	Plasminogen activator inhibitor 2 OS=Homo sapiens GN=SERPINB2 PE=1 SV=2	114087	123270	220901	227505	118679	224203	1.88916	0.917745	0.00286	C:extracellular space; C:cytoplasm; C:plasma membrane; F:serine-type endopeptidase inhibitor activity; P:blood coagulation; P:negative regulation of endopeptidase activity; P:fibrinolysis; P:negative regulation of apoptotic process
P68431	Histone H3.1 OS=Homo sapiens GN=HIST1H3A PE=1 SV=2	2936.49	3496.63	26106.3	28671.2	3216.56	27388.8	8.51493	3.08999	0.00294	C:nuclear nucleosome; C:nucleoplasm; C:membrane; C:extracellular exosome; F:DNA binding; F:histone binding; F:protein heterodimerization activity; P:chromatin silencing at rDNA; P:positive regulation of defense response to virus by host; P:DNA replication-dependent nucleosome assembly; P:small GTPase mediated signal transduction; P:blood coagulation; P:gene expression; P:DNA methylation on cytosi…
P23469	Receptor-type tyrosine-protein phosphatase epsilon OS=Homo sapiens GN=PTPRE PE=1 SV=1	72346.7	65077.9	156816	163658	68712.3	160237	2.332	1.22157	0.00296	C:nucleus; C:cytoplasm; C:plasma membrane; C:integral component of membrane; F:transmembrane receptor protein tyrosine phosphatase activity; F:protein homodimerization activity; P:transmembrane receptor protein tyrosine phosphatase signaling pathway; P:regulation of mast cell activation; P:peptidyl-tyrosine dephosphorylation; P:negative regulation of insulin receptor signaling pathway
G5EA09	Syndecan binding protein (Syntenin), isoform CRA_a OS=Homo sapiens GN=SDCBP PE=1 SV=1	95620.8	105169	216008	207839	100395	211924	2.1109	1.07786	0.00316	C:intracellular; P:synaptic transmission; P:actin cytoskeleton organization; P:intracellular signal transduction
P41212	Transcription factor ETV6 OS=Homo sapiens GN=ETV6 PE=1 SV=1	21542.5	19315.9	41042.1	40502.8	20429.2	40772.5	1.99579	0.996959	0.00316	C:nucleolus; C:cytoplasm; F:RNA polymerase II core promoter proximal region sequence-specific DNA binding; F:RNA polymerase II core promoter proximal region sequence-specific DNA binding transcription factor activity involved in positive regulation of transcription; F:RNA polymerase II transcription regulatory region sequence-specific DNA binding transcription factor activity involved in negative…
A0A024RA52	Proteasome subunit alpha type OS=Homo sapiens GN=PSMA2 PE=1 SV=1	1.41755e+06	1.43304e+06	1.56338e+06	1.56702e+06	1.42529e+06	1.5652e+06	1.09816	0.135089	0.00322	C:cytoplasmic mRNA processing body; C:nucleus; C:proteasome core complex, alpha-subunit complex; F:threonine-type endopeptidase activity; P:ubiquitin-dependent protein catabolic process
Q6P9B9	Integrator complex subunit 5 OS=Homo sapiens GN=INTS5 PE=1 SV=1	9659.97	9300.38	21843.8	23311.2	9480.17	22577.5	2.38155	1.2519	0.00331	C:integral component of membrane; C:integrator complex; F:protein binding; P:snRNA processing
Q9UHI6	Probable ATP-dependent RNA helicase DDX20 OS=Homo sapiens GN=DDX20 PE=1 SV=2	24400.5	23309.8	42836.3	44903.8	23855.1	43870	1.83902	0.878936	0.00339	C:cytosol; C:cytoskeleton; C:membrane; C:transcriptional repressor complex; C:SMN complex; C:SMN-Sm protein complex; C:Gemini of coiled bodies; F:DNA binding; F:ATP-dependent RNA helicase activity; F:ATP binding; F:protein domain specific binding; P:negative regulation of transcription from RNA polymerase II promoter; P:spliceosomal tri-snRNP complex assembly; P:RNA secondary structure unwinding;…
P50552	Vasodilator-stimulated phosphoprotein OS=Homo sapiens GN=VASP PE=1 SV=3	196548	196511	252009	245887	196529	248948	1.26672	0.341096	0.00339	C:cytosol; C:bicellular tight junction; C:focal adhesion; C:actin cytoskeleton; C:lamellipodium membrane; C:filopodium membrane; C:extracellular exosome; F:actin binding; F:profilin binding; F:SH3 domain binding; P:neural tube closure; P:axon guidance; P:actin polymerization or depolymerization; P:positive regulation of actin filament polymerization; P:cell junction assembly; P:T cell receptor si…
Q9NP92	39S ribosomal protein S30, mitochondrial OS=Homo sapiens GN=MRPS30 PE=1 SV=2	874.033	916.214	2350.48	2190.7	895.124	2270.59	2.53662	1.34291	0.00359	C:mitochondrial inner membrane; C:ribosome; F:structural constituent of ribosome; F:poly(A) RNA binding; P:apoptotic process; P:mitochondrial translational initiation; P:mitochondrial translational elongation; P:mitochondrial translational termination
O14745	Na(+)/H(+) exchange regulatory cofactor NHE-RF1 OS=Homo sapiens GN=SLC9A3R1 PE=1 SV=4	106499	105095	117626	117957	105797	117791	1.11337	0.154936	0.0036	C:ruffle; C:nucleus; C:cytoplasm; C:centrosome; C:endomembrane system; C:actin cytoskeleton; C:apical plasma membrane; C:filopodium; C:brush border membrane; C:microvillus membrane; C:membrane raft; C:extracellular exosome; C:sperm midpiece; F:beta-catenin binding; F:chloride channel regulator activity; F:phosphatase binding; F:PDZ domain binding; F:beta-2 adrenergic receptor binding; F:protein c…
P06748	Nucleophosmin OS=Homo sapiens GN=NPM1 PE=1 SV=2	1.65243e+06	1.6326e+06	2.06312e+06	2.11301e+06	1.64251e+06	2.08807e+06	1.27126	0.346264	0.00361	C:nucleoplasm; C:nucleolus; C:cytosol; C:focal adhesion; C:membrane; C:ribonucleoprotein complex; C:spindle pole centrosome; F:transcription coactivator activity; F:protein kinase inhibitor activity; F:protein kinase binding; F:Tat protein binding; F:histone binding; F:protein homodimerization activity; F:ribosomal large subunit binding; F:ribosomal small subunit binding; F:poly(A) RNA binding; F…
O14975	Very long-chain acyl-CoA synthetase OS=Homo sapiens GN=SLC27A2 PE=1 SV=2	33746.3	35224	46680.5	46647.3	34485.1	46663.9	1.35316	0.436333	0.00366	C:mitochondrion; C:integral component of peroxisomal membrane; C:endoplasmic reticulum lumen; C:integral component of endoplasmic reticulum membrane; C:extracellular exosome; F:long-chain fatty acid-CoA ligase activity; F:receptor binding; F:ATP binding; F:fatty acid transporter activity; F:enzyme binding; F:very long-chain fatty acid-CoA ligase activity; F:phytanate-CoA ligase activity; F:prista…
Q92619	Rho GTPase-activating protein 45 OS=Homo sapiens GN=ARHGAP45 PE=1 SV=2	189176	184312	226681	227003	186744	226842	1.21472	0.280626	0.00367	C:cytosol; C:membrane; F:GTPase activator activity; F:protein binding; F:metal ion binding; P:small GTPase mediated signal transduction; P:positive regulation of GTPase activity
J3KS05	Chromobox protein homolog 1 (Fragment) OS=Homo sapiens GN=CBX1 PE=1 SV=8	108519	114197	55967.3	59382.5	111358	57674.9	0.517923	-0.94919	0.00379	C:nucleus
P35908	Keratin, type II cytoskeletal 2 epidermal OS=Homo sapiens GN=KRT2 PE=1 SV=2	264562	266273	142344	156651	265417	149498	0.563256	-0.828137	0.00384	C:extracellular space; C:nucleus; C:Golgi apparatus; C:membrane; C:keratin filament; C:extracellular exosome; F:structural constituent of cytoskeleton; F:protein binding; P:keratinization; P:keratinocyte activation; P:keratinocyte proliferation; P:keratinocyte migration
E7ETK0	40S ribosomal protein S24 OS=Homo sapiens GN=RPS24 PE=1 SV=1	1.87067e+06	1.84952e+06	2.22105e+06	2.18251e+06	1.86009e+06	2.20178e+06	1.18369	0.243294	0.00411	C:nucleus; C:ribosome; F:nucleotide binding; F:structural constituent of ribosome; P:maturation of SSU-rRNA from tricistronic rRNA transcript (SSU-rRNA, 5.8S rRNA, LSU-rRNA); P:translation
Q9BT09	Protein canopy homolog 3 OS=Homo sapiens GN=CNPY3 PE=1 SV=1	148958	150867	134131	134857	149912	134494	0.897151	-0.156576	0.00436	C:endoplasmic reticulum lumen; F:receptor binding; P:toll-like receptor signaling pathway; P:innate immune response
P62701	40S ribosomal protein S4, X isoform OS=Homo sapiens GN=RPS4X PE=1 SV=2	5.23792e+06	5.20374e+06	6.25546e+06	6.13025e+06	5.22083e+06	6.19285e+06	1.18618	0.246324	0.00443	C:polysome; C:focal adhesion; C:membrane; C:cytosolic small ribosomal subunit; C:cytoplasmic ribonucleoprotein granule; C:extracellular exosome; F:structural constituent of ribosome; F:rRNA binding; F:poly(A) RNA binding; P:nuclear-transcribed mRNA catabolic process, nonsense-mediated decay; P:translational initiation; P:translational elongation; P:translational termination; P:SRP-dependent cotra…
Q8N335	Glycerol-3-phosphate dehydrogenase 1-like protein OS=Homo sapiens GN=GPD1L PE=1 SV=1	90675.1	89181.4	72564.6	74201.8	89928.2	73383.2	0.816019	-0.293325	0.00446	C:cytosol; C:plasma membrane; C:glycerol-3-phosphate dehydrogenase complex; C:extracellular exosome; F:glycerol-3-phosphate dehydrogenase [NAD+] activity; F:sodium channel regulator activity; F:protein homodimerization activity; F:ion channel binding; F:NAD binding; P:regulation of heart rate; P:carbohydrate metabolic process; P:phosphatidic acid biosynthetic process; P:NADH metabolic process; P:…
P51659	Peroxisomal multifunctional enzyme type 2 OS=Homo sapiens GN=HSD17B4 PE=1 SV=3	807263	830448	990052	990223	818856	990138	1.20917	0.27402	0.00455	C:mitochondrion; C:peroxisomal membrane; C:peroxisomal matrix; F:3-hydroxyacyl-CoA dehydrogenase activity; F:receptor binding; F:long-chain-enoyl-CoA hydratase activity; F:isomerase activity; F:3alpha,7alpha,12alpha-trihydroxy-5beta-cholest-24-enoyl-CoA hydratase activity; F:protein homodimerization activity; F:17-beta-hydroxysteroid dehydrogenase (NAD+) activity; P:very long-chain fatty acid met…
Q9UHL4	Dipeptidyl peptidase 2 OS=Homo sapiens GN=DPP7 PE=1 SV=3	275760	278543	253103	254647	277152	253875	0.916016	-0.126555	0.00464	C:lysosome; C:Golgi apparatus; C:cytosol; C:cytoplasmic membrane-bounded vesicle; C:extracellular exosome; F:serine-type peptidase activity; F:dipeptidyl-peptidase activity; P:proteolysis
P30050	60S ribosomal protein L12 OS=Homo sapiens GN=RPL12 PE=1 SV=1	1.84502e+06	1.8334e+06	1.73819e+06	1.74484e+06	1.83921e+06	1.74151e+06	0.946881	-0.078745	0.00466	C:focal adhesion; C:membrane; C:cytosolic large ribosomal subunit; C:extracellular exosome; F:structural constituent of ribosome; F:protein binding; F:poly(A) RNA binding; P:nuclear-transcribed mRNA catabolic process, nonsense-mediated decay; P:translational initiation; P:translational elongation; P:translational termination; P:SRP-dependent cotranslational protein targeting to membrane; P:viral …
D6W592	Heterogeneous nuclear ribonucleoprotein L-like OS=Homo sapiens GN=HNRPLL PE=1 SV=1	162972	164490	217901	211074	163731	214488	1.31	0.389566	0.00471	C:nucleus; C:viral nucleocapsid; C:ribonucleoprotein complex; F:nucleotide binding; F:RNA binding; P:mRNA processing
O14657	Torsin-1B OS=Homo sapiens GN=TOR1B PE=1 SV=2	2532.7	2529.26	4835.94	5177.64	2530.98	5006.79	1.9782	0.984192	0.00473	C:endoplasmic reticulum lumen; C:nuclear membrane; C:extracellular exosome; F:protein binding; F:ATP binding; F:ATPase activity; P:response to unfolded protein; P:endoplasmic reticulum organization; P:chaperone mediated protein folding requiring cofactor; P:protein homooligomerization; P:nuclear membrane organization
Q9GZS1	DNA-directed RNA polymerase I subunit RPA49 OS=Homo sapiens GN=POLR1E PE=1 SV=2	39568.1	37835.1	22525.4	23798.5	38701.6	23161.9	0.598474	-0.740638	0.00475	C:nucleoplasm; C:DNA-directed RNA polymerase I complex; F:RNA polymerase I activity; F:RNA polymerase I transcription factor binding; F:DNA binding; P:RNA polymerase I transcriptional preinitiation complex assembly at the promoter for the nuclear large rRNA transcript; P:transcription elongation from RNA polymerase I promoter; P:termination of RNA polymerase I transcription; P:negative regulation…
H7BXH2	Serine/threonine-protein phosphatase 6 regulatory subunit 3 OS=Homo sapiens GN=PPP6R3 PE=1 SV=1	5365.51	5919.35	9778.98	9656.66	5642.43	9717.82	1.72228	0.784317	0.00481	C:nucleoplasm; C:cytoplasm; C:plasma membrane
K7EIR2	MICOS complex subunit MIC13 OS=Homo sapiens GN=C19orf70 PE=1 SV=1	7237.09	5629.27	20955.1	19796.6	6433.18	20375.9	3.16731	1.66326	0.00501	C:mitochondrion; C:mitochondrial inner membrane; C: MICOS complex
P52566	Rho GDP-dissociation inhibitor 2 OS=Homo sapiens GN=ARHGDIB PE=1 SV=3	1.10955e+06	1.16005e+06	1.61447e+06	1.6655e+06	1.1348e+06	1.63998e+06	1.44518	0.531247	0.00501	C:cytosol; C:cytoskeleton; C:cytoplasmic membrane-bounded vesicle; C:extracellular exosome; F:GTPase activity; F:Rho GDP-dissociation inhibitor activity; F:GTPase activator activity; P:movement of cell or subcellular component; P:immune response; P:negative regulation of cell adhesion; P:Rho protein signal transduction; P:multicellular organismal development; P:metabolic process; P:actin cytoskel…
A0A0G2JQ41	Active breakpoint cluster region-related protein (Fragment) OS=Homo sapiens GN=ABR PE=1 SV=1	2324.84	2510	3765	3830.95	2417.42	3797.97	1.57109	0.651762	0.00503	C:intracellular; F:guanyl-nucleotide exchange factor activity; F:guanyl-nucleotide exchange factor activity; F:Rho guanyl-nucleotide exchange factor activity; P:signal transduction; P:regulation of Rho protein signal transduction; P:intracellular signal transduction; P:positive regulation of GTPase activity
O43765	Small glutamine-rich tetratricopeptide repeat-containing protein alpha OS=Homo sapiens GN=SGTA PE=1 SV=1	158619	151292	207109	209054	154956	208082	1.34285	0.425294	0.00505	C:cytoplasm; F:protein binding; P:viral process
Q06830	Peroxiredoxin-1 OS=Homo sapiens GN=PRDX1 PE=1 SV=1	5.20899e+06	5.24982e+06	4.9335e+06	4.91898e+06	5.22941e+06	4.92624e+06	0.942026	-0.0861612	0.00507	C:extracellular space; C:nuclear euchromatin; C:nucleolus; C:mitochondrial matrix; C:peroxisomal matrix; C:cytosol; C:melanosome; C:extracellular exosome; F:thioredoxin peroxidase activity; F:heme binding; F:protein homodimerization activity; F:poly(A) RNA binding; P:skeletal system development; P:retina homeostasis; P:transcription initiation from RNA polymerase II promoter; P:cell proliferation…
O76096	Cystatin-F OS=Homo sapiens GN=CST7 PE=1 SV=1	61611.4	63618.3	48543.9	48699.4	62614.9	48621.6	0.776519	-0.364907	0.00513	C:extracellular region; C:cytoplasm; F:cysteine-type endopeptidase inhibitor activity; F:protein binding; P:immune response; P:negative regulation of endopeptidase activity
P09972	Fructose-bisphosphate aldolase C OS=Homo sapiens GN=ALDOC PE=1 SV=2	3086.99	4107.4	16342	18026	3597.19	17184	4.77706	2.25612	0.00521	C:mitochondrion; C:cytosol; C:cytoskeleton; C:axon; C:extracellular exosome; F:fructose-bisphosphate aldolase activity; F:cytoskeletal protein binding; P:response to hypoxia; P:fructose metabolic process; P:gluconeogenesis; P:apoptotic process; P:aging; P:response to organonitrogen compound; P:response to organic cyclic compound; P:fructose 1,6-bisphosphate metabolic process; P:epithelial cell di…
Q9UPV0	Centrosomal protein of 164 kDa OS=Homo sapiens GN=CEP164 PE=1 SV=3	83932.5	80822.5	128489	134956	82377.5	131723	1.59901	0.677181	0.00525	C:extracellular space; C:nucleoplasm; C:centriole; C:cytosol; C:ciliary transition fiber; F:protein binding; P:G2/M transition of mitotic cell cycle; P:DNA repair; P:mitotic nuclear division; P:cilium assembly; P:cell division
Q9Y678	Coatomer subunit gamma-1 OS=Homo sapiens GN=COPG1 PE=1 SV=1	631364	628623	579655	572260	629994	575958	0.914228	-0.129374	0.00528	C:cytosol; C:COPI vesicle coat; F:structural molecule activity; F:protein binding; P:intracellular protein transport; P:retrograde vesicle-mediated transport, Golgi to ER; P:COPI coating of Golgi vesicle; P:establishment of Golgi localization; P:organelle transport along microtubule
J3KN38	Methylosome subunit pICln OS=Homo sapiens GN=CLNS1A PE=1 SV=1	71368.6	70556.9	108380	103293	70962.7	105836	1.49144	0.576703	0.00541	C:nucleoplasm; C:cytosol; C:plasma membrane; C:methylosome; C:pICln-Sm protein complex; P:spliceosomal snRNP assembly; P:chloride transport; P:cell volume homeostasis
P52209	6-phosphogluconate dehydrogenase, decarboxylating OS=Homo sapiens GN=PGD PE=1 SV=3	1.18325e+06	1.22304e+06	1.48043e+06	1.49562e+06	1.20315e+06	1.48802e+06	1.23678	0.306584	0.00554	C:nucleus; C:cytosol; C:extracellular exosome; F:phosphogluconate dehydrogenase (decarboxylating) activity; F:NADP binding; P:pentose-phosphate shunt, oxidative branch; P:pentose biosynthetic process; P:D-gluconate metabolic process; P:oxidation-reduction process
Q9UH99	SUN domain-containing protein 2 OS=Homo sapiens GN=SUN2 PE=1 SV=3	130784	138548	186555	188165	134666	187360	1.3913	0.47643	0.00561	C:nuclear chromosome, telomeric region; C:condensed nuclear chromosome; C:integral component of nuclear inner membrane; C:endosome membrane; C:LINC complex; F:lamin binding; F:microtubule binding; F:identical protein binding; P:nuclear envelope organization; P:mitotic spindle organization; P:positive regulation of cell migration; P:nuclear migration along microfilament; P:centrosome localization;…
Q14644	Ras GTPase-activating protein 3 OS=Homo sapiens GN=RASA3 PE=1 SV=3	33285.9	33712.6	22322.6	23842.9	33499.3	23082.7	0.689052	-0.537316	0.0057	C:cytoplasm; C:intrinsic component of the cytoplasmic side of the plasma membrane; F:GTPase activator activity; F:calcium-release channel activity; F:metal ion binding; P:intracellular signal transduction; P:positive regulation of GTPase activity; P:negative regulation of Ras protein signal transduction; P:calcium ion transmembrane transport
Q14739	Lamin-B receptor OS=Homo sapiens GN=LBR PE=1 SV=2	1.07547e+06	1.02251e+06	1.4676e+06	1.50859e+06	1.04899e+06	1.4881e+06	1.41859	0.504461	0.00576	C:integral component of nuclear inner membrane; F:DNA binding; F:lamin binding; F:oxidoreductase activity, acting on the CH-CH group of donors, NAD or NADP as acceptor; F:poly(A) RNA binding; F:chromo shadow domain binding; P:cholesterol biosynthetic process; P:oxidation-reduction process
Q02790	Peptidyl-prolyl cis-trans isomerase FKBP4 OS=Homo sapiens GN=FKBP4 PE=1 SV=3	1.52903e+06	1.53489e+06	1.36725e+06	1.39051e+06	1.53196e+06	1.37888e+06	0.900073	-0.151887	0.00609	C:nucleoplasm; C:mitochondrion; C:endoplasmic reticulum membrane; C:cytosol; C:microtubule; C:neuronal cell body; C:axonal growth cone; C:perinuclear region of cytoplasm; C:extracellular exosome; F:peptidyl-prolyl cis-trans isomerase activity; F:ATP binding; F:GTP binding; F:FK506 binding; F:protein binding, bridging; F:heat shock protein binding; F:copper-dependent protein binding; F:glucocortic…
Q12789	General transcription factor 3C polypeptide 1 OS=Homo sapiens GN=GTF3C1 PE=1 SV=4	2097.09	2980.25	8937.96	8487.9	2538.67	8712.93	3.43209	1.77909	0.00638	C:transcription factor TFIIIC complex; C:nucleoplasm; C:nucleolus; C:membrane; C:ribonucleoprotein complex; F:DNA binding; F:protein binding; P:5S class rRNA transcription from RNA polymerase III type 1 promoter; P:tRNA transcription from RNA polymerase III promoter
P61769	Beta-2-microglobulin OS=Homo sapiens GN=B2M PE=1 SV=1	1.16382e+06	1.18303e+06	1.5238e+06	1.47501e+06	1.17342e+06	1.49941e+06	1.27781	0.353671	0.00641	C:Golgi membrane; C:extracellular space; C:endoplasmic reticulum lumen; C:focal adhesion; C:external side of plasma membrane; C:ER to Golgi transport vesicle membrane; C:phagocytic vesicle membrane; C:early endosome membrane; C:early endosome lumen; C:MHC class I protein complex; C:extracellular exosome; F:glycoprotein binding; F:identical protein binding; P:retina homeostasis; P:positive regulat…
E9PRY8	Elongation factor 1-delta OS=Homo sapiens GN=EEF1D PE=1 SV=1	1.76837e+06	1.76485e+06	1.55919e+06	1.52271e+06	1.76661e+06	1.54095e+06	0.872264	-0.197163	0.00653	C:nucleolus; C:eukaryotic translation elongation factor 1 complex; F:translation elongation factor activity; P:translational elongation
P29350	Tyrosine-protein phosphatase non-receptor type 6 OS=Homo sapiens GN=PTPN6 PE=1 SV=1	1.53096e+06	1.5906e+06	1.96712e+06	1.94314e+06	1.56078e+06	1.95513e+06	1.25266	0.325	0.00658	C:nucleolus; C:cytosol; C:cell-cell junction; C:alpha-beta T cell receptor complex; C:extracellular exosome; F:phosphotyrosine binding; F:transmembrane receptor protein tyrosine phosphatase activity; F:SH3 domain binding; F:protein kinase binding; F:SH2 domain binding; P:negative regulation of humoral immune response mediated by circulating immunoglobulin; P:apoptotic process; P:G-protein coupled…
H0YA68	Alpha-mannosidase (Fragment) OS=Homo sapiens GN=MAN2B2 PE=1 SV=1	2655	3922.23	18360.3	20731.3	3288.62	19545.8	5.94347	2.57131	0.00677	F:alpha-mannosidase activity; F:zinc ion binding; F:carbohydrate binding; P:mannose metabolic process
K7EQR7	Cold-inducible RNA-binding protein OS=Homo sapiens GN=CIRBP PE=1 SV=1	293239	297696	265980	263454	295467	264717	0.895926	-0.158549	0.00687	F:nucleotide binding; F:nucleic acid binding
A8MWD9	Putative small nuclear ribonucleoprotein G-like protein 15 OS=Homo sapiens GN=SNRPGP15 PE=5 SV=2	40192	38455.3	89153.2	81644.5	39323.6	85398.9	2.17169	1.11882	0.00692	C:spliceosomal complex; C:small nucleolar ribonucleoprotein complex; F:RNA binding; P:mRNA splicing, via spliceosome
P04004	Vitronectin OS=Homo sapiens GN=VTN PE=1 SV=1	46746.4	46764.8	124420	112410	46755.6	118415	2.53263	1.34064	0.00695	C:proteinaceous extracellular matrix; C:extracellular exosome; C:alphav-beta3 integrin-vitronectin complex; C:blood microparticle; F:scavenger receptor activity; F:integrin binding; F:heparin binding; F:polysaccharide binding; F:extracellular matrix binding; P:receptor-mediated endocytosis; P:positive regulation of cell-substrate adhesion; P:negative regulation of endopeptidase activity; P:positi…
G8JLA2	Myosin light polypeptide 6 OS=Homo sapiens GN=MYL6 PE=1 SV=1	1.16828e+06	1.18897e+06	1.37235e+06	1.34947e+06	1.17862e+06	1.36091e+06	1.15466	0.207472	0.00709	F:calcium ion binding
H7C5G1	Isoamyl acetate-hydrolyzing esterase 1 homolog (Fragment) OS=Homo sapiens GN=IAH1 PE=1 SV=1	19328.6	19969	23680.4	23985.7	19648.8	23833.1	1.21295	0.278524	0.00711	F:hydrolase activity, acting on ester bonds; P:metabolic process
B7Z5P7	Leupaxin OS=Homo sapiens GN=LPXN PE=1 SV=1	33281.7	31597.9	66124.8	61112	32439.8	63618.4	1.96112	0.97168	0.00711	F:zinc ion binding
P14550	Alcohol dehydrogenase [NADP(+)] OS=Homo sapiens GN=AKR1A1 PE=1 SV=3	613695	628880	476876	494288	621287	485582	0.781574	-0.355545	0.00717	C:extracellular space; C:cytosol; C:apical plasma membrane; C:extracellular exosome; F:alditol:NADP+ 1-oxidoreductase activity; F:electron carrier activity; F:L-glucuronate reductase activity; P:glucose metabolic process; P:L-ascorbic acid biosynthetic process; P:D-glucuronate catabolic process; P:aldehyde catabolic process; P:oxidation-reduction process
O43809	Cleavage and polyadenylation specificity factor subunit 5 OS=Homo sapiens GN=NUDT21 PE=1 SV=1	796254	776719	902399	909751	786486	906075	1.15205	0.204209	0.00753	C:centrosome; C:mRNA cleavage factor complex; C:paraspeckles; F:mRNA binding; F:hydrolase activity; F:AU-rich element binding; F:protein homodimerization activity; F:histone deacetylase binding; P:mRNA splicing, via spliceosome; P:termination of RNA polymerase II transcription; P:mRNA polyadenylation; P:protein tetramerization
O43396	Thioredoxin-like protein 1 OS=Homo sapiens GN=TXNL1 PE=1 SV=3	276700	281295	240262	234608	278997	237435	0.85103	-0.232719	0.00759	C:proteasome complex; C:nucleus; C:cytoplasm; C:extracellular exosome; F:protein disulfide oxidoreductase activity; F:oxidoreductase activity, acting on a sulfur group of donors, disulfide as acceptor; P:sulfate assimilation; P:protein folding; P:glycerol ether metabolic process; P:cellular response to oxidative stress; P:cell redox homeostasis; P:oxidation-reduction process
Q9P2J5	Leucine--tRNA ligase, cytoplasmic OS=Homo sapiens GN=LARS PE=1 SV=2	1.46479e+06	1.44707e+06	1.26532e+06	1.29154e+06	1.45593e+06	1.27843e+06	0.878086	-0.187567	0.00786	C:nucleus; C:cytosol; F:aminoacyl-tRNA editing activity; F:leucine-tRNA ligase activity; F:methionine-tRNA ligase activity; F:protein binding; F:ATP binding; P:leucyl-tRNA aminoacylation; P:methionyl-tRNA aminoacylation; P:regulation of translational fidelity
Q96QC0	Serine/threonine-protein phosphatase 1 regulatory subunit 10 OS=Homo sapiens GN=PPP1R10 PE=1 SV=1	41091	38996.1	52375.9	51858.9	40043.6	52117.4	1.30152	0.380194	0.00789	C:chromatin; C:nucleoplasm; C:PTW/PP1 phosphatase complex; F:DNA binding; F:protein phosphatase inhibitor activity; F:poly(A) RNA binding; F:metal ion binding; P:transcription, DNA-templated; P:protein import into nucleus; P:negative regulation of catalytic activity
A0A0C4DFU2	Superoxide dismutase OS=Homo sapiens GN=SOD2 PE=1 SV=1	238732	253743	482085	445581	246238	463833	1.88368	0.913554	0.00813	F:superoxide dismutase activity; F:metal ion binding; P:removal of superoxide radicals; P:oxidation-reduction process
O95372	Acyl-protein thioesterase 2 OS=Homo sapiens GN=LYPLA2 PE=1 SV=1	62126	65858.4	98970.4	104801	63992.2	101886	1.59216	0.670982	0.00824	C:cytoplasm; C:extracellular exosome; F:hydrolase activity; P:fatty acid metabolic process
O14617	AP-3 complex subunit delta-1 OS=Homo sapiens GN=AP3D1 PE=1 SV=1	173759	171821	143536	148072	172790	145804	0.843822	-0.24499	0.00825	C:Golgi membrane; C:nucleoplasm; C:lysosomal membrane; C:endosome membrane; C:membrane coat; C:terminal bouton; F:protein transporter activity; P:eye pigment biosynthetic process; P:intracellular protein transport; P:anterograde axon cargo transport; P:melanosome organization; P:protein localization to organelle; P:endosome to melanosome transport; P:antigen processing and presentation, exogenous…
B7Z7F3	Ran-binding protein 3 OS=Homo sapiens GN=RANBP3 PE=1 SV=1	104023	105997	87065	84112	105010	85588.5	0.815053	-0.295035	0.00826	C:nucleoplasm; P:intracellular transport
P51809	Vesicle-associated membrane protein 7 OS=Homo sapiens GN=VAMP7 PE=1 SV=3	293662	296242	348151	339560	294952	343856	1.1658	0.221323	0.00831	C:endoplasmic reticulum membrane; C:trans-Golgi network; C:plasma membrane; C:cell surface; C:integral component of membrane; C:lamellipodium; C:cell junction; C:transport vesicle membrane; C:phagocytic vesicle membrane; C:platelet alpha granule; C:pseudopodium; C:SNARE complex; C:late endosome membrane; C:azurophil granule membrane; C:neuron projection; C:apical part of cell; C:synapse; C:perinu…
P04839	Cytochrome b-245 heavy chain OS=Homo sapiens GN=CYBB PE=1 SV=2	280906	304778	615523	565819	292842	590671	2.01703	1.01223	0.00846	C:mitochondrion; C:rough endoplasmic reticulum; C:Golgi apparatus; C:dendrite; C:phagocytic vesicle membrane; C:NADPH oxidase complex; C:neuronal cell body; F:voltage-gated ion channel activity; F:electron carrier activity; F:superoxide-generating NADPH oxidase activity; F:heme binding; F:metal ion binding; F:protein heterodimerization activity; F:flavin adenine dinucleotide binding; P:antigen pr…
P18031	Tyrosine-protein phosphatase non-receptor type 1 OS=Homo sapiens GN=PTPN1 PE=1 SV=1	89939.5	90316.1	96815.4	98124	90127.8	97469.7	1.08146	0.112982	0.00849	C:early endosome; C:cytosol; C:plasma membrane; C:cytoplasmic vesicle; C:sorting endosome; C:cytoplasmic side of endoplasmic reticulum membrane; F:protein tyrosine phosphatase activity; F:insulin receptor binding; F:zinc ion binding; F:protein kinase binding; F:receptor tyrosine kinase binding; F:poly(A) RNA binding; F:ephrin receptor binding; P:activation of signaling protein activity involved i…
A0A0C4DFP4	Peptide-N(4)-(N-acetyl-beta-glucosaminyl)asparagine amidase (Fragment) OS=Homo sapiens GN=NGLY1 PE=1 SV=1	165275	164447	141912	137244	164861	139578	0.846643	-0.240175	0.00868	C:cytoplasm; P:glycoprotein catabolic process
P49770	Translation initiation factor eIF-2B subunit beta OS=Homo sapiens GN=EIF2B2 PE=1 SV=3	30717.1	31241.7	12570.9	8801.23	30979.4	10686.1	0.344941	-1.53558	0.00868	C:cytosol; C:eukaryotic translation initiation factor 2B complex; F:translation initiation factor activity; F:guanyl-nucleotide exchange factor activity; F:protein binding; F:ATP binding; F:GTP binding; F:S-methyl-5-thioribose-1-phosphate isomerase activity; P:ovarian follicle development; P:translational initiation; P:regulation of translational initiation; P:response to heat; P:response to gluc…
P11413	Glucose-6-phosphate 1-dehydrogenase OS=Homo sapiens GN=G6PD PE=1 SV=4	1.07482e+06	1.16644e+06	1.60464e+06	1.61648e+06	1.12063e+06	1.61056e+06	1.4372	0.523257	0.00877	C:nucleus; C:centrosome; C:cytosol; C:cytoplasmic side of plasma membrane; C:extracellular exosome; F:glucose-6-phosphate dehydrogenase activity; F:glucose binding; F:protein homodimerization activity; F:NADP binding; P:cytokine production; P:glucose metabolic process; P:transcription initiation from RNA polymerase II promoter; P:cholesterol biosynthetic process; P:NADPH regeneration; P:glutathio…
Q13748	Tubulin alpha-3C/D chain OS=Homo sapiens GN=TUBA3C PE=1 SV=3	338519	337813	620824	572030	338166	596427	1.76371	0.818613	0.00881	C:nucleus; C:cytoplasm; C:microtubule; F:GTPase activity; F:structural constituent of cytoskeleton; F:protein binding; F:GTP binding; P:microtubule-based process; P:'de novo' posttranslational protein folding; P:protein polymerization
A0A0C4DG44	Serine protease HTRA2, mitochondrial (Fragment) OS=Homo sapiens GN=HTRA2 PE=1 SV=1	105138	111866	71746.6	73015.8	108502	72381.2	0.667095	-0.584035	0.00886	F:serine-type endopeptidase activity; P:proteolysis
O60739	Eukaryotic translation initiation factor 1b OS=Homo sapiens GN=EIF1B PE=1 SV=2	39825.2	40487	69718.3	64638.5	40156.1	67178.4	1.67293	0.742378	0.00887	F:translation initiation factor activity; F:poly(A) RNA binding; P:translational initiation; P:regulation of translational initiation
B8ZZU8	Elongin-B OS=Homo sapiens GN=ELOB PE=1 SV=1	118475	121816	101422	102371	120145	101896	0.848108	-0.237681	0.00893	C:VCB complex; C:elongin complex; F:translation elongation factor activity; P:translational elongation
D3DSM0	Integrin beta OS=Homo sapiens GN=ITGB2 PE=1 SV=1	142016	135065	201119	212117	138541	206618	1.49139	0.576655	0.00901	C:integrin complex; F:receptor activity; P:cell-matrix adhesion; P:integrin-mediated signaling pathway
Q6NVY1	3-hydroxyisobutyryl-CoA hydrolase, mitochondrial OS=Homo sapiens GN=HIBCH PE=1 SV=2	86420.8	87317.5	92905.5	92271.7	86869.1	92588.6	1.06584	0.0919911	0.00909	C:mitochondrial matrix; C:extracellular exosome; F:3-hydroxyisobutyryl-CoA hydrolase activity; P:valine catabolic process; P:cellular nitrogen compound metabolic process
P61026	Ras-related protein Rab-10 OS=Homo sapiens GN=RAB10 PE=1 SV=1	792293	771797	1.05044e+06	1.00738e+06	782045	1.02891e+06	1.31566	0.395791	0.0092	C:exocyst; C:endoplasmic reticulum membrane; C:trans-Golgi network; C:plasma membrane; C:focal adhesion; C:phagocytic vesicle membrane; C:insulin-responsive compartment; C:recycling endosome membrane; C:extracellular exosome; C:endoplasmic reticulum tubular network; C:primary cilium; F:GTPase activity; F:GTP binding; F:GDP binding; F:myosin V binding; P:vesicle docking involved in exocytosis; P:a…
Q9UKM9	RNA-binding protein Raly OS=Homo sapiens GN=RALY PE=1 SV=1	608936	599764	557361	556055	604350	556708	0.921169	-0.118463	0.00932	C:catalytic step 2 spliceosome; F:nucleotide binding; F:protein binding; F:poly(A) RNA binding; P:mRNA splicing, via spliceosome
P36222	Chitinase-3-like protein 1 OS=Homo sapiens GN=CHI3L1 PE=1 SV=2	513510	576746	868951	890520	545128	879736	1.61382	0.690476	0.00982	C:proteinaceous extracellular matrix; C:extracellular space; C:endoplasmic reticulum; C:perinuclear region of cytoplasm; C:extracellular exosome; F:chitinase activity; F:extracellular matrix structural constituent; F:chitin binding; F:carbohydrate binding; P:carbohydrate metabolic process; P:chitin catabolic process; P:apoptotic process; P:inflammatory response; P:activation of NF-kappaB-inducing…
P38919	Eukaryotic initiation factor 4A-III OS=Homo sapiens GN=EIF4A3 PE=1 SV=4	815599	831194	906992	915218	823397	911105	1.10652	0.14603	0.00995	C:cytosol; C:membrane; C:nuclear speck; C:exon-exon junction complex; C:catalytic step 2 spliceosome; F:mRNA binding; F:ATP-dependent RNA helicase activity; F:protein binding; F:ATP binding; F:poly(A) binding; P:nuclear-transcribed mRNA catabolic process, nonsense-mediated decay; P:nuclear-transcribed mRNA poly(A) tail shortening; P:mRNA splicing, via spliceosome; P:rRNA processing; P:RNA seconda…
Q9Y617	Phosphoserine aminotransferase OS=Homo sapiens GN=PSAT1 PE=1 SV=2	558905	559886	431606	403009	559395	417308	0.745997	-0.422757	0.00999	C:cytosol; C:extracellular exosome; F:O-phospho-L-serine:2-oxoglutarate aminotransferase activity; F:pyridoxal phosphate binding; P:L-serine biosynthetic process; P:pyridoxine biosynthetic process
G5E9Z2	Cisplatin resistance related protein CRR9p, isoform CRA_c OS=Homo sapiens GN=CLPTM1L PE=1 SV=1	49923	51767.5	59970.4	60015.6	50845.2	59993	1.17991	0.238682	0.01002	C:integral component of membrane; P:apoptotic process
Q9P253	Vacuolar protein sorting-associated protein 18 homolog OS=Homo sapiens GN=VPS18 PE=1 SV=2	43200.9	41135.6	52329.6	52459.5	42168.3	52394.5	1.24251	0.313259	0.01008	C:lysosomal membrane; C:early endosome; C:actin filament; C:HOPS complex; C:late endosome membrane; F:actin binding; F:syntaxin binding; F:protein binding, bridging; F:metal ion binding; P:intracellular protein transport; P:vesicle docking involved in exocytosis; P:endosome organization; P:lysosome organization; P:regulation of SNARE complex assembly; P:viral entry into host cell
P68366	Tubulin alpha-4A chain OS=Homo sapiens GN=TUBA4A PE=1 SV=1	323040	339571	433931	449347	331305	441639	1.33303	0.414705	0.01033	C:cytosol; C:microtubule; C:extracellular exosome; F:GTPase activity; F:structural constituent of cytoskeleton; F:protein binding; F:GTP binding; P:G2/M transition of mitotic cell cycle; P:platelet degranulation; P:organelle organization; P:microtubule-based process; P:platelet activation; P:'de novo' posttranslational protein folding; P:protein polymerization
Q96DA6	Mitochondrial import inner membrane translocase subunit TIM14 OS=Homo sapiens GN=DNAJC19 PE=1 SV=3	68144.5	67773.4	61030	59492.9	67958.9	60261.4	0.886733	-0.173428	0.01039	C:mitochondrial inner membrane; C:integral component of membrane; C:protein complex; F:protein binding; P:protein folding; P:protein targeting to mitochondrion; P:visual perception; P:genitalia development
Q96IU4	Protein ABHD14B OS=Homo sapiens GN=ABHD14B PE=1 SV=1	128060	127657	69524	80444	127859	74984	0.586461	-0.769894	0.01051	C:nucleolus; C:cytosol; C:extracellular exosome; F:protein binding; F:hydrolase activity; P:metabolic process; P:positive regulation of transcription from RNA polymerase II promoter
Q96A72	Protein mago nashi homolog 2 OS=Homo sapiens GN=MAGOHB PE=1 SV=1	297064	313266	383193	383194	305165	383193	1.25569	0.328482	0.01061	C:exon-exon junction complex; C:catalytic step 2 spliceosome; F:protein binding; F:poly(A) RNA binding; P:mRNA processing; P:RNA splicing; P:mRNA transport
P20339	Ras-related protein Rab-5A OS=Homo sapiens GN=RAB5A PE=1 SV=2	22779.9	23515	40448.7	44382.2	23147.5	42415.5	1.8324	0.873736	0.01061	C:ruffle; C:cytosol; C:plasma membrane; C:synaptic vesicle; C:actin cytoskeleton; C:dendrite; C:melanosome; C:zymogen granule membrane; C:neuronal cell body; C:terminal bouton; C:protein complex; C:membrane raft; C:phagocytic vesicle; C:perinuclear region of cytoplasm; C:recycling endosome; C:extracellular exosome; C:cytoplasmic side of early endosome membrane; F:GTPase activity; F:GTP binding; F…
K7EK07	Histone H3 (Fragment) OS=Homo sapiens GN=H3F3B PE=1 SV=1	181197	198845	334451	362712	190021	348582	1.83444	0.875337	0.01086	C:nucleosome; C:nucleus; F:DNA binding; F:protein heterodimerization activity
D6RHI9	Ribonuclease T2 (Fragment) OS=Homo sapiens GN=RNASET2 PE=1 SV=8	786373	765176	669354	658645	775774	663999	0.855918	-0.224455	0.0111	F:RNA binding; F:ribonuclease T2 activity; P:RNA phosphodiester bond hydrolysis, endonucleolytic
Q9Y6H1	Coiled-coil-helix-coiled-coil-helix domain-containing protein 2 OS=Homo sapiens GN=CHCHD2 PE=1 SV=1	246583	260847	183279	176783	253715	180031	0.709579	-0.494965	0.01112	C:nucleus; C:mitochondrion; F:transcription factor binding; F:sequence-specific DNA binding; P:transcription, DNA-templated; P:positive regulation of transcription from RNA polymerase II promoter; P:regulation of cellular response to hypoxia
Q13523	Serine/threonine-protein kinase PRP4 homolog OS=Homo sapiens GN=PRPF4B PE=1 SV=3	101718	104358	88565.8	86607.9	103038	87586.8	0.850045	-0.234388	0.01113	C:nucleoplasm; C:chromosome; C:catalytic step 2 spliceosome; F:protein serine/threonine kinase activity; F:protein binding; F:ATP binding; F:poly(A) RNA binding; P:mRNA splicing, via spliceosome; P:protein phosphorylation
B4E2Q0	Calcium-transporting ATPase OS=Homo sapiens GN=ATP2C1 PE=1 SV=1	299.92	407.612	5829.01	4777.81	353.766	5303.41	14.9913	3.90605	0.0112	C:integral component of membrane; F:calcium-transporting ATPase activity; F:ATP binding; F:metal ion binding; P:metabolic process; P:calcium ion transmembrane transport
E9PKP7	Nucleolar transcription factor 1 OS=Homo sapiens GN=UBTF PE=1 SV=1	356194	367334	309764	309355	361764	309560	0.855695	-0.224832	0.01121	C:nucleolus; F:chromatin binding; P:chromatin remodeling
Q9Y5J9	Mitochondrial import inner membrane translocase subunit Tim8 B OS=Homo sapiens GN=TIMM8B PE=1 SV=1	152895	155125	128079	122336	154010	125207	0.812982	-0.298705	0.01124	C:extracellular space; C:mitochondrial inner membrane; C:mitochondrial intermembrane space protein transporter complex; F:zinc ion binding; P:protein targeting to mitochondrion; P:sensory perception of sound; P:cellular protein metabolic process; P:chaperone-mediated protein transport
Q15061	WD repeat-containing protein 43 OS=Homo sapiens GN=WDR43 PE=1 SV=3	1678.37	4222.41	17549.8	19788.5	2950.39	18669.1	6.32769	2.66168	0.01142	C:nucleolus; F:poly(A) RNA binding
Q9NRK6	ATP-binding cassette sub-family B member 10, mitochondrial OS=Homo sapiens GN=ABCB10 PE=1 SV=2	639443	645170	578450	564164	642306	571307	0.889462	-0.168995	0.01155	C:mitochondrial inner membrane; C:integral component of mitochondrial membrane; F:ATP binding; F:ATPase activity, coupled to transmembrane movement of substances; F:protein homodimerization activity; P:metabolic process; P:transmembrane transport
Q9UJA5	tRNA (adenine(58)-N(1))-methyltransferase non-catalytic subunit TRM6 OS=Homo sapiens GN=TRMT6 PE=1 SV=1	70430.6	73758.9	156428	176643	72094.7	166536	2.30996	1.20787	0.01156	C:nucleus; C:tRNA (m1A) methyltransferase complex; F:poly(A) RNA binding; P:tRNA methylation
A0A087WVQ6	Clathrin heavy chain OS=Homo sapiens GN=CLTC PE=1 SV=1	4.55297e+06	4.676e+06	5.25443e+06	5.20099e+06	4.61448e+06	5.22771e+06	1.13289	0.18001	0.01175	C:mitochondrion; C:clathrin coat of trans-Golgi network vesicle; C:clathrin coat of coated pit; F:structural molecule activity; F:protein kinase binding; P:intracellular protein transport; P:vesicle-mediated transport
H3BMV3	Hematological and neurological-expressed 1-like protein (Fragment) OS=Homo sapiens GN=HN1L PE=1 SV=1	97625.2	100545	81890.6	83911.1	99085	82900.8	0.836664	-0.25728	0.01182	C:cytoplasm; C:plasma membrane
Q9Y6A5	Transforming acidic coiled-coil-containing protein 3 OS=Homo sapiens GN=TACC3 PE=1 SV=1	23679	24909.3	18381	18686.9	24294.1	18534	0.762899	-0.390437	0.01189	C:cytoplasm; C:centrosome; F:protein domain specific binding; P:response to hypoxia; P:cerebral cortex development; P:neurogenesis; P:interkinetic nuclear migration; P:hemopoiesis; P:astral microtubule organization; P:regulation of microtubule-based process; P:cytoplasmic sequestering of transcription factor; P:regulation of cell cycle
Q70J99	Protein unc-13 homolog D OS=Homo sapiens GN=UNC13D PE=1 SV=1	394445	408040	503095	523765	401242	513430	1.2796	0.355694	0.01194	C:lysosome; C:late endosome; C:membrane; C:Weibel-Palade body; C:recycling endosome; C:exocytic vesicle; F:Rab GTPase binding; P:granuloma formation; P:germinal center formation; P:phagocytosis; P:regulation of mast cell degranulation; P:natural killer cell degranulation; P:defense response to virus; P:positive regulation of regulated secretory pathway
P08133	Annexin A6 OS=Homo sapiens GN=ANXA6 PE=1 SV=3	2.27384e+06	2.31721e+06	2.58673e+06	2.54566e+06	2.29553e+06	2.5662e+06	1.11791	0.160808	0.01195	C:lysosomal membrane; C:focal adhesion; C:late endosome membrane; C:melanosome; C:perinuclear region of cytoplasm; C:extracellular exosome; F:calcium ion binding; F:GTP binding; F:calcium-dependent phospholipid binding; F:ligand-gated ion channel activity; F:cholesterol binding; F:protein homodimerization activity; F:calcium-dependent protein binding; P:calcium ion transport; P:regulation of musc…
E7EPW2	28S ribosomal protein S25, mitochondrial OS=Homo sapiens GN=MRPS25 PE=1 SV=1	33394.3	32194.6	27402.4	27286.5	32794.4	27344.5	0.833814	-0.262203	0.01201	-
O15427	Monocarboxylate transporter 4 OS=Homo sapiens GN=SLC16A3 PE=1 SV=1	276920	250389	382717	387847	263655	385282	1.46131	0.547265	0.01212	C:integral component of plasma membrane; C:actin cytoskeleton; C:nuclear membrane; F:protein binding; F:lactate transmembrane transporter activity; F:symporter activity; F:poly(A) RNA binding; P:pyruvate metabolic process; P:blood coagulation; P:plasma membrane lactate transport; P:leukocyte migration
F5H2B5	Phospholipase D4 OS=Homo sapiens GN=PLD4 PE=1 SV=1	35214.1	37904.5	24042.4	24567.6	36559.3	24305	0.664811	-0.588984	0.01228	F:catalytic activity; P:metabolic process
P49761	Dual specificity protein kinase CLK3 OS=Homo sapiens GN=CLK3 PE=1 SV=3	6231.95	7450.89	12296.5	12282.9	6841.42	12289.7	1.79637	0.845081	0.01229	C:acrosomal vesicle; C:membrane; C:nuclear speck; C:intermediate filament cytoskeleton; F:protein serine/threonine kinase activity; F:protein serine/threonine/tyrosine kinase activity; F:protein tyrosine kinase activity; F:protein binding; F:ATP binding; F:poly(A) RNA binding; P:peptidyl-tyrosine phosphorylation; P:regulation of RNA splicing; P:protein autophosphorylation
O95757	Heat shock 70 kDa protein 4L OS=Homo sapiens GN=HSPA4L PE=1 SV=3	228980	229827	198707	204858	229404	201782	0.879596	-0.185088	0.0124	C:nucleus; C:cytosol; F:ATP binding; P:protein folding; P:response to unfolded protein
P04083	Annexin A1 OS=Homo sapiens GN=ANXA1 PE=1 SV=2	663321	736177	1.02543e+06	1.02085e+06	699749	1.02314e+06	1.46216	0.548099	0.0125	C:cornified envelope; C:extracellular space; C:nucleus; C:endosome; C:focal adhesion; C:cilium; C:cell surface; C:basolateral plasma membrane; C:mitochondrial membrane; C:sarcolemma; C:mast cell granule; C:protein complex; C:extracellular exosome; F:single-stranded DNA binding; F:single-stranded RNA binding; F:helicase activity; F:receptor binding; F:structural molecule activity; F:calcium ion bi…
O43175	D-3-phosphoglycerate dehydrogenase OS=Homo sapiens GN=PHGDH PE=1 SV=4	1.01273e+06	1.02692e+06	1.17616e+06	1.14699e+06	1.01983e+06	1.16157e+06	1.13899	0.187757	0.01285	C:cytosol; C:extracellular exosome; F:phosphoglycerate dehydrogenase activity; F:electron carrier activity; F:NAD binding; P:glutamine metabolic process; P:glycine metabolic process; P:L-serine biosynthetic process; P:threonine metabolic process; P:brain development; P:gamma-aminobutyric acid metabolic process; P:regulation of gene expression; P:taurine metabolic process; P:spinal cord developmen…
B2RBV5	Putative MORF4 family-associated protein 1-like protein UPP OS=Homo sapiens PE=1 SV=1	3158.84	1288.89	12781.6	11473.3	2223.86	12127.5	5.45333	2.44714	0.01302	F:protein binding; P:cell proliferation
Q5MIZ7	Serine/threonine-protein phosphatase 4 regulatory subunit 3B OS=Homo sapiens GN=PPP4R3B PE=1 SV=2	625.126	581.978	5781.19	4711.74	603.552	5246.46	8.69264	3.11979	0.01303	C:nucleoplasm; C:cytoplasm; C:microtubule organizing center; C:protein phosphatase 4 complex; P:protein dephosphorylation; P:regulation of lipid metabolic process; P:positive regulation of gluconeogenesis
B1AN99	Trypsin-3 (Fragment) OS=Homo sapiens GN=PRSS3 PE=1 SV=8	3.66516e+06	3.79006e+06	2.83926e+06	2.64985e+06	3.72761e+06	2.74455e+06	0.736277	-0.441679	0.01306	F:serine-type endopeptidase activity; P:proteolysis
Q9NW64	Pre-mRNA-splicing factor RBM22 OS=Homo sapiens GN=RBM22 PE=1 SV=1	44656	42900.6	30565.5	27667.8	43778.3	29116.7	0.665093	-0.588371	0.01309	C:nucleoplasm; C:cytoplasm; C:catalytic step 2 spliceosome; F:nucleotide binding; F:nucleocytoplasmic transporter activity; F:snRNA binding; F:pre-mRNA binding; F:poly(A) RNA binding; F:metal ion binding; F:calcium-dependent protein binding; P:protein import into nucleus, translocation; P:positive regulation of RNA splicing; P:cellular response to drug; P:mRNA cis splicing, via spliceosome; P:pos…
Q5T8U5	Surfeit 4 OS=Homo sapiens GN=SURF4 PE=1 SV=1	503284	514190	664527	633913	508737	649220	1.27614	0.351787	0.01312	C:integral component of membrane
P60953	Cell division control protein 42 homolog OS=Homo sapiens GN=CDC42 PE=1 SV=2	1.03633e+06	980168	1.25562e+06	1.24777e+06	1.00825e+06	1.2517e+06	1.24146	0.312034	0.01329	C:Golgi membrane; C:endoplasmic reticulum membrane; C:microtubule organizing center; C:cytosol; C:cell-cell junction; C:focal adhesion; C:secretory granule; C:filopodium; C:midbody; C:leading edge membrane; C:cytoplasmic ribonucleoprotein granule; C:neuron projection; C:neuronal cell body; C:apical part of cell; C:spindle midzone; C:extracellular exosome; C:mitotic spindle; F:GTPase activity; F:G…
P08758	Annexin A5 OS=Homo sapiens GN=ANXA5 PE=1 SV=2	2.99425e+06	2.92765e+06	3.31616e+06	3.27542e+06	2.96095e+06	3.29579e+06	1.11309	0.154566	0.01332	C:cytoplasm; C:focal adhesion; C:external side of plasma membrane; C:extracellular exosome; C:endothelial microparticle; F:phospholipase inhibitor activity; F:calcium ion binding; F:calcium-dependent phospholipid binding; P:positive regulation of defense response to virus by host; P:signal transduction; P:blood coagulation; P:response to organic substance; P:negative regulation of apoptotic proce…
P49902	Cytosolic purine 5'-nucleotidase OS=Homo sapiens GN=NT5C2 PE=1 SV=1	296307	279564	407914	388385	287936	398149	1.38277	0.467562	0.01335	C:cytosol; F:nucleotide binding; F:protein binding; F:5'-nucleotidase activity; F:metal ion binding; F:nucleoside phosphotransferase activity; P:purine nucleobase metabolic process; P:purine nucleotide catabolic process; P:phosphorylation; P:dephosphorylation; P:drug metabolic process; P:IMP metabolic process; P:adenosine metabolic process
Q96IX5	Up-regulated during skeletal muscle growth protein 5 OS=Homo sapiens GN=USMG5 PE=1 SV=1	123432	123191	112414	114686	123311	113550	0.920839	-0.118979	0.01342	C:mitochondrial proton-transporting ATP synthase complex; C:integral component of membrane; C:extracellular exosome
Q12788	Transducin beta-like protein 3 OS=Homo sapiens GN=TBL3 PE=1 SV=2	366731	380834	267869	285706	373783	276787	0.740503	-0.433422	0.01346	C:small-subunit processome; C:Pwp2p-containing subcomplex of 90S preribosome; F:receptor signaling protein activity; F:protein binding; F:snoRNA binding; F:poly(A) RNA binding; P:maturation of SSU-rRNA from tricistronic rRNA transcript (SSU-rRNA, 5.8S rRNA, LSU-rRNA); P:G-protein coupled receptor signaling pathway coupled to cGMP nucleotide second messenger; P:intracellular signal transduction
P61313	60S ribosomal protein L15 OS=Homo sapiens GN=RPL15 PE=1 SV=2	882707	848870	1.00782e+06	1.011e+06	865789	1.00941e+06	1.16589	0.221429	0.01371	C:nucleus; C:cytosolic large ribosomal subunit; C:extracellular exosome; F:structural constituent of ribosome; F:protein binding; F:poly(A) RNA binding; P:nuclear-transcribed mRNA catabolic process, nonsense-mediated decay; P:translational initiation; P:translational elongation; P:translational termination; P:SRP-dependent cotranslational protein targeting to membrane; P:viral transcription
Q9NS87	Kinesin-like protein KIF15 OS=Homo sapiens GN=KIF15 PE=1 SV=1	11706.3	10325.1	2165.1	3521.34	11015.7	2843.22	0.258105	-1.95397	0.01374	C:centrosome; C:spindle; C:cytosol; C:plus-end kinesin complex; C:microtubule; C:membrane; F:DNA binding; F:microtubule motor activity; F:ATP binding; F:microtubule binding; F:ATPase activity; P:microtubule-based movement; P:mitotic nuclear division; P:blood coagulation; P:metabolic process; P:cell proliferation; P:antigen processing and presentation of exogenous peptide antigen via MHC class II
P41223	Protein BUD31 homolog OS=Homo sapiens GN=BUD31 PE=1 SV=2	177844	182378	158366	160287	180111	159326	0.8846	-0.176903	0.01374	C:spliceosomal complex; F:sequence-specific DNA binding transcription factor activity; F:protein binding; P:mRNA splicing, via spliceosome; P:regulation of transcription from RNA polymerase II promoter
Q9Y3D0	Mitotic spindle-associated MMXD complex subunit MIP18 OS=Homo sapiens GN=FAM96B PE=1 SV=1	26206.9	27084.1	22773.4	22353	26645.5	22563.2	0.846791	-0.239921	0.0139	C:nucleoplasm; C:MMXD complex; C:CIA complex; F:protein binding; P:chromosome segregation; P:iron-sulfur cluster assembly; P:small molecule metabolic process
B1AHQ6	Centromere protein M OS=Homo sapiens GN=CENPM PE=1 SV=1	496.822	1343.57	5603.75	6483.69	920.197	6043.72	6.56786	2.71542	0.01391	C:cytosol
Q14677	Clathrin interactor 1 OS=Homo sapiens GN=CLINT1 PE=1 SV=1	51505.9	47414.1	74943.2	80286.8	49460	77615	1.56925	0.650073	0.01399	C:nucleoplasm; C:Golgi apparatus; C:cytosol; C:membrane; C:clathrin-coated vesicle; C:perinuclear region of cytoplasm; F:lipid binding; F:clathrin binding; P:post-Golgi vesicle-mediated transport; P:endocytosis; P:clathrin coat assembly
Q15388	Mitochondrial import receptor subunit TOM20 homolog OS=Homo sapiens GN=TOMM20 PE=1 SV=1	91873.8	96582	113874	114919	94227.9	114397	1.21404	0.279817	0.014	C:mitochondrial outer membrane translocase complex; C:integral component of membrane; C:ER-mitochondrion membrane contact site; F:P-P-bond-hydrolysis-driven protein transmembrane transporter activity; F:unfolded protein binding; P:protein targeting to mitochondrion; P:cellular protein metabolic process; P:protein transmembrane transport
A0A087WX59	Proteasomal ubiquitin receptor ADRM1 OS=Homo sapiens GN=ADRM1 PE=1 SV=1	188087	184493	202045	201225	186290	201635	1.08237	0.114199	0.01412	C:nucleus; C:cytoplasm
P40938	Replication factor C subunit 3 OS=Homo sapiens GN=RFC3 PE=1 SV=2	136124	126948	93870.3	93067.5	131536	93468.9	0.710598	-0.492895	0.01432	C:nucleoplasm; C:DNA replication factor C complex; F:DNA clamp loader activity; F:protein binding; P:cell cycle checkpoint; P:mitotic S phase; P:telomere maintenance via recombination; P:DNA synthesis involved in DNA repair; P:DNA strand elongation involved in DNA replication; P:transcription-coupled nucleotide-excision repair; P:base-excision repair; P:nucleotide-excision repair, DNA gap filling…
Q14166	Tubulin--tyrosine ligase-like protein 12 OS=Homo sapiens GN=TTLL12 PE=1 SV=2	642769	644084	600278	588434	643427	594356	0.923736	-0.114448	0.01443	P:cellular protein modification process
K7EN45	Peptidyl-prolyl cis-trans isomerase (Fragment) OS=Homo sapiens GN=PIN1 PE=1 SV=1	79230.5	81126.1	72457.1	72515	80178.3	72486.1	0.90406	-0.145509	0.01486	F:peptidyl-prolyl cis-trans isomerase activity; P:protein peptidyl-prolyl isomerization
Q9Y6E0	Serine/threonine-protein kinase 24 OS=Homo sapiens GN=STK24 PE=1 SV=1	15525.3	14227.5	22168.1	21116.2	14876.4	21642.2	1.4548	0.540824	0.0149	C:nucleoplasm; C:nucleolus; C:cytosol; C:membrane; C:extracellular exosome; F:protein serine/threonine kinase activity; F:protein binding; F:ATP binding; F:metal ion binding; P:cellular component disassembly involved in execution phase of apoptosis; P:regulation of mitotic cell cycle; P:intrinsic apoptotic signaling pathway in response to oxidative stress; P:signal transduction by protein phospho…
Q6IBS0	Twinfilin-2 OS=Homo sapiens GN=TWF2 PE=1 SV=2	862342	870322	930068	945865	866332	937967	1.08269	0.114617	0.01492	C:cytoskeleton; C:myofibril; C:lamellipodium; C:filopodium; C:growth cone; C:stereocilium; C:perinuclear region of cytoplasm; C:extracellular exosome; F:actin monomer binding; F:protein kinase C binding; F:ATP binding; F:phosphatidylinositol-4,5-bisphosphate binding; F:poly(A) RNA binding; P:positive regulation of lamellipodium assembly; P:cell projection organization; P:regulation of microvillus…
P30740	Leukocyte elastase inhibitor OS=Homo sapiens GN=SERPINB1 PE=1 SV=1	772809	782483	910635	882788	777646	896711	1.15311	0.20553	0.01498	C:extracellular space; C:cytoplasm; C:membrane; C:extracellular exosome; F:serine-type endopeptidase inhibitor activity; P:negative regulation of endopeptidase activity
P48634	Protein PRRC2A OS=Homo sapiens GN=PRRC2A PE=1 SV=3	26820	29487.3	39620.7	41051.1	28153.6	40335.9	1.43271	0.518744	0.01508	C:nucleus; C:cytoplasm; C:membrane; C:extracellular exosome; F:protein binding; F:poly(A) RNA binding
A0A087WTW0	E3 ubiquitin-protein ligase UHRF1 OS=Homo sapiens GN=UHRF1 PE=1 SV=1	1.10526e+06	1.12664e+06	691358	783337	1.11595e+06	737348	0.660734	-0.597859	0.0152	F:zinc ion binding; F:histone binding
A0A0U1RQK7	Eukaryotic translation initiation factor 4 gamma 3 OS=Homo sapiens GN=EIF4G3 PE=1 SV=1	2852.63	2749.39	8458.63	10081.6	2801.01	9270.12	3.30956	1.72664	0.01543	F:RNA binding
B1AKR6	Dynein light chain roadblock-type 1 OS=Homo sapiens GN=DYNLRB1 PE=1 SV=1	137250	133617	117122	119477	135434	118299	0.873487	-0.195142	0.01558	C:cytoplasmic dynein complex; P:microtubule-based movement
O75695	Protein XRP2 OS=Homo sapiens GN=RP2 PE=1 SV=4	57883.8	56079.4	68591.5	71350.5	56981.6	69971	1.22796	0.296262	0.01572	C:Golgi apparatus; C:centriole; C:cytoplasmic vesicle; C:ciliary basal body; C:extracellular exosome; C:primary cilium; C:periciliary membrane compartment; F:actin binding; F:nucleoside diphosphate kinase activity; F:GTPase activator activity; F:ATP binding; F:GTP binding; F:unfolded protein binding; P:cell morphogenesis; P:nucleoside diphosphate phosphorylation; P:GTP biosynthetic process; P:UTP…
Q9BVV7	Mitochondrial import inner membrane translocase subunit Tim21 OS=Homo sapiens GN=TIMM21 PE=1 SV=1	2852.3	1749.92	33380.1	26381.8	2301.11	29881	12.9855	3.69882	0.0161	C:mitochondrial inner membrane presequence translocase complex; C:integral component of membrane; F:protein binding; P:protein import into mitochondrial matrix; P:mitochondrial respiratory chain complex I assembly; P:mitochondrial respiratory chain complex IV assembly; P:cellular protein metabolic process
A8MYT4	Phosphatidylinositol 3-kinase OS=Homo sapiens GN=PIK3C3 PE=1 SV=2	10086.2	7971.77	17187.3	17320	9028.99	17253.7	1.91092	0.934266	0.01619	C:pre-autophagosomal structure; C:peroxisome; C:phosphatidylinositol 3-kinase complex, class III, type I; C:phosphatidylinositol 3-kinase complex, class III, type II; F:ATP binding; F:1-phosphatidylinositol-3-kinase activity; P:autophagosome assembly; P:protein phosphorylation; P:endocytosis; P:peroxisome degradation; P:phosphatidylinositol-3-phosphate biosynthetic process; P:phosphatidylinositol…
P08571	Monocyte differentiation antigen CD14 OS=Homo sapiens GN=CD14 PE=1 SV=2	22490.4	28656.2	99233.1	120009	25573.3	109621	4.28655	2.09982	0.01622	C:extracellular space; C:plasma membrane; C:cell surface; C:endosome membrane; C:anchored component of membrane; C:membrane raft; C:extracellular exosome; F:lipopolysaccharide binding; F:opsonin receptor activity; F:protein binding; F:peptidoglycan receptor activity; F:lipoteichoic acid binding; P:MyD88-dependent toll-like receptor signaling pathway; P:phagocytosis; P:inflammatory response; P:I-k…
O14976	Cyclin-G-associated kinase OS=Homo sapiens GN=GAK PE=1 SV=2	23126.3	23951.8	38011	42203.8	23539.1	40107.4	1.70387	0.768812	0.01623	C:Golgi apparatus; C:focal adhesion; C:membrane; C:perinuclear region of cytoplasm; F:protein serine/threonine kinase activity; F:protein binding; F:ATP binding; P:protein phosphorylation; P:endoplasmic reticulum organization; P:Golgi organization; P:cell cycle; P:epidermal cell differentiation; P:intrahepatic bile duct development; P:cell development; P:forebrain morphogenesis; P:establishment o…
K7EQ03	RNA-binding protein 42 OS=Homo sapiens GN=RBM42 PE=1 SV=1	59913.7	61625	67559.5	68231.2	60769.4	67895.3	1.11726	0.159968	0.01623	F:nucleotide binding; F:nucleic acid binding
Q9Y320	Thioredoxin-related transmembrane protein 2 OS=Homo sapiens GN=TMX2 PE=1 SV=1	126865	117885	82411.1	75697.1	122375	79054.1	0.646	-0.630393	0.01634	C:cell; C:integral component of membrane; P:cell redox homeostasis
A8K968	Band 4.1-like protein 3 OS=Homo sapiens GN=EPB41L3 PE=1 SV=1	63183	67517.7	82028.1	82110.8	65350.3	82069.4	1.25584	0.32865	0.0164	C:cytoplasm; C:cytoskeleton; C:plasma membrane; C:cell-cell junction; C:extrinsic component of membrane; F:actin binding; F:structural molecule activity; P:regulation of cell growth; P:cytoskeletal anchoring at plasma membrane; P:cortical actin cytoskeleton organization
P17947	Transcription factor PU.1 OS=Homo sapiens GN=SPI1 PE=1 SV=2	71083.9	74664.9	125930	114217	72874.4	120073	1.64768	0.720433	0.01642	C:nuclear chromatin; F:RNA polymerase II core promoter proximal region sequence-specific DNA binding; F:RNA polymerase II core promoter sequence-specific DNA binding; F:RNA polymerase II distal enhancer sequence-specific DNA binding; F:RNA polymerase II core promoter proximal region sequence-specific DNA binding transcription factor activity involved in positive regulation of transcription; F:RNA…
Q9H9J2	39S ribosomal protein L44, mitochondrial OS=Homo sapiens GN=MRPL44 PE=1 SV=1	88286.4	89285.1	97508.6	99888	88785.8	98698.3	1.11165	0.152697	0.01652	C:mitochondrial inner membrane; C:ribosome; F:ribonuclease III activity; F:protein binding; F:poly(A) RNA binding; P:RNA processing; P:mitochondrial translational initiation; P:mitochondrial translational elongation; P:mitochondrial translational termination; P:RNA phosphodiester bond hydrolysis, endonucleolytic
C9JR56	DNA-binding protein SATB OS=Homo sapiens GN=SATB2 PE=1 SV=1	30043.5	31202.9	25379.7	24444.6	30623.2	24912.1	0.813505	-0.297777	0.01658	C:nucleoplasm; C:cytoplasm; F:DNA binding; P:transcription, DNA-templated; P:regulation of transcription, DNA-templated
P43490	Nicotinamide phosphoribosyltransferase OS=Homo sapiens GN=NAMPT PE=1 SV=1	185935	199832	252753	262481	192884	257617	1.33561	0.417496	0.01674	C:extracellular space; C:nucleus; C:cytosol; C:extracellular exosome; F:nicotinate-nucleotide diphosphorylase (carboxylating) activity; F:cytokine activity; F:drug binding; F:protein homodimerization activity; F:nicotinamide phosphoribosyltransferase activity; P:nicotinamide metabolic process; P:cell-cell signaling; P:female pregnancy; P:insulin receptor signaling pathway; P:NAD biosynthetic proc…
A0A1B0GWE8	Cathepsin D OS=Homo sapiens GN=CTSD PE=1 SV=1	993493	1.09685e+06	1.45025e+06	1.43417e+06	1.04517e+06	1.44221e+06	1.37988	0.464542	0.01691	C:lysosome; F:aspartic-type endopeptidase activity; F:peptidase activity; F:hydrolase activity; P:proteolysis
P13667	Protein disulfide-isomerase A4 OS=Homo sapiens GN=PDIA4 PE=1 SV=2	917620	924283	757601	795174	920952	776387	0.843027	-0.246349	0.01698	C:endoplasmic reticulum lumen; C:cell surface; C:melanosome; F:protein disulfide isomerase activity; F:protein binding; F:poly(A) RNA binding; P:protein secretion; P:response to endoplasmic reticulum stress; P:cell redox homeostasis; P:chaperone-mediated protein folding
O75648	Mitochondrial tRNA-specific 2-thiouridylase 1 OS=Homo sapiens GN=TRMU PE=1 SV=2	28724	29933.4	38600.3	36751.8	29328.7	37676.1	1.28461	0.361335	0.01706	C:mitochondrion; F:tRNA binding; F:tRNA (5-methylaminomethyl-2-thiouridylate)-methyltransferase activity; F:ATP binding; F:sulfurtransferase activity; P:tRNA wobble position uridine thiolation; P:tRNA methylation
H0YNW5	Deoxyuridine 5'-triphosphate nucleotidohydrolase, mitochondrial OS=Homo sapiens GN=DUT PE=1 SV=1	4.62159e+06	4.80602e+06	3.81547e+06	3.62864e+06	4.71381e+06	3.72205e+06	0.789607	-0.340794	0.01707	C:nucleoplasm; C:cytoplasm; F:magnesium ion binding; F:dUTP diphosphatase activity; P:dUMP biosynthetic process; P:dUTP catabolic process
P35219	Carbonic anhydrase-related protein OS=Homo sapiens GN=CA8 PE=1 SV=3	97677.1	103480	69749.3	62744.1	100579	66246.7	0.658656	-0.602404	0.0171	C:cytoplasm; F:carbonate dehydratase activity; F:protein binding; F:zinc ion binding; P:one-carbon metabolic process; P:phosphatidylinositol-mediated signaling
A0A1C7CYX9	Dihydropyrimidinase-related protein 2 OS=Homo sapiens GN=DPYSL2 PE=1 SV=1	110122	110127	134026	141329	110125	137678	1.2502	0.322154	0.01712	C:cytoplasm; C:mitochondrion; C:axon; C:dendrite; C:growth cone; C:neuron projection; C:neuronal cell body; C:terminal bouton; C:myelin sheath; C:protein complex; F:microtubule binding; F:hydrolase activity; F:hydrolase activity, acting on carbon-nitrogen (but not peptide) bonds; F:protein kinase binding; P:response to amphetamine; P:cytoskeleton organization; P:axon guidance; P:brain development…
E9PFN5	Glutathione S-transferase kappa OS=Homo sapiens GN=GSTK1 PE=1 SV=1	95251.9	97429.5	78703.2	82300.3	96340.7	80501.8	0.835595	-0.259125	0.01717	C:intracellular membrane-bounded organelle; F:protein disulfide oxidoreductase activity; P:oxidation-reduction process
Q9P1F3	Costars family protein ABRACL OS=Homo sapiens GN=ABRACL PE=1 SV=1	330562	317821	451232	423944	324192	437588	1.34978	0.432725	0.01718	-
P27694	Replication protein A 70 kDa DNA-binding subunit OS=Homo sapiens GN=RPA1 PE=1 SV=2	427556	439145	381996	387789	433351	384892	0.888177	-0.171081	0.01741	C:lateral element; C:male germ cell nucleus; C:DNA replication factor A complex; C:PML body; F:chromatin binding; F:damaged DNA binding; F:single-stranded DNA binding; F:protein binding; F:metal ion binding; P:cell cycle checkpoint; P:G1/S transition of mitotic cell cycle; P:mitotic S phase; P:nucleotide-excision repair, DNA damage removal; P:telomere maintenance via recombination; P:DNA recombin…
P08311	Cathepsin G OS=Homo sapiens GN=CTSG PE=1 SV=2	4.89441e+06	5.14344e+06	4.09055e+06	4.01653e+06	5.01893e+06	4.05354e+06	0.807651	-0.308196	0.01763	C:extracellular space; C:nucleus; C:plasma membrane; C:cell surface; C:secretory granule; C:extracellular matrix; C:extracellular exosome; F:serine-type endopeptidase activity; F:protein binding; F:heparin binding; P:angiotensin maturation; P:protein phosphorylation; P:immune response; P:extracellular matrix disassembly; P:response to lipopolysaccharide; P:negative regulation of growth of symbion…
P68104	Elongation factor 1-alpha 1 OS=Homo sapiens GN=EEF1A1 PE=1 SV=1	8.67715e+06	8.88088e+06	9.70008e+06	9.88077e+06	8.77901e+06	9.79043e+06	1.11521	0.157313	0.01765	C:extracellular space; C:nucleolus; C:cytosol; C:eukaryotic translation elongation factor 1 complex; C:cortical actin cytoskeleton; C:ruffle membrane; C:extracellular exosome; F:tRNA binding; F:translation elongation factor activity; F:GTPase activity; F:GTP binding; F:protein kinase binding; F:poly(A) RNA binding; P:transcription, DNA-templated; P:regulation of transcription, DNA-templated; P:tr…
Q5VXN0	Ribosome production factor 2 homolog (Fragment) OS=Homo sapiens GN=RPF2 PE=1 SV=1	385054	390582	410487	408562	387818	409525	1.05597	0.0785718	0.0177	F:rRNA binding; P:ribosomal large subunit assembly; P:maturation of LSU-rRNA from tricistronic rRNA transcript (SSU-rRNA, 5.8S rRNA, LSU-rRNA)
C9JIZ6	Prosaposin OS=Homo sapiens GN=PSAP PE=1 SV=2	1.12963e+06	1.11071e+06	1.27298e+06	1.24083e+06	1.12017e+06	1.25691e+06	1.12207	0.166163	0.0181	C:nucleoplasm; C:nucleolus; C:lysosome; C:Golgi apparatus; P:sphingolipid metabolic process
Q5VYY1	Ankyrin repeat domain-containing protein 22 OS=Homo sapiens GN=ANKRD22 PE=2 SV=1	6728.91	5500.72	11215.4	10709.4	6114.81	10962.4	1.79276	0.842181	0.01826	-
Q6NXE6	Armadillo repeat-containing protein 6 OS=Homo sapiens GN=ARMC6 PE=1 SV=2	86490.4	92930	57777.5	62702.1	89710.2	60239.8	0.671493	-0.574555	0.0184	P:hematopoietic progenitor cell differentiation
F8W8W4	Prenylcysteine oxidase 1 OS=Homo sapiens GN=PCYOX1 PE=1 SV=1	38813.6	40334.7	33825.9	34107.6	39574.1	33966.7	0.858307	-0.220435	0.0185	C:vacuolar membrane; F:prenylcysteine oxidase activity; P:prenylcysteine catabolic process; P:oxidation-reduction process
E7ETB3	Aspartyl aminopeptidase OS=Homo sapiens GN=DNPEP PE=1 SV=2	30285.6	26778.1	55429.4	63182.6	28531.9	59306	2.07859	1.0556	0.01858	C:nucleoplasm; C:cytoplasm; F:aminopeptidase activity; F:metallopeptidase activity; F:zinc ion binding; P:proteolysis
P60510	Serine/threonine-protein phosphatase 4 catalytic subunit OS=Homo sapiens GN=PPP4C PE=1 SV=1	115151	116295	107618	105311	115723	106465	0.919998	-0.120297	0.0188	C:nucleoplasm; C:cytoplasm; C:microtubule organizing center; C:plasma membrane; C:protein phosphatase 4 complex; F:NF-kappaB-inducing kinase activity; F:protein serine/threonine phosphatase activity; F:protein binding; F:metal ion binding; P:regulation of double-strand break repair via homologous recombination; P:dephosphorylation; P:NIK/NF-kappaB signaling
B0QY01	Target of Myb protein 1 (Fragment) OS=Homo sapiens GN=TOM1 PE=1 SV=8	78465.5	88343.7	134741	147628	83404.6	141184	1.69276	0.759381	0.01918	C:intracellular; P:intracellular protein transport
Q9BXW6	Oxysterol-binding protein-related protein 1 OS=Homo sapiens GN=OSBPL1A PE=1 SV=2	27064.8	28144.7	23612.4	23799.9	27604.7	23706.1	0.858771	-0.219654	0.01919	C:nucleoplasm; C:lysosomal membrane; C:late endosome; C:extracellular exosome; F:protein binding; F:phospholipid binding; F:cholesterol binding; P:lipid transport; P:cholesterol metabolic process; P:vesicle-mediated transport; P:antigen processing and presentation of exogenous peptide antigen via MHC class II
G3V3A4	SNW domain-containing protein 1 OS=Homo sapiens GN=SNW1 PE=1 SV=1	75206.3	74724.1	65434.3	62317.9	74965.2	63876.1	0.852077	-0.230944	0.01962	C:nucleoplasm; C:spliceosomal complex; P:mRNA splicing, via spliceosome
Q5TBB1	Ribonuclease H2 subunit B OS=Homo sapiens GN=RNASEH2B PE=1 SV=1	66744.5	67062.8	71409.1	70327.3	66903.6	70868.2	1.05926	0.0830536	0.01963	C:nucleoplasm; C:ribonuclease H2 complex; F:RNA-DNA hybrid ribonuclease activity; P:in utero embryonic development; P:RNA catabolic process; P:ribonucleotide metabolic process; P:regulation of G2/M transition of mitotic cell cycle; P:negative regulation of gene expression; P:positive regulation of fibroblast proliferation; P:RNA phosphodiester bond hydrolysis, endonucleolytic; P:regulation of DNA…
A0A087WWF6	DNA polymerase delta subunit 2 OS=Homo sapiens GN=POLD2 PE=1 SV=1	117760	117918	114893	113922	117839	114408	0.970881	-0.0426329	0.01996	C:delta DNA polymerase complex; F:DNA binding; F:DNA-directed DNA polymerase activity; P:DNA-dependent DNA replication; P:DNA biosynthetic process
Q9BPW8	Protein NipSnap homolog 1 OS=Homo sapiens GN=NIPSNAP1 PE=1 SV=1	123048	119920	104387	99758.5	121484	102073	0.840215	-0.251169	0.02008	C:mitochondrial inner membrane; C:synaptic membrane; F:neurotransmitter binding; P:sensory perception of pain
K7ESA9	MOB kinase activator 3A (Fragment) OS=Homo sapiens GN=MOB3A PE=1 SV=8	11269.7	4818.89	33562.9	30922.6	8044.28	32242.7	4.00816	2.00294	0.02012	-
A0A087WXS7	ATPase ASNA1 OS=Homo sapiens GN=ASNA1 PE=1 SV=1	165705	157186	122945	128695	161445	125820	0.779337	-0.35968	0.02018	C:nucleolus; C:endoplasmic reticulum; F:ATP binding; F:ATPase activity; F:metal ion binding; P:transport; P:metabolic process; P:protein insertion into ER membrane
G3V1A6	Gasdermin domain containing 1, isoform CRA_d OS=Homo sapiens GN=GSDMD PE=1 SV=1	9142.91	9554.32	11027.6	10827.2	9348.62	10927.4	1.16888	0.225129	0.02036	C:nucleoplasm
Q8WYP5	Protein ELYS OS=Homo sapiens GN=AHCTF1 PE=1 SV=3	7500.63	20546.7	59231.1	58763.6	14023.7	58997.3	4.20698	2.07278	0.02042	C:condensed chromosome kinetochore; C:chromatin; C:nucleoplasm; C:cytosol; C:nuclear matrix; C:nuclear pore outer ring; C:nuclear membrane; C:extracellular exosome; F:DNA binding; F:sequence-specific DNA binding transcription factor activity; P:mitotic anaphase; P:mitotic prometaphase; P:cytokinesis; P:regulation of transcription, DNA-templated; P:small GTPase mediated signal transduction; P:prot…
Q86Y56	Dynein assembly factor 5, axonemal OS=Homo sapiens GN=DNAAF5 PE=1 SV=4	146566	148732	135712	137983	147649	136848	0.926845	-0.1096	0.02046	C:cytoplasm; C:motile cilium; F:dynein intermediate chain binding; P:cilium movement; P:outer dynein arm assembly; P:inner dynein arm assembly
P67936	Tropomyosin alpha-4 chain OS=Homo sapiens GN=TPM4 PE=1 SV=3	127456	138705	182139	175160	133081	178650	1.34242	0.424835	0.02046	C:stress fiber; C:podosome; C:cytosol; C:muscle thin filament tropomyosin; C:focal adhesion; C:membrane; C:cortical cytoskeleton; C:filamentous actin; C:extracellular exosome; F:actin binding; F:calcium ion binding; F:structural constituent of muscle; P:osteoblast differentiation; P:muscle filament sliding
Q15056	Eukaryotic translation initiation factor 4H OS=Homo sapiens GN=EIF4H PE=1 SV=5	667980	688512	568379	588805	678246	578592	0.853071	-0.229262	0.02047	C:cytosol; C:membrane; C:eukaryotic translation initiation factor 4F complex; C:perinuclear region of cytoplasm; F:nucleotide binding; F:translation initiation factor activity; F:protein binding; F:poly(A) RNA binding; P:translational initiation; P:regulation of translational initiation; P:viral process; P:sexual reproduction; P:developmental growth
P11279	Lysosome-associated membrane glycoprotein 1 OS=Homo sapiens GN=LAMP1 PE=1 SV=3	228475	237261	271663	280744	232868	276204	1.1861	0.24622	0.0206	C:multivesicular body; C:integral component of plasma membrane; C:external side of plasma membrane; C:endosome membrane; C:dendrite; C:sarcolemma; C:melanosome; C:neuronal cell body; C:cytolytic granule; C:phagolysosome membrane; C:extracellular exosome; C:alveolar lamellar body; F:enzyme binding; F:protein domain specific binding; P:autophagy; P:granzyme-mediated apoptotic signaling pathway; P:v…
Q9UGQ3	Solute carrier family 2, facilitated glucose transporter member 6 OS=Homo sapiens GN=SLC2A6 PE=1 SV=2	9982.52	8939.88	25857.9	31342.5	9461.2	28600.2	3.02289	1.59593	0.02062	C:integral component of plasma membrane; F:sugar:proton symporter activity; F:glucose transmembrane transporter activity; P:proton transport; P:hexose transmembrane transport; P:glucose import
A0A087WV05	Uncharacterized protein OS=Homo sapiens PE=4 SV=1	243556	252266	216243	211395	247911	213819	0.862483	-0.213432	0.02071	F:transcription coactivator activity; P:regulation of transcription, DNA-templated
J3QRS3	Myosin regulatory light chain 12A OS=Homo sapiens GN=MYL12A PE=1 SV=1	925610	938371	996124	1.01323e+06	931991	1.00468e+06	1.07799	0.108348	0.02088	F:calcium ion binding
D6RE79	Major facilitator superfamily domain-containing protein 10 OS=Homo sapiens GN=MFSD10 PE=1 SV=1	115533	112143	153896	144117	113838	149006	1.30893	0.388391	0.02098	C:integral component of membrane; P:transmembrane transport
P13727	Bone marrow proteoglycan OS=Homo sapiens GN=PRG2 PE=1 SV=2	1.21829e+07	1.14326e+07	9.07445e+06	9.28105e+06	1.18077e+07	9.17775e+06	0.777266	-0.36352	0.0212	C:transport vesicle; C:extracellular exosome; F:heparin binding; F:carbohydrate binding; P:defense response to nematode; P:immune response; P:negative regulation of interleukin-10 production; P:positive regulation of interleukin-4 production; P:regulation of cytokine biosynthetic process; P:defense response to bacterium
P07919	Cytochrome b-c1 complex subunit 6, mitochondrial OS=Homo sapiens GN=UQCRH PE=1 SV=2	64456.3	70500.6	47506.6	46643.9	67478.4	47075.3	0.697634	-0.519458	0.02166	C:mitochondrial respiratory chain; F:protein binding; F:ubiquinol-cytochrome-c reductase activity; P:mitochondrial electron transport, ubiquinol to cytochrome c; P:aerobic respiration; P:hydrogen ion transmembrane transport
X6R5Z6	Cytochrome c oxidase assembly factor 6 homolog OS=Homo sapiens GN=COA6 PE=1 SV=1	56949.8	56297.4	39780.9	44124.9	56623.6	41952.9	0.740908	-0.432633	0.02169	C:mitochondrion; F:cytochrome-c oxidase activity; P:hydrogen ion transmembrane transport
A0A0C4DGX4	Cullin-1 OS=Homo sapiens GN=CUL1 PE=1 SV=1	152071	172936	93202.1	87404.1	162503	90303.1	0.5557	-0.847622	0.02176	C:cullin-RING ubiquitin ligase complex; F:ubiquitin protein ligase binding; F:ubiquitin protein ligase activity; P:protein ubiquitination involved in ubiquitin-dependent protein catabolic process
P50570	Dynamin-2 OS=Homo sapiens GN=DNM2 PE=1 SV=2	622743	619395	763736	726640	621069	745188	1.19985	0.26285	0.02178	C:Golgi membrane; C:cytosol; C:microtubule; C:coated pit; C:focal adhesion; C:postsynaptic density; C:growth cone; C:midbody; C:endocytic vesicle membrane; C:postsynaptic membrane; C:extracellular exosome; F:GTPase activity; F:GTP binding; F:microtubule binding; F:SH3 domain binding; F:enzyme binding; P:G2/M transition of mitotic cell cycle; P:post-Golgi vesicle-mediated transport; P:signal trans…
A6NHR9	Structural maintenance of chromosomes flexible hinge domain-containing protein 1 OS=Homo sapiens GN=SMCHD1 PE=1 SV=2	691256	690449	757793	781490	690853	769642	1.11405	0.155809	0.0219	C:Barr body; F:ATP binding; P:chromosome organization; P:inactivation of X chromosome by DNA methylation
P51648	Fatty aldehyde dehydrogenase OS=Homo sapiens GN=ALDH3A2 PE=1 SV=1	50959.4	52390.6	44375.9	45765.1	51675	45070.5	0.872192	-0.197283	0.02205	C:mitochondrial inner membrane; C:peroxisome; C:endoplasmic reticulum membrane; C:integral component of membrane; C:extracellular exosome; F:3-chloroallyl aldehyde dehydrogenase activity; F:aldehyde dehydrogenase [NAD(P)+] activity; F:long-chain-alcohol oxidase activity; F:long-chain-aldehyde dehydrogenase activity; F:medium-chain-aldehyde dehydrogenase activity; P:cellular aldehyde metabolic pro…
H3BN55	Ras-related protein Rab-27A (Fragment) OS=Homo sapiens GN=RAB27A PE=1 SV=1	396920	369811	526709	498437	383366	512573	1.33703	0.419034	0.02221	C:secretory granule; F:GTPase activity; F:GTP binding; P:intracellular protein transport; P:vesicle docking involved in exocytosis; P:metabolic process; P:protein secretion; P:melanosome transport; P:Rab protein signal transduction
J3KR35	Coiled-coil domain containing 12, isoform CRA_a OS=Homo sapiens GN=CCDC12 PE=1 SV=1	56949.2	60167	45813.7	42930.3	58558.1	44372	0.757743	-0.40022	0.02241	C:cytoplasm; F:nucleotide binding; F:arginine-tRNA ligase activity; F:ATP binding; P:arginyl-tRNA aminoacylation
Q6IA69	Glutamine-dependent NAD(+) synthetase OS=Homo sapiens GN=NADSYN1 PE=1 SV=3	6505.96	6912.17	11072.5	9980.2	6709.06	10526.3	1.56897	0.649821	0.02252	C:cytosol; F:NAD+ synthase (glutamine-hydrolyzing) activity; F:protein binding; F:ATP binding; F:hydrolase activity, acting on carbon-nitrogen (but not peptide) bonds; P:water-soluble vitamin metabolic process; P:NAD biosynthetic process
Q13144	Translation initiation factor eIF-2B subunit epsilon OS=Homo sapiens GN=EIF2B5 PE=1 SV=3	102141	99597.6	89297.7	91299.7	100869	90298.7	0.895205	-0.15971	0.02265	C:nucleus; C:cytosol; C:eukaryotic translation initiation factor 2B complex; F:translation initiation factor activity; F:guanyl-nucleotide exchange factor activity; F:translation initiation factor binding; P:ovarian follicle development; P:translational initiation; P:response to heat; P:response to glucose; P:astrocyte development; P:oligodendrocyte development; P:negative regulation of translati…
Q9GZS3	WD repeat-containing protein 61 OS=Homo sapiens GN=WDR61 PE=1 SV=1	131130	137525	108049	101622	134328	104835	0.780444	-0.357633	0.02282	C:Cdc73/Paf1 complex; C:transcriptionally active chromatin; C:Ski complex; F:protein binding; P:transcription, DNA-templated; P:Wnt signaling pathway; P:positive regulation of transcription elongation from RNA polymerase II promoter; P:nuclear-transcribed mRNA catabolic process, exonucleolytic, 3'-5'; P:negative regulation of myeloid cell differentiation; P:positive regulation of histone H3-K4 me…
O75874	Isocitrate dehydrogenase [NADP] cytoplasmic OS=Homo sapiens GN=IDH1 PE=1 SV=2	459162	450751	505532	521456	454957	513494	1.12867	0.174618	0.02285	C:mitochondrion; C:peroxisomal matrix; C:cytosol; C:extracellular exosome; F:magnesium ion binding; F:isocitrate dehydrogenase (NADP+) activity; F:receptor binding; F:protein homodimerization activity; F:NADP binding; F:NAD binding; P:glyoxylate cycle; P:tricarboxylic acid cycle; P:isocitrate metabolic process; P:2-oxoglutarate metabolic process; P:NADPH regeneration; P:glutathione metabolic proc…
Q9BXA5	Succinate receptor 1 OS=Homo sapiens GN=SUCNR1 PE=1 SV=2	10395.9	14621.2	26360.4	27939.1	12508.5	27149.8	2.1705	1.11803	0.02291	C:plasma membrane; C:integral component of membrane; C:extracellular exosome; F:G-protein coupled receptor activity; P:G-protein coupled receptor signaling pathway
P61158	Actin-related protein 3 OS=Homo sapiens GN=ACTR3 PE=1 SV=3	2.16982e+06	2.20784e+06	2.38474e+06	2.4433e+06	2.18883e+06	2.41402e+06	1.10288	0.141279	0.0232	C:Golgi membrane; C:podosome; C:cytosol; C:actin filament; C:Arp2/3 protein complex; C:cell-cell junction; C:focal adhesion; C:lamellipodium; C:hemidesmosome; C:excitatory synapse; C:extracellular exosome; F:structural constituent of cytoskeleton; F:ATP binding; F:actin filament binding; P:establishment or maintenance of cell polarity; P:small GTPase mediated signal transduction; P:axon guidance;…
P61224	Ras-related protein Rap-1b OS=Homo sapiens GN=RAP1B PE=1 SV=1	220448	242619	434204	383593	231533	408898	1.76605	0.820523	0.02341	C:lipid particle; C:cytosol; C:plasma membrane; C:cell-cell junction; C:membrane raft; C:extracellular exosome; F:GTPase activity; F:GTP binding; F:GDP binding; F:protein complex binding; P:metabolic process; P:cell proliferation; P:protein transport; P:microvillus assembly; P:platelet activation; P:Rap protein signal transduction; P:negative regulation of calcium ion-dependent exocytosis; P:esta…
Q08211	ATP-dependent RNA helicase A OS=Homo sapiens GN=DHX9 PE=1 SV=4	2.98187e+06	2.92079e+06	3.15002e+06	3.17432e+06	2.95133e+06	3.16217e+06	1.07144	0.0995502	0.02346	C:nucleoplasm; C:nucleolus; C:centrosome; C:cytosol; C:membrane; C:cytoplasmic ribonucleoprotein granule; C:CRD-mediated mRNA stability complex; F:RNA polymerase II transcription factor binding; F:DNA binding; F:ATP-dependent DNA helicase activity; F:ATP-dependent RNA helicase activity; F:ATP binding; F:poly(A) RNA binding; P:mRNA splicing, via spliceosome; P:osteoblast differentiation; P:circadi…
P67809	Nuclease-sensitive element-binding protein 1 OS=Homo sapiens GN=YBX1 PE=1 SV=3	549904	548875	411274	448537	549389	429905	0.782515	-0.353809	0.02348	C:nucleoplasm; C:U12-type spliceosomal complex; C:cytoplasmic stress granule; C:nuclear membrane; C:extracellular exosome; C:CRD-mediated mRNA stability complex; C:histone pre-mRNA 3'end processing complex; F:RNA polymerase II core promoter proximal region sequence-specific DNA binding; F:RNA polymerase II core promoter proximal region sequence-specific DNA binding transcription factor activity i…
J3KN66	Torsin-1A-interacting protein 1 OS=Homo sapiens GN=TOR1AIP1 PE=1 SV=1	385819	401250	445296	442147	393534	443722	1.12753	0.173166	0.02374	C:nuclear membrane
P30085	UMP-CMP kinase OS=Homo sapiens GN=CMPK1 PE=1 SV=3	280114	254436	156081	175057	267275	165569	0.61947	-0.690894	0.02376	C:nucleoplasm; C:nucleolus; C:cytosol; C:extracellular exosome; F:cytidylate kinase activity; F:nucleoside diphosphate kinase activity; F:uridine kinase activity; F:ATP binding; F:UMP kinase activity; P:nucleoside diphosphate phosphorylation; P:'de novo' pyrimidine nucleobase biosynthetic process; P:UMP biosynthetic process; P:UDP biosynthetic process; P:dUDP biosynthetic process; P:dCDP biosynth…
P09622	Dihydrolipoyl dehydrogenase, mitochondrial OS=Homo sapiens GN=DLD PE=1 SV=2	478830	480504	432729	445418	479667	439074	0.915373	-0.127569	0.02396	C:nucleoplasm; C:mitochondrial matrix; C:cilium; C:acrosomal matrix; F:dihydrolipoyl dehydrogenase activity; F:flavin adenine dinucleotide binding; P:pyruvate metabolic process; P:tricarboxylic acid cycle; P:mitochondrial electron transport, NADH to ubiquinone; P:proteolysis; P:lysine catabolic process; P:gastrulation; P:branched-chain amino acid catabolic process; P:regulation of acetyl-CoA bios…
P62304	Small nuclear ribonucleoprotein E OS=Homo sapiens GN=SNRPE PE=1 SV=1	12745.6	8105.71	26145.8	24992.7	10425.6	25569.3	2.45254	1.29427	0.02402	C:nucleoplasm; C:U5 snRNP; C:U7 snRNP; C:U1 snRNP; C:U2 snRNP; C:U4 snRNP; C:U12-type spliceosomal complex; C:cytosol; C:methylosome; C:pICln-Sm protein complex; C:SMN-Sm protein complex; C:U4/U6 x U5 tri-snRNP complex; C:extracellular exosome; C:precatalytic spliceosome; C:catalytic step 2 spliceosome; F:RNA binding; F:protein binding; P:spliceosomal complex assembly; P:spliceosomal snRNP assemb…
Q12904	Aminoacyl tRNA synthase complex-interacting multifunctional protein 1 OS=Homo sapiens GN=AIMP1 PE=1 SV=2	626275	619715	540090	509742	622995	524916	0.842568	-0.247135	0.02415	C:extracellular space; C:nucleus; C:endoplasmic reticulum; C:Golgi apparatus; C:cytosol; C:cell surface; C:membrane; C:aminoacyl-tRNA synthetase multienzyme complex; C:transport vesicle; F:tRNA binding; F:methionine-tRNA ligase activity; F:cytokine activity; F:protein homodimerization activity; F:GTPase binding; P:angiogenesis; P:negative regulation of endothelial cell proliferation; P:glucose me…
Q68CQ4	Digestive organ expansion factor homolog OS=Homo sapiens GN=DIEXF PE=1 SV=2	89205.2	87549.7	53290.4	62774.4	88377.4	58032.4	0.656643	-0.606819	0.02425	C:nucleolus; C:small-subunit processome; F:protein binding; F:rRNA binding; F:U3 snoRNA binding; F:poly(A) RNA binding; P:maturation of SSU-rRNA from tricistronic rRNA transcript (SSU-rRNA, 5.8S rRNA, LSU-rRNA); P:multicellular organismal development
Q13501	Sequestosome-1 OS=Homo sapiens GN=SQSTM1 PE=1 SV=1	66960.3	54754	101480	108359	60857.1	104920	1.72403	0.785787	0.02436	C:pre-autophagosomal structure; C:cytoplasmic mRNA processing body; C:lysosome; C:late endosome; C:autophagosome; C:endoplasmic reticulum; C:cytosol; C:aggresome; C:PML body; C:cytoplasmic vesicle; C:extracellular exosome; F:protein serine/threonine kinase activity; F:protein kinase C binding; F:zinc ion binding; F:receptor tyrosine kinase binding; F:SH2 domain binding; F:protein homodimerization…
Q13112	Chromatin assembly factor 1 subunit B OS=Homo sapiens GN=CHAF1B PE=1 SV=1	92284.8	89631.4	82510.8	82688.2	90958.1	82599.5	0.908105	-0.13907	0.02438	C:nuclear chromatin; C:nucleoplasm; C:cytosol; C:CAF-1 complex; F:chromatin binding; F:histone binding; F:unfolded protein binding; P:positive regulation of defense response to virus by host; P:DNA replication; P:DNA repair; P:DNA replication-dependent nucleosome assembly; P:transcription, DNA-templated; P:regulation of transcription, DNA-templated; P:cell cycle; P:activation of mitophagy in resp…
A0A087X0W9	OTU domain containing 6B, isoform CRA_b OS=Homo sapiens GN=OTUD6B PE=1 SV=1	39540.2	40286.4	32779.2	34612.7	39913.3	33695.9	0.844228	-0.244296	0.02442	-
Q9Y230	RuvB-like 2 OS=Homo sapiens GN=RUVBL2 PE=1 SV=3	1.63929e+06	1.68387e+06	1.49099e+06	1.5148e+06	1.66158e+06	1.50289e+06	0.904498	-0.144811	0.02444	C:Swr1 complex; C:nuclear euchromatin; C:cytoplasm; C:membrane; C:nuclear matrix; C:ribonucleoprotein complex; C:Ino80 complex; C:NuA4 histone acetyltransferase complex; C:extracellular exosome; C:MLL1 complex; F:RNA polymerase II core promoter sequence-specific DNA binding; F:RNA polymerase II distal enhancer sequence-specific DNA binding; F:damaged DNA binding; F:ATP binding; F:chromatin DNA bi…
Q15084	Protein disulfide-isomerase A6 OS=Homo sapiens GN=PDIA6 PE=1 SV=1	5.44338e+06	5.54748e+06	5.16985e+06	5.13695e+06	5.49543e+06	5.1534e+06	0.93776	-0.0927087	0.02454	C:endoplasmic reticulum lumen; C:endoplasmic reticulum membrane; C:smooth endoplasmic reticulum; C:endoplasmic reticulum-Golgi intermediate compartment; C:plasma membrane; C:endoplasmic reticulum chaperone complex; C:melanosome; C:extracellular exosome; F:protein disulfide isomerase activity; F:protein binding; P:protein folding; P:IRE1-mediated unfolded protein response; P:cell redox homeostasis
Q96HW7	Integrator complex subunit 4 OS=Homo sapiens GN=INTS4 PE=1 SV=2	29589.8	26230.9	54899.4	64492.7	27910.3	59696	2.13885	1.09684	0.02462	C:integrator complex; F:protein binding; P:snRNA processing
Q96S94	Cyclin-L2 OS=Homo sapiens GN=CCNL2 PE=1 SV=1	13358.5	17564.9	2707.15	1730.78	15461.7	2218.96	0.143513	-2.80074	0.02557	C:nucleolus; C:nuclear speck; C:cell junction; F:protein kinase binding; P:regulation of cyclin-dependent protein serine/threonine kinase activity; P:transcription, DNA-templated; P:regulation of transcription, DNA-templated
Q8WXA9	Splicing regulatory glutamine/lysine-rich protein 1 OS=Homo sapiens GN=SREK1 PE=1 SV=1	35807.2	36019.5	30454.1	27392.8	25045.2	34914.5	1.39406	0.479289	0.02573	F:nucleotide binding; F:nucleic acid binding
K7EPR0	Transmembrane protein 205 OS=Homo sapiens GN=TMEM205 PE=1 SV=1	31699.1	30266.9	38526.9	41025.5	30983	39776.2	1.28381	0.360429	0.02578	-
P14174	Macrophage migration inhibitory factor OS=Homo sapiens GN=MIF PE=1 SV=4	187973	184709	376155	322784	186341	349469	1.87543	0.90722	0.02582	C:extracellular space; C:nucleoplasm; C:cytoplasm; C:cell surface; C:extracellular exosome; F:dopachrome isomerase activity; F:cytokine activity; F:cytokine receptor binding; F:chemoattractant activity; F:phenylpyruvate tautomerase activity; P:prostaglandin biosynthetic process; P:negative regulation of mature B cell apoptotic process; P:inflammatory response; P:cell surface receptor signaling pa…
P02545	Prelamin-A/C OS=Homo sapiens GN=LMNA PE=1 SV=1	546897	506340	661859	689146	526619	675503	1.28272	0.359203	0.02591	C:lamin filament; C:cytosol; C:nuclear speck; C:nuclear membrane; C:perinuclear region of cytoplasm; F:structural molecule activity; F:protein binding; P:mitotic prophase; P:mitotic anaphase; P:cellular component disassembly involved in execution phase of apoptosis; P:mitotic nuclear envelope disassembly; P:mitotic nuclear envelope reassembly; P:muscle organ development; P:regulation of cell migr…
P05164	Myeloperoxidase OS=Homo sapiens GN=MPO PE=1 SV=1	4.45074e+07	4.25286e+07	3.75343e+07	3.69656e+07	4.3518e+07	3.72499e+07	0.855965	-0.224376	0.02593	C:extracellular space; C:nucleus; C:mitochondrion; C:azurophil granule; C:extracellular exosome; F:chromatin binding; F:peroxidase activity; F:heparin binding; F:heme binding; F:metal ion binding; P:response to yeast; P:hypochlorous acid biosynthetic process; P:respiratory burst involved in defense response; P:aging; P:response to mechanical stimulus; P:removal of superoxide radicals; P:response …
P04075	Fructose-bisphosphate aldolase A OS=Homo sapiens GN=ALDOA PE=1 SV=2	3.96972e+06	3.72717e+06	4.59776e+06	4.70434e+06	3.84845e+06	4.65105e+06	1.20855	0.273281	0.02617	C:extracellular space; C:nucleus; C:cytosol; C:actin cytoskeleton; C:membrane; C:platelet alpha granule lumen; C:M band; C:I band; C:extracellular exosome; F:actin binding; F:fructose-bisphosphate aldolase activity; F:tubulin binding; F:identical protein binding; F:poly(A) RNA binding; F:fructose binding; P:platelet degranulation; P:fructose metabolic process; P:gluconeogenesis; P:ATP biosyntheti…
P15144	Aminopeptidase N OS=Homo sapiens GN=ANPEP PE=1 SV=4	661547	686982	784893	818448	674264	801671	1.18896	0.249696	0.02623	C:extracellular space; C:lysosomal membrane; C:endoplasmic reticulum-Golgi intermediate compartment; C:cytosol; C:integral component of plasma membrane; C:external side of plasma membrane; C:extracellular exosome; F:virus receptor activity; F:aminopeptidase activity; F:metallopeptidase activity; F:zinc ion binding; P:angiogenesis; P:angiotensin maturation; P:cell differentiation; P:cellular prote…
P37837	Transaldolase OS=Homo sapiens GN=TALDO1 PE=1 SV=2	1.37279e+06	1.50336e+06	1.87436e+06	1.8318e+06	1.43807e+06	1.85308e+06	1.28859	0.365788	0.0263	C:nucleus; C:cytosol; C:extracellular exosome; F:sedoheptulose-7-phosphate:D-glyceraldehyde-3-phosphate glyceronetransferase activity; P:xylulose biosynthetic process; P:pentose-phosphate shunt; P:energy reserve metabolic process
Q86VS8	Protein Hook homolog 3 OS=Homo sapiens GN=HOOK3 PE=1 SV=2	14762.3	18370.6	4683.8	2286.12	16566.4	3484.96	0.210363	-2.24905	0.02634	C:pericentriolar material; C:Golgi apparatus; C:cis-Golgi network; C:microtubule; C:HOPS complex; C:centriolar satellite; C:FHF complex; F:microtubule binding; F:identical protein binding; P:endosome organization; P:lysosome organization; P:endosome to lysosome transport; P:protein transport; P:interkinetic nuclear migration; P:cytoplasmic microtubule organization; P:microtubule anchoring at cent…
Q9BW27	Nuclear pore complex protein Nup85 OS=Homo sapiens GN=NUP85 PE=1 SV=1	75303.7	79346.2	92451.4	96439.1	77324.9	94445.3	1.22141	0.288545	0.02642	C:condensed chromosome kinetochore; C:spindle; C:cytosol; C:nuclear pore outer ring; C:nuclear membrane; F:protein binding; P:mitotic prophase; P:mitotic anaphase; P:mitotic prometaphase; P:carbohydrate metabolic process; P:mitotic nuclear envelope disassembly; P:small GTPase mediated signal transduction; P:regulation of glucose transport; P:protein transport; P:glucose transport; P:protein sumoy…
P61626	Lysozyme C OS=Homo sapiens GN=LYZ PE=1 SV=1	6.80901e+06	7.61387e+06	4.80654e+06	4.56531e+06	7.21144e+06	4.68593e+06	0.64979	-0.621954	0.02657	C:extracellular space; C:extracellular exosome; F:lysozyme activity; F:identical protein binding; P:retina homeostasis; P:inflammatory response; P:metabolic process; P:cytolysis; P:defense response to bacterium
Q8WWI5	Choline transporter-like protein 1 OS=Homo sapiens GN=SLC44A1 PE=1 SV=1	84206.9	84866.4	136919	121895	84536.7	129407	1.53078	0.614266	0.02695	C:mitochondrial outer membrane; C:plasma membrane; C:integral component of membrane; C:extracellular exosome; F:choline transmembrane transporter activity; P:phosphatidylcholine biosynthetic process; P:choline transport; P:transmembrane transport
O14727	Apoptotic protease-activating factor 1 OS=Homo sapiens GN=APAF1 PE=1 SV=2	28011.5	25214.7	56978.1	68889.4	26613.1	62933.7	2.36477	1.2417	0.02722	C:nucleus; C:apoptosome; C:extracellular exosome; F:ATP binding; F:cysteine-type endopeptidase activator activity involved in apoptotic process; F:identical protein binding; F:ADP binding; P:neural tube closure; P:activation of cysteine-type endopeptidase activity involved in apoptotic process by cytochrome c; P:forebrain development; P:neuron apoptotic process; P:response to G1 DNA damage checkp…
O95295	SNARE-associated protein Snapin OS=Homo sapiens GN=SNAPIN PE=1 SV=1	25315.9	25384	21767	20312.4	25349.9	21039.7	0.829971	-0.268867	0.02737	C:Golgi membrane; C:nucleolus; C:cell junction; C:transport vesicle; C:secretory granule; C:cytoplasmic vesicle membrane; C:synaptic vesicle membrane; C:BLOC-1 complex; C:perinuclear region of cytoplasm; F:SNARE binding; P:intracellular protein transport; P:anterograde axon cargo transport; P:endosome to lysosome transport; P:negative regulation of neuron projection development; P:viral process; …
Q00534	Cyclin-dependent kinase 6 OS=Homo sapiens GN=CDK6 PE=1 SV=1	168732	191037	114574	112901	179884	113738	0.632283	-0.661357	0.02742	C:cyclin-dependent protein kinase holoenzyme complex; C:ruffle; C:nucleoplasm; C:centrosome; C:cytosol; F:cyclin-dependent protein serine/threonine kinase activity; F:ATP binding; F:cyclin binding; P:mitotic G1 phase; P:G1/S transition of mitotic cell cycle; P:positive regulation of cell-matrix adhesion; P:type B pancreatic cell development; P:protein phosphorylation; P:cell cycle arrest; P:Notch…
Q12996	Cleavage stimulation factor subunit 3 OS=Homo sapiens GN=CSTF3 PE=1 SV=1	31463.3	34950.3	23008.6	22077.4	33206.8	22543	0.678867	-0.558799	0.02746	C:nucleoplasm; F:mRNA binding; P:mRNA splicing, via spliceosome; P:termination of RNA polymerase II transcription; P:mRNA polyadenylation; P:mRNA cleavage
P63218	Guanine nucleotide-binding protein G(I)/G(S)/G(O) subunit gamma-5 OS=Homo sapiens GN=GNG5 PE=1 SV=3	125548	135607	91595	80320.4	130578	85957.7	0.658289	-0.603208	0.02749	C:heterotrimeric G-protein complex; C:extracellular exosome; F:GTPase activity; F:signal transducer activity; F:PDZ domain binding; P:energy reserve metabolic process; P:G-protein coupled receptor signaling pathway; P:synaptic transmission; P:small molecule metabolic process; P:cellular response to glucagon stimulus
E7EV99	Alpha-adducin OS=Homo sapiens GN=ADD1 PE=1 SV=1	53086.6	47680.3	74864.6	69758.7	50383.4	72311.7	1.43523	0.521279	0.02757	C:plasma membrane; C:intermediate filament cytoskeleton
Q60FE5	Filamin A OS=Homo sapiens GN=FLNA PE=1 SV=1	1.99574e+06	2.14698e+06	1.61999e+06	1.55699e+06	2.07136e+06	1.58849e+06	0.766884	-0.38292	0.02759	C:cytoplasm; C:plasma membrane; C:actin cytoskeleton; F:actin filament binding
Q9NR50	Translation initiation factor eIF-2B subunit gamma OS=Homo sapiens GN=EIF2B3 PE=1 SV=1	147537	152790	128772	122208	150164	125490	0.835689	-0.258962	0.02783	C:cytosol; C:eukaryotic translation initiation factor 2B complex; F:translation initiation factor activity; F:guanyl-nucleotide exchange factor activity; F:protein binding; F:nucleotidyltransferase activity; P:translational initiation; P:response to heat; P:response to glucose; P:oligodendrocyte development; P:negative regulation of translational initiation in response to stress; P:response to pe…
Q99615	DnaJ homolog subfamily C member 7 OS=Homo sapiens GN=DNAJC7 PE=1 SV=2	128203	125662	119184	117835	126932	118510	0.933644	-0.0990556	0.02795	C:nucleoplasm; C:cytosol; C:cytoskeleton; C:membrane; C:extracellular exosome; F:heat shock protein binding; P:cellular response to heat; P:chaperone cofactor-dependent protein refolding; P:regulation of cellular response to heat
A0A0C4DFM1	Transmembrane 9 superfamily member OS=Homo sapiens GN=TM9SF4 PE=1 SV=1	107954	110448	120056	123614	109201	121835	1.1157	0.157945	0.02831	C:integral component of membrane
Q69YN2	CWF19-like protein 1 OS=Homo sapiens GN=CWF19L1 PE=1 SV=2	157002	158563	143296	147299	157783	145297	0.920871	-0.118929	0.02836	F:catalytic activity; P:metabolic process
Q99497	Protein DJ-1 OS=Homo sapiens GN=PARK7 PE=1 SV=2	2.15549e+06	2.19569e+06	2.49731e+06	2.6235e+06	2.17559e+06	2.5604e+06	1.17688	0.234966	0.02836	C:chromatin; C:mitochondrial respiratory chain complex I; C:mitochondrial intermembrane space; C:mitochondrial matrix; C:cytosol; C:plasma membrane; C:PML body; C:axon; C:cell body; C:membrane raft; C:extracellular exosome; F:core promoter binding; F:double-stranded DNA binding; F:single-stranded DNA binding; F:transcription coactivator activity; F:mRNA binding; F:peptidase activity; F:superoxide…
P10606	Cytochrome c oxidase subunit 5B, mitochondrial OS=Homo sapiens GN=COX5B PE=1 SV=2	15083.6	20355	39394.8	35187.4	17719.3	37291.1	2.10455	1.07351	0.02843	C:mitochondrial inner membrane; C:extracellular exosome; F:cytochrome-c oxidase activity; F:protein binding; F:metal ion binding; P:transcription initiation from RNA polymerase II promoter; P:respiratory gaseous exchange; P:respiratory electron transport chain; P:small molecule metabolic process; P:hydrogen ion transmembrane transport
A0A0A0MT10	Bridging integrator 2 (Fragment) OS=Homo sapiens GN=BIN2 PE=1 SV=1	3860.89	8881.07	25891.7	22358.4	6370.98	24125.1	3.78671	1.92094	0.02861	C:cytoplasm
Q8N6L1	Keratinocyte-associated protein 2 OS=Homo sapiens GN=KRTCAP2 PE=1 SV=2	48090.6	53273.1	33661.1	35659.1	50681.8	34660.1	0.683876	-0.548193	0.02876	C:oligosaccharyltransferase complex; C:integral component of membrane
Q8TCU6	Phosphatidylinositol 3,4,5-trisphosphate-dependent Rac exchanger 1 protein OS=Homo sapiens GN=PREX1 PE=1 SV=3	31412.2	27749.1	39927	40544.6	29580.6	40235.8	1.36021	0.443828	0.02907	C:cytosol; C:plasma membrane; C:growth cone; C:dendritic shaft; C:intracellular membrane-bounded organelle; C:perinuclear region of cytoplasm; F:Rho guanyl-nucleotide exchange factor activity; F:GTPase activator activity; F:phospholipid binding; F:enzyme binding; P:superoxide metabolic process; P:G-protein coupled receptor signaling pathway; P:actin filament polymerization; P:T cell differentiati…
Q14444	Caprin-1 OS=Homo sapiens GN=CAPRIN1 PE=1 SV=2	463366	446474	404154	394621	454920	399387	0.877929	-0.187823	0.02917	C:cytoplasmic mRNA processing body; C:cytosol; C:integral component of plasma membrane; C:cytoplasmic stress granule; C:dendrite; F:poly(A) RNA binding; P:negative regulation of translation; P:positive regulation of dendritic spine morphogenesis
P29084	Transcription initiation factor IIE subunit beta OS=Homo sapiens GN=GTF2E2 PE=1 SV=1	8251.96	13597	26758	29642	10924.5	28200	2.58136	1.36813	0.02954	C:transcription factor TFIIE complex; C:cytoplasm; F:DNA binding; F:protein binding; F:poly(A) RNA binding; P:regulation of transcription, DNA-templated; P:transcription initiation from RNA polymerase II promoter; P:transcription elongation from RNA polymerase II promoter; P:viral process
P16949	Stathmin OS=Homo sapiens GN=STMN1 PE=1 SV=3	3.3218e+06	3.26463e+06	3.06893e+06	2.99676e+06	3.29321e+06	3.03284e+06	0.920937	-0.118825	0.02986	C:cytosol; C:microtubule; C:membrane; C:neuron projection; C:extracellular exosome; F:signal transducer activity; F:tubulin binding; P:microtubule depolymerization; P:mitotic spindle organization; P:axonogenesis; P:brain development; P:response to virus; P:negative regulation of microtubule polymerization; P:intracellular signal transduction; P:positive regulation of cellular component movement
Q13868	Exosome complex component RRP4 OS=Homo sapiens GN=EXOSC2 PE=1 SV=2	49463	53325	39857.3	37543.6	51394	38700.4	0.753015	-0.40925	0.03004	C:nuclear exosome (RNase complex); C:cytoplasmic exosome (RNase complex); C:nucleolus; C:cytosol; F:3'-5'-exoribonuclease activity; F:protein binding; F:7S RNA binding; P:exonucleolytic trimming to generate mature 3'-end of 5.8S rRNA from tricistronic rRNA transcript (SSU-rRNA, 5.8S rRNA, LSU-rRNA); P:positive regulation of cell growth; P:nuclear-transcribed mRNA catabolic process, exonucleolytic…
A8K878	Mesencephalic astrocyte-derived neurotrophic factor OS=Homo sapiens GN=MANF PE=1 SV=1	441600	428551	478930	472711	435076	475821	1.09365	0.129152	0.03005	C:extracellular space; C:endoplasmic reticulum; C:perinuclear region of cytoplasm
F8VVM2	Phosphate carrier protein, mitochondrial OS=Homo sapiens GN=SLC25A3 PE=1 SV=1	1.50742e+06	1.57086e+06	1.73384e+06	1.71593e+06	1.53914e+06	1.72489e+06	1.12068	0.164377	0.03007	C:mitochondrion; C:integral component of membrane; P:transport
Q7Z7H8	39S ribosomal protein L10, mitochondrial OS=Homo sapiens GN=MRPL10 PE=1 SV=3	33027.9	36581.7	45483.3	44652.2	34804.8	45067.8	1.29487	0.37281	0.03019	C:nucleoplasm; C:mitochondrial inner membrane; C:mitochondrial large ribosomal subunit; F:structural constituent of ribosome; F:protein binding; F:poly(A) RNA binding; P:ribosome biogenesis; P:mitochondrial translational initiation; P:mitochondrial translational elongation; P:mitochondrial translational termination
F8W6G1	Nuclear receptor-binding protein OS=Homo sapiens GN=NRBP1 PE=1 SV=1	61757.2	57992.7	70711.7	72538.4	59874.9	71625.1	1.19624	0.258513	0.03027	F:protein kinase activity; F:ATP binding; P:protein phosphorylation
Q96FX7	tRNA (adenine(58)-N(1))-methyltransferase catalytic subunit TRMT61A OS=Homo sapiens GN=TRMT61A PE=1 SV=1	3384.65	1450.78	12798.7	16759.4	2417.72	14779	6.1128	2.61183	0.03035	C:nucleus; C:tRNA (m1A) methyltransferase complex; F:tRNA (adenine-N1-)-methyltransferase activity; P:tRNA methylation
O95376	E3 ubiquitin-protein ligase ARIH2 OS=Homo sapiens GN=ARIH2 PE=1 SV=1	1889.3	2311.07	9649.13	7388.01	2100.18	8518.57	4.0561	2.02009	0.03064	C:nucleus; C:cytoplasm; F:nucleic acid binding; F:ubiquitin-protein transferase activity; F:protein binding; F:zinc ion binding; F:ligase activity; P:protein ubiquitination involved in ubiquitin-dependent protein catabolic process; P:developmental cell growth; P:protein K63-linked ubiquitination; P:protein K48-linked ubiquitination; P:hematopoietic stem cell proliferation; P:positive regulation o…
P61978	Heterogeneous nuclear ribonucleoprotein K OS=Homo sapiens GN=HNRNPK PE=1 SV=1	968124	988635	829531	870778	978379	850154	0.868941	-0.202669	0.03078	C:nuclear chromatin; C:podosome; C:nucleoplasm; C:cytoplasm; C:focal adhesion; C:membrane; C:viral nucleocapsid; C:cell projection; C:extracellular exosome; C:catalytic step 2 spliceosome; F:RNA polymerase II core promoter proximal region sequence-specific DNA binding; F:RNA polymerase II core promoter proximal region sequence-specific DNA binding transcription factor activity involved in positiv…
F5H248	COP9 signalosome complex subunit 7a OS=Homo sapiens GN=COPS7A PE=1 SV=1	144.513	370.013	2100.73	2869.15	257.263	2484.94	9.65914	3.2719	0.03082	C:nucleoplasm; C:cytoplasm
P23141	Liver carboxylesterase 1 OS=Homo sapiens GN=CES1 PE=1 SV=2	31802.3	33498.2	42959.3	47079.6	32650.2	45019.5	1.37884	0.463455	0.03094	C:extracellular space; C:endoplasmic reticulum lumen; F:methylumbelliferyl-acetate deacetylase activity; P:metabolic process; P:response to toxic substance; P:epithelial cell differentiation
P05107	Integrin beta-2 OS=Homo sapiens GN=ITGB2 PE=1 SV=2	39210.9	46355.5	64086.3	68828.6	42783.2	66457.5	1.55336	0.635388	0.03127	C:cell surface; C:integrin alphaL-beta2 complex; C:membrane raft; C:extracellular exosome; F:glycoprotein binding; F:protein kinase binding; F:ICAM-3 receptor activity; F:protein complex binding; F:metal ion binding; F:protein heterodimerization activity; F:cell adhesion molecule binding; P:leukocyte migration involved in inflammatory response; P:apoptotic process; P:cell-matrix adhesion; P:integ…
O00154	Cytosolic acyl coenzyme A thioester hydrolase OS=Homo sapiens GN=ACOT7 PE=1 SV=3	344551	336002	295689	278387	340276	287038	0.843545	-0.245463	0.03132	C:nucleoplasm; C:mitochondrion; C:cytosol; C:neuron projection; C:cell body; C:extracellular exosome; F:palmitoyl-CoA hydrolase activity; F:long-chain fatty acyl-CoA binding; F:protein homodimerization activity; F:carboxylic ester hydrolase activity; P:fatty acid catabolic process; P:coenzyme A biosynthetic process; P:medium-chain fatty-acyl-CoA catabolic process; P:long-chain fatty-acyl-CoA cata…
A0A087WYR3	Tumor protein D54 OS=Homo sapiens GN=TPD52L2 PE=1 SV=1	489078	501966	546570	563996	495522	555283	1.1206	0.164274	0.03135	-
P43897	Elongation factor Ts, mitochondrial OS=Homo sapiens GN=TSFM PE=1 SV=2	43418.8	48681.2	31468	29220	46050	30344	0.658935	-0.601791	0.03162	C:nucleoplasm; C:mitochondrial matrix; F:translation elongation factor activity; F:poly(A) RNA binding; P:regulation of DNA-templated transcription, elongation; P:mitochondrial translational elongation
A0A0J9YXC7	LIM and senescent cell antigen-like-containing domain protein OS=Homo sapiens GN=LIMS4 PE=1 SV=1	75573.8	76052.4	66999.8	63106.1	75813.1	65053	0.85807	-0.220833	0.03166	C:plasma membrane; C:focal adhesion; C:membrane; C:cell junction; F:metal ion binding; P:cell-cell junction organization
Q7Z2W9	39S ribosomal protein L21, mitochondrial OS=Homo sapiens GN=MRPL21 PE=1 SV=2	98676.7	102314	119968	114958	100495	117463	1.16884	0.225076	0.03171	C:mitochondrial inner membrane; C:ribosome; F:structural constituent of ribosome; F:poly(A) RNA binding; P:mitochondrial translational initiation; P:mitochondrial translational elongation; P:mitochondrial translational termination
J3QRS9	BUB3-interacting and GLEBS motif-containing protein ZNF207 OS=Homo sapiens GN=ZNF207 PE=1 SV=1	295512	304262	228311	248900	299887	238605	0.795651	-0.329792	0.03174	C:nucleolus; F:metal ion binding
Q13043	Serine/threonine-protein kinase 4 OS=Homo sapiens GN=STK4 PE=1 SV=2	171457	168378	180714	178838	169918	179776	1.05802	0.0813628	0.03185	C:nucleoplasm; C:cytosol; F:magnesium ion binding; F:MAP kinase kinase kinase activity; F:ATP binding; F:transcription factor binding; F:protein homodimerization activity; F:protein serine/threonine kinase activator activity; P:MAPK cascade; P:activation of MAPKK activity; P:cell morphogenesis; P:patterning of blood vessels; P:neural tube formation; P:endocardium development; P:regulation of mito…
E7EQY1	Protein FAM136A OS=Homo sapiens GN=FAM136A PE=1 SV=1	28990.8	32018.3	22330.9	21468.8	30504.5	21899.8	0.717921	-0.478103	0.03187	-
Q86VP6	Cullin-associated NEDD8-dissociated protein 1 OS=Homo sapiens GN=CAND1 PE=1 SV=2	1.73978e+06	1.83014e+06	2.07535e+06	2.03493e+06	1.78496e+06	2.05514e+06	1.15136	0.203341	0.03196	C:nucleoplasm; C:cytoplasm; C:membrane; C:cullin-RING ubiquitin ligase complex; C:extracellular exosome; F:TBP-class protein binding; P:SCF complex assembly; P:protein ubiquitination; P:cell differentiation; P:negative regulation of catalytic activity; P:positive regulation of RNA polymerase II transcriptional preinitiation complex assembly
O14737	Programmed cell death protein 5 OS=Homo sapiens GN=PDCD5 PE=1 SV=3	336183	339738	312722	319904	337961	316313	0.935946	-0.0955034	0.03259	C:nucleus; C:cytoplasm; C:extracellular exosome; F:DNA binding; F:heparin binding; F:acetyltransferase activator activity; F:beta-tubulin binding; P:negative regulation of cell proliferation; P:positive regulation of gene expression; P:positive regulation of cysteine-type endopeptidase activity involved in apoptotic process; P:cellular response to transforming growth factor beta stimulus; P:posit…
Q15907	Ras-related protein Rab-11B OS=Homo sapiens GN=RAB11B PE=1 SV=4	299142	286346	331692	327050	292744	329371	1.12512	0.170074	0.03284	C:mitochondrion; C:cell junction; C:phagocytic vesicle membrane; C:synaptic vesicle membrane; C:recycling endosome membrane; C:extracellular exosome; F:GTPase activity; F:GTP binding; F:GDP binding; F:myosin V binding; P:receptor recycling; P:intracellular protein transport; P:melanosome transport; P:Rab protein signal transduction; P:transferrin transport; P:insulin secretion involved in cellula…
Q12874	Splicing factor 3A subunit 3 OS=Homo sapiens GN=SF3A3 PE=1 SV=1	720269	683003	801132	814420	701636	807776	1.15128	0.203233	0.03303	C:nuclear speck; C:catalytic step 2 spliceosome; F:protein binding; F:zinc ion binding; F:poly(A) RNA binding; P:mRNA 3'-splice site recognition
P13807	Glycogen [starch] synthase, muscle OS=Homo sapiens GN=GYS1 PE=1 SV=2	51072.1	53704.1	69770.4	77190.8	52388.1	73480.6	1.40262	0.488124	0.03311	C:cytosol; C:membrane; C:inclusion body; F:glycogen (starch) synthase activity; F:glucose binding; F:protein kinase binding; F:glycogen synthase activity, transferring glucose-1-phosphate; P:glycogen biosynthetic process; P:glucose metabolic process; P:heart development; P:small molecule metabolic process
Q9H0S4	Probable ATP-dependent RNA helicase DDX47 OS=Homo sapiens GN=DDX47 PE=1 SV=1	306993	330039	256326	257498	318516	256912	0.806591	-0.310091	0.03333	C:nucleolus; C:membrane; F:ATP-dependent RNA helicase activity; F:protein binding; F:ATP binding; F:poly(A) RNA binding; P:rRNA processing; P:mRNA processing; P:RNA splicing; P:extrinsic apoptotic signaling pathway via death domain receptors; P:RNA secondary structure unwinding
A0A0U1RR22	Protein kinase C and casein kinase substrate in neurons protein 2 (Fragment) OS=Homo sapiens GN=PACSIN2 PE=1 SV=1	66207.3	59370	1433.13	19781.6	62788.6	10607.4	0.168938	-2.56544	0.03345	P:actin cytoskeleton organization; P:caveola assembly; P:plasma membrane tubulation
P15880	40S ribosomal protein S2 OS=Homo sapiens GN=RPS2 PE=1 SV=2	4.39503e+06	4.22964e+06	5.03009e+06	4.8593e+06	4.31234e+06	4.9447e+06	1.14664	0.197411	0.03357	C:nucleoplasm; C:nucleolus; C:focal adhesion; C:membrane; C:cytosolic small ribosomal subunit; C:extracellular exosome; F:mRNA binding; F:structural constituent of ribosome; F:fibroblast growth factor binding; F:enzyme binding; P:nuclear-transcribed mRNA catabolic process, nonsense-mediated decay; P:translational initiation; P:translational elongation; P:translational termination; P:SRP-dependent…
Q08945	FACT complex subunit SSRP1 OS=Homo sapiens GN=SSRP1 PE=1 SV=1	1.79508e+06	1.85016e+06	1.50618e+06	1.37287e+06	1.82262e+06	1.43953e+06	0.789813	-0.340416	0.03366	C:nucleoplasm; C:chromosome; C:nucleolus; C:cytoplasm; F:DNA binding; F:chromatin binding; F:protein binding; F:poly(A) RNA binding; P:DNA replication; P:DNA repair; P:chromatin remodeling; P:regulation of transcription, DNA-templated; P:transcription elongation from RNA polymerase II promoter; P:viral process; P:positive regulation of viral transcription
P07948	Tyrosine-protein kinase Lyn OS=Homo sapiens GN=LYN PE=1 SV=3	31732.7	36427.3	46685.9	48828.1	34080	47757	1.40132	0.486789	0.03379	C:nucleus; C:mitochondrial intermembrane space; C:Golgi apparatus; C:cytosol; C:postsynaptic density; C:mitochondrial crista; C:extrinsic component of cytoplasmic side of plasma membrane; C:integrin alpha2-beta1 complex; C:mast cell granule; C:membrane raft; C:perinuclear region of cytoplasm; C:extracellular exosome; F:non-membrane spanning protein tyrosine kinase activity; F:receptor signaling p…
Q9Y2V2	Calcium-regulated heat-stable protein 1 OS=Homo sapiens GN=CARHSP1 PE=1 SV=2	113117	107907	137635	130441	110512	134038	1.21288	0.278434	0.03384	C:cytoplasmic exosome (RNase complex); C:cytoplasmic mRNA processing body; C:cytosol; C:P granule; C:extracellular exosome; F:DNA binding; F:mRNA 3'-UTR binding; F:phosphatase binding; P:regulation of transcription, DNA-templated; P:intracellular signal transduction; P:regulation of mRNA stability
Q68E01	Integrator complex subunit 3 OS=Homo sapiens GN=INTS3 PE=1 SV=1	79077.2	78386.6	101313	111847	78731.9	106580	1.35371	0.436915	0.0341	C:integrator complex; C:SOSS complex; F:protein binding; P:DNA repair; P:mitotic cell cycle checkpoint; P:response to ionizing radiation; P:snRNA processing
Q9GZN8	UPF0687 protein C20orf27 OS=Homo sapiens GN=C20orf27 PE=1 SV=3	130798	135399	114061	106779	133099	110420	0.829611	-0.269493	0.03423	F:molecular_function; P:biological_process; C:cellular_component
P28482	Mitogen-activated protein kinase 1 OS=Homo sapiens GN=MAPK1 PE=1 SV=3	197819	191560	210802	212421	194689	211611	1.08692	0.120246	0.0346	C:nucleoplasm; C:mitochondrion; C:early endosome; C:late endosome; C:Golgi apparatus; C:microtubule organizing center; C:cytosol; C:caveola; C:focal adhesion; C:axon; C:pseudopodium; C:dendrite cytoplasm; C:perikaryon; C:protein complex; C:extracellular exosome; C:mitotic spindle; F:phosphotyrosine binding; F:DNA binding; F:MAP kinase activity; F:ATP binding; F:transcription factor binding; F:RNA…
I3L2K5	Zinc finger CCCH domain-containing protein 7A (Fragment) OS=Homo sapiens GN=ZC3H7A PE=1 SV=1	12627.5	12090.6	13816.4	14122	12359.1	13969.2	1.13028	0.176683	0.03488	F:metal ion binding
P38117	Electron transfer flavoprotein subunit beta OS=Homo sapiens GN=ETFB PE=1 SV=3	631729	570185	794593	764458	600957	779525	1.29714	0.375334	0.0349	C:mitochondrial matrix; C:extracellular exosome; F:electron carrier activity; P:respiratory electron transport chain; P:small molecule metabolic process
Q9UKG1	DCC-interacting protein 13-alpha OS=Homo sapiens GN=APPL1 PE=1 SV=1	58500.2	62563.4	49336.2	46761.3	60531.8	48048.8	0.793777	-0.333193	0.03518	C:cytosol; C:vesicle membrane; C:NuRD complex; C:early endosome membrane; C:extracellular exosome; F:identical protein binding; F:protein kinase B binding; P:cell cycle; P:cell proliferation; P:insulin receptor signaling pathway; P:regulation of glucose import; P:regulation of establishment of protein localization to plasma membrane; P:extrinsic apoptotic signaling pathway in absence of ligand
E7ETZ4	Basic leucine zipper and W2 domain-containing protein 2 (Fragment) OS=Homo sapiens GN=BZW2 PE=1 SV=1	754534	794038	671776	654872	774286	663324	0.856692	-0.223152	0.0355	-
P09467	Fructose-1,6-bisphosphatase 1 OS=Homo sapiens GN=FBP1 PE=1 SV=5	57383.6	81207.6	129927	137168	69295.6	133548	1.92722	0.946521	0.03556	C:cytosol; C:extracellular exosome; F:AMP binding; F:fructose 1,6-bisphosphate 1-phosphatase activity; F:identical protein binding; F:metal ion binding; F:monosaccharide binding; P:fructose metabolic process; P:fructose 6-phosphate metabolic process; P:gluconeogenesis; P:regulation of gluconeogenesis; P:dephosphorylation; P:negative regulation of cell growth; P:cellular response to drug; P:small …
O75165	DnaJ homolog subfamily C member 13 OS=Homo sapiens GN=DNAJC13 PE=1 SV=5	50243.2	47981.5	54840.2	55557.5	49112.4	55198.9	1.12393	0.168552	0.03596	C:lysosomal membrane; C:early endosome membrane; C:extracellular exosome; C:WASH complex; F:protein binding; P:osteoblast differentiation; P:endosome organization; P:protein transport; P:regulation of early endosome to recycling endosome transport; P:regulation of early endosome to late endosome transport
B7ZL14	FNBP1 protein OS=Homo sapiens GN=FNBP1 PE=1 SV=1	94026.1	91621	78507.1	72116.8	92823.5	75312	0.811346	-0.301611	0.03597	P:endocytosis
Q9Y265	RuvB-like 1 OS=Homo sapiens GN=RUVBL1 PE=1 SV=1	2.37275e+06	2.48267e+06	2.1375e+06	2.15308e+06	2.42771e+06	2.14529e+06	0.883669	-0.178423	0.03653	C:Swr1 complex; C:Golgi apparatus; C:microtubule organizing center; C:membrane; C:nuclear matrix; C:Ino80 complex; C:NuA4 histone acetyltransferase complex; C:extracellular exosome; C:MLL1 complex; F:protein binding; F:ATP binding; F:ATP-dependent 5'-3' DNA helicase activity; P:DNA repair; P:DNA recombination; P:transcription, DNA-templated; P:regulation of transcription from RNA polymerase II pr…
Q9HCC0	Methylcrotonoyl-CoA carboxylase beta chain, mitochondrial OS=Homo sapiens GN=MCCC2 PE=1 SV=1	7128.23	2299.02	54602.4	38813.4	4713.63	46707.9	9.90912	3.30876	0.03654	C:mitochondrial matrix; C:cytosol; F:methylcrotonoyl-CoA carboxylase activity; F:protein binding; F:ATP binding; P:leucine catabolic process; P:biotin metabolic process; P:coenzyme A metabolic process
Q0VDF9	Heat shock 70 kDa protein 14 OS=Homo sapiens GN=HSPA14 PE=1 SV=1	70930.6	69930.5	58272.6	52415.8	70430.6	55344.2	0.785798	-0.347769	0.03666	C:cytosol; C:ribosome; C:membrane; F:protein binding; F:ATP binding; P:'de novo' cotranslational protein folding
P63104	14-3-3 protein zeta/delta OS=Homo sapiens GN=YWHAZ PE=1 SV=1	3.28995e+06	3.23207e+06	3.59437e+06	3.74453e+06	3.26101e+06	3.66945e+06	1.12525	0.170245	0.03669	C:nucleoplasm; C:mitochondrion; C:cytosol; C:focal adhesion; C:postsynaptic density; C:cytoplasmic vesicle membrane; C:cell leading edge; C:melanosome; C:mast cell granule; C:protein complex; C:perinuclear region of cytoplasm; C:extracellular exosome; C:blood microparticle; F:monooxygenase activity; F:transcription factor binding; F:kinase activity; F:protein kinase binding; F:protein domain spec…
P20645	Cation-dependent mannose-6-phosphate receptor OS=Homo sapiens GN=M6PR PE=1 SV=1	53580.5	51871.8	62951.4	59956.4	52726.2	61453.9	1.16553	0.220986	0.03688	C:lysosomal membrane; C:late endosome; C:integral component of plasma membrane; C:perinuclear region of cytoplasm; F:transmembrane signaling receptor activity; F:mannose binding; F:mannose transmembrane transporter activity; P:receptor-mediated endocytosis; P:signal transduction; P:endosome to lysosome transport; P:mannose transport
P49247	Ribose-5-phosphate isomerase OS=Homo sapiens GN=RPIA PE=1 SV=3	319836	324042	284496	296246	321939	290371	0.901943	-0.148891	0.03692	C:cytosol; C:intracellular membrane-bounded organelle; F:ribose-5-phosphate isomerase activity; F:protein binding; F:monosaccharide binding; P:carbohydrate metabolic process; P:pentose-phosphate shunt, non-oxidative branch
J3KS15	Peptidyl-tRNA hydrolase ICT1, mitochondrial (Fragment) OS=Homo sapiens GN=MRPL58 PE=1 SV=1	157717	166568	140167	138934	162143	139550	0.860662	-0.216481	0.03696	F:translation release factor activity; P:translational termination
P42768	Wiskott-Aldrich syndrome protein OS=Homo sapiens GN=WAS PE=1 SV=4	158734	164772	90865	56532	161753	73698.5	0.455623	-1.13409	0.03702	C:cytosol; C:cell-cell junction; C:vesicle membrane; C:actin cytoskeleton; C:extracellular exosome; F:actin binding; F:SH3 domain binding; F:protein kinase binding; F:GTPase regulator activity; F:identical protein binding; F:phospholipase binding; P:regulation of T cell antigen processing and presentation; P:small GTPase mediated signal transduction; P:blood coagulation; P:epidermis development; …
O60220	Mitochondrial import inner membrane translocase subunit Tim8 A OS=Homo sapiens GN=TIMM8A PE=1 SV=1	170815	155831	122468	126252	163323	124360	0.761438	-0.393202	0.03715	C:mitochondrial inner membrane; C:mitochondrial intermembrane space; F:protein binding; F:metal ion binding; P:protein targeting to mitochondrion; P:nervous system development; P:cellular protein metabolic process; P:chaperone-mediated protein transport
O75179	Ankyrin repeat domain-containing protein 17 OS=Homo sapiens GN=ANKRD17 PE=1 SV=3	49451	52837.1	41703.5	42735.7	51144	42219.6	0.825504	-0.276652	0.03716	C:chromatin; C:nucleus; C:cytoplasm; C:membrane; F:chromatin binding; F:protein binding; F:poly(A) RNA binding; P:blood vessel maturation; P:regulation of DNA replication; P:viral process; P:defense response to bacterium; P:positive regulation of I-kappaB kinase/NF-kappaB signaling; P:innate immune response; P:negative regulation of smooth muscle cell differentiation; P:positive regulation of G1/…
P48595	Serpin B10 OS=Homo sapiens GN=SERPINB10 PE=1 SV=1	1.5775e+06	1.68942e+06	1.35627e+06	1.32492e+06	1.63346e+06	1.34059e+06	0.820707	-0.285061	0.03719	C:extracellular space; C:nucleus; C:cytoplasm; F:serine-type endopeptidase inhibitor activity; P:positive regulation of defense response to virus by host; P:negative regulation of endopeptidase activity; P:negative regulation of apoptotic process; P:activation of mitophagy in response to mitochondrial depolarization
A0A087WT20	DDB1- and CUL4-associated factor 13 OS=Homo sapiens GN=DCAF13 PE=1 SV=1	20182.2	19556.7	17647.9	16803.1	19869.5	17225.5	0.866933	-0.206008	0.03732	C:nucleolus; C:small-subunit processome; P:maturation of SSU-rRNA from tricistronic rRNA transcript (SSU-rRNA, 5.8S rRNA, LSU-rRNA)
O75821	Eukaryotic translation initiation factor 3 subunit G OS=Homo sapiens GN=EIF3G PE=1 SV=2	459691	485882	388511	404173	472787	396342	0.838311	-0.254443	0.03761	C:nucleus; C:cytosol; C:eukaryotic translation initiation factor 3 complex; C:eukaryotic 43S preinitiation complex; C:eukaryotic 48S preinitiation complex; C:perinuclear region of cytoplasm; F:nucleotide binding; F:translation initiation factor activity; F:protein binding; F:poly(A) RNA binding; P:formation of translation preinitiation complex; P:regulation of translational initiation
Q9NVI1	Fanconi anemia group I protein OS=Homo sapiens GN=FANCI PE=1 SV=4	151548	150999	195525	217597	151273	206561	1.36548	0.449405	0.03763	C:nucleoplasm; C:cytoplasm; C:plasma membrane; F:DNA binding; F:DNA polymerase binding; P:DNA repair; P:cell cycle; P:positive regulation of protein ubiquitination
P17096	High mobility group protein HMG-I/HMG-Y OS=Homo sapiens GN=HMGA1 PE=1 SV=3	263384	268669	252841	252749	266027	252795	0.950263	-0.0736018	0.03766	C:nucleoplasm; C:transcription factor complex; C:cytosol; C:focal adhesion; C:senescence-associated heterochromatin focus; F:AT DNA binding; F:sequence-specific DNA binding transcription factor activity; F:DNA-(apurinic or apyrimidinic site) lyase activity; F:enzyme binding; F:ligand-dependent nuclear receptor transcription coactivator activity; F:peroxisome proliferator activated receptor bindin…
P55160	Nck-associated protein 1-like OS=Homo sapiens GN=NCKAP1L PE=1 SV=3	3478.72	2280.61	6164.17	7048.17	2879.67	6606.17	2.29407	1.19791	0.03767	C:cytosol; C:integral component of plasma membrane; C:SCAR complex; C:extracellular exosome; F:GTPase activator activity; F:protein kinase activator activity; F:protein complex binding; P:B cell homeostasis; P:protein complex assembly; P:maintenance of cell polarity; P:neutrophil chemotaxis; P:positive regulation of actin filament polymerization; P:cortical actin cytoskeleton organization; P:posi…
Q9H3U5	Major facilitator superfamily domain-containing protein 1 OS=Homo sapiens GN=MFSD1 PE=2 SV=2	41559.9	42144.7	36527.8	33947.3	41852.3	35237.6	0.841951	-0.248193	0.03775	C:integral component of membrane; P:transmembrane transport
Q9Y6C9	Mitochondrial carrier homolog 2 OS=Homo sapiens GN=MTCH2 PE=1 SV=1	453145	465646	545587	586398	459396	565992	1.23204	0.301046	0.03782	C:nucleus; C:mitochondrial outer membrane; C:mitochondrial inner membrane; C:integral component of membrane; C:extracellular exosome; P:protein localization to mitochondrion; P:hepatocyte apoptotic process; P:regulation of mitochondrial membrane permeability involved in apoptotic process
Q9NVJ2	ADP-ribosylation factor-like protein 8B OS=Homo sapiens GN=ARL8B PE=1 SV=1	641821	625489	768337	725876	633655	747106	1.17904	0.237616	0.03793	C:lysosomal membrane; C:midbody; C:late endosome membrane; C:spindle midzone; C:extracellular exosome; F:GTPase activity; F:GTP binding; F:GDP binding; F:alpha-tubulin binding; F:beta-tubulin binding; P:cell cycle; P:chromosome segregation; P:small GTPase mediated signal transduction; P:metabolic process; P:cell division
F5H3Y4	Probable ATP-dependent RNA helicase DHX37 OS=Homo sapiens GN=DHX37 PE=1 SV=1	8087.54	8380.73	10153.6	9570.18	8234.14	9861.88	1.19768	0.260245	0.03795	C:nucleolus; C:cytoplasm; F:ATP-dependent RNA helicase activity; F:ATP binding; F:poly(A) RNA binding; P:RNA processing
P61221	ATP-binding cassette sub-family E member 1 OS=Homo sapiens GN=ABCE1 PE=1 SV=1	980364	1.04853e+06	847934	836289	1.01445e+06	842112	0.83012	-0.268609	0.03798	C:mitochondrial matrix; C:membrane; F:protein binding; F:ATP binding; F:ribonuclease inhibitor activity; F:ATPase activity; F:iron-sulfur cluster binding; P:RNA catabolic process; P:response to virus; P:viral process; P:negative regulation of catalytic activity; P:transmembrane transport
P35250	Replication factor C subunit 2 OS=Homo sapiens GN=RFC2 PE=1 SV=3	123380	112985	80510.6	89009	118183	84759.8	0.717193	-0.479566	0.03806	C:nucleoplasm; C:DNA replication factor C complex; C:Golgi apparatus; F:DNA clamp loader activity; F:protein binding; F:ATP binding; P:cell cycle checkpoint; P:mitotic S phase; P:telomere maintenance via recombination; P:DNA strand elongation involved in DNA replication; P:transcription-coupled nucleotide-excision repair; P:base-excision repair; P:nucleotide-excision repair, DNA gap filling; P:te…
P08246	Neutrophil elastase OS=Homo sapiens GN=ELANE PE=1 SV=1	399176	445100	553322	535719	422138	544521	1.28991	0.367273	0.03808	C:cell surface; C:transcriptional repressor complex; C:secretory granule; C:extracellular exosome; F:RNA polymerase II transcription corepressor activity; F:protease binding; F:serine-type endopeptidase activity; F:heparin binding; F:cytokine binding; P:negative regulation of transcription from RNA polymerase II promoter; P:response to yeast; P:acute inflammatory response to antigenic stimulus; P…
Q9HBI0	Gamma-parvin OS=Homo sapiens GN=PARVG PE=1 SV=1	7037.24	5271.76	12444.6	14930.4	6154.5	13687.5	2.22398	1.15314	0.0386	C:cytoplasm; C:cytoskeleton; C:plasma membrane; C:focal adhesion; F:actin binding; P:cell-matrix adhesion; P:actin cytoskeleton reorganization
Q8IUE6	Histone H2A type 2-B OS=Homo sapiens GN=HIST2H2AB PE=1 SV=3	3.02851e+06	3.26804e+06	3.90011e+06	3.75994e+06	3.14828e+06	3.83003e+06	1.21655	0.282791	0.03902	C:nucleosome; C:nucleus; C:extracellular exosome; F:DNA binding; F:protein heterodimerization activity
Q9NT62	Ubiquitin-like-conjugating enzyme ATG3 OS=Homo sapiens GN=ATG3 PE=1 SV=1	321602	340204	281461	268032	330903	274746	0.830293	-0.268308	0.03928	C:cytoplasmic ubiquitin ligase complex; C:cytosol; F:ligase activity; F:Atg8 ligase activity; F:Atg12 transferase activity; F:enzyme binding; P:autophagosome assembly; P:mitochondrion degradation; P:protein targeting to membrane; P:protein ubiquitination; P:mitochondrial fragmentation involved in apoptotic process; P:nucleophagy; P:regulation of cilium assembly
Q15233	Non-POU domain-containing octamer-binding protein OS=Homo sapiens GN=NONO PE=1 SV=4	286192	278716	300397	301236	282454	300816	1.06501	0.0908665	0.0395	C:nucleolus; C:membrane; C:nuclear matrix; C:nuclear speck; C:paraspeckles; F:nucleotide binding; F:core promoter binding; F:identical protein binding; F:poly(A) RNA binding; P:DNA repair; P:DNA recombination; P:transcription, DNA-templated; P:mRNA processing; P:circadian rhythm; P:RNA splicing; P:regulation of circadian rhythm; P:negative regulation of transcription, DNA-templated; P:negative re…
Q92947	Glutaryl-CoA dehydrogenase, mitochondrial OS=Homo sapiens GN=GCDH PE=1 SV=1	140241	138311	115695	103672	139276	109684	0.787525	-0.344603	0.03982	C:mitochondrial inner membrane; C:mitochondrial matrix; F:fatty-acyl-CoA binding; F:glutaryl-CoA dehydrogenase activity; F:flavin adenine dinucleotide binding; P:lysine catabolic process; P:tryptophan metabolic process; P:fatty acid oxidation; P:fatty-acyl-CoA biosynthetic process
Q9H444	Charged multivesicular body protein 4b OS=Homo sapiens GN=CHMP4B PE=1 SV=1	39817.1	40330.4	19990.7	26839.4	40073.7	23415	0.584298	-0.775223	0.03996	C:ESCRT III complex; C:nucleus; C:cytosol; C:cytoplasmic side of plasma membrane; C:membrane coat; C:midbody; C:late endosome membrane; C:extracellular exosome; F:protein homodimerization activity; P:cell separation after cytokinesis; P:posttranslational protein targeting to membrane; P:nucleus organization; P:vacuolar transport; P:mitotic metaphase plate congression; P:regulation of centrosome d…
R4GMU8	Ragulator complex protein LAMTOR5 OS=Homo sapiens GN=LAMTOR5 PE=1 SV=1	56307.2	53317.9	34971.4	41191.9	54812.6	38081.6	0.694761	-0.525411	0.04	C:cytoplasm; P:viral genome replication; P:negative regulation of cysteine-type endopeptidase activity involved in apoptotic process
A0A0A0MRN4	DBIRD complex subunit ZNF326 OS=Homo sapiens GN=ZNF326 PE=1 SV=1	72040.2	81069.1	55094.2	53913.2	76554.6	54503.7	0.711958	-0.490136	0.04008	C:nucleus; F:DNA binding
B3KY94	CDP-diacylglycerol--inositol 3-phosphatidyltransferase OS=Homo sapiens GN=CDIPT PE=1 SV=1	24011.4	18365.8	41442	36663	21188.6	39052.5	1.84309	0.882124	0.04029	C:Golgi apparatus; F:transferase activity; P:metabolic process
O43660	Pleiotropic regulator 1 OS=Homo sapiens GN=PLRG1 PE=1 SV=1	37449	41156.8	29204.6	30477.8	39302.9	29841.2	0.759262	-0.397331	0.04034	C:DNA replication factor A complex; C:nuclear speck; C:catalytic step 2 spliceosome; F:transcription corepressor activity; F:signal transducer activity; F:protein binding; P:mRNA splicing, via spliceosome; P:signal transduction; P:protein localization to nucleus; P:positive regulation of G1/S transition of mitotic cell cycle; P:negative regulation of nucleic acid-templated transcription
P46087	Probable 28S rRNA (cytosine(4447)-C(5))-methyltransferase OS=Homo sapiens GN=NOP2 PE=1 SV=2	849973	759306	587379	584048	804639	585713	0.72792	-0.458148	0.04036	C:nucleolus; F:protein binding; F:S-adenosylmethionine-dependent methyltransferase activity; F:poly(A) RNA binding; P:rRNA processing; P:positive regulation of cell proliferation; P:methylation
P30086	Phosphatidylethanolamine-binding protein 1 OS=Homo sapiens GN=PEBP1 PE=1 SV=3	2.58261e+06	2.58079e+06	2.23436e+06	2.35382e+06	2.5817e+06	2.29409e+06	0.888598	-0.170398	0.04053	C:nucleus; C:cytoplasm; C:extracellular exosome; F:serine-type endopeptidase inhibitor activity; F:ATP binding; F:phosphatidylethanolamine binding; F:protein kinase binding; F:poly(A) RNA binding; P:negative regulation of endopeptidase activity
P31949	Protein S100-A11 OS=Homo sapiens GN=S100A11 PE=1 SV=2	544412	565700	655584	626771	555056	641177	1.15516	0.20809	0.04064	C:ruffle; C:extracellular space; C:nucleoplasm; C:cytoplasm; C:extracellular exosome; F:calcium ion binding; F:protein homodimerization activity; F:S100 protein binding; F:calcium-dependent protein binding; P:signal transduction; P:negative regulation of DNA replication; P:negative regulation of cell proliferation
F6WIT2	Serine/threonine-protein phosphatase 2A activator OS=Homo sapiens GN=PTPA PE=1 SV=1	118256	130253	217329	187121	124255	202225	1.6275	0.702659	0.0408	C:nucleus; C:cytoplasm; F:peptidyl-prolyl cis-trans isomerase activity; F:phosphatase activator activity; P:protein peptidyl-prolyl isomerization; P:mitotic spindle organization in nucleus; P:positive regulation of catalytic activity
Q9BY32	Inosine triphosphate pyrophosphatase OS=Homo sapiens GN=ITPA PE=1 SV=2	344608	327302	281194	292236	335955	286715	0.853433	-0.22865	0.04081	C:cytosol; F:nucleotide binding; F:dITP diphosphatase activity; F:ITP diphosphatase activity; F:XTP diphosphatase activity; F:metal ion binding; P:ITP catabolic process; P:deoxyribonucleoside triphosphate catabolic process; P:chromosome organization
P62312	U6 snRNA-associated Sm-like protein LSm6 OS=Homo sapiens GN=LSM6 PE=1 SV=1	68731.9	68235.8	62495	64512.8	68483.9	63503.9	0.927283	-0.108919	0.04087	C:cytoplasmic mRNA processing body; C:spliceosomal complex; C:U6 snRNP; C:nucleolus; C:small nucleolar ribonucleoprotein complex; C:cytosol; C:U4/U6 x U5 tri-snRNP complex; C:extracellular exosome; F:protein binding; F:poly(A) RNA binding; P:mRNA splicing, via spliceosome; P:tRNA processing; P:maturation of SSU-rRNA; P:exonucleolytic nuclear-transcribed mRNA catabolic process involved in deadenyl…
Q9HB71	Calcyclin-binding protein OS=Homo sapiens GN=CACYBP PE=1 SV=2	1.48e+06	1.49279e+06	1.31925e+06	1.37597e+06	1.4864e+06	1.34761e+06	0.906629	-0.141415	0.04118	C:nuclear envelope lumen; C:nucleoplasm; C:beta-catenin destruction complex; C:neuron projection; C:cell body; C:extracellular exosome; F:protein homodimerization activity; P:aging; P:positive regulation of DNA replication; P:cardiac muscle cell differentiation; P:response to growth hormone; P:negative regulation of cell death; P:cellular response to calcium ion
O00160	Unconventional myosin-If OS=Homo sapiens GN=MYO1F PE=1 SV=3	365788	401604	478299	467478	383696	472888	1.23246	0.301535	0.04129	C:unconventional myosin complex; C:cortical actin cytoskeleton; C:filamentous actin; F:motor activity; F:actin binding; F:calmodulin binding; F:ATP binding; P:negative regulation of cell adhesion; P:metabolic process; P:positive regulation of cell migration; P:regulation of actin cytoskeleton organization; P:neutrophil degranulation; P:regulation of innate immune response; P:defense response to G…
E7ES33	Septin-7 OS=Homo sapiens GN=SEPT7 PE=1 SV=3	240918	253281	216564	209307	247099	212936	0.861741	-0.214674	0.04131	C:nucleolus; C:plasma membrane; C:actin cytoskeleton; C:microtubule cytoskeleton; C:septin complex; F:GTP binding
A0A0G2JRN3	Alpha-1-antitrypsin OS=Homo sapiens GN=SERPINA1 PE=1 SV=1	23071.9	31864.7	50606.9	47978.8	27468.3	49292.8	1.79454	0.843611	0.04147	C:extracellular space
H7C0X4	Dol-P-Man:Man(5)GlcNAc(2)-PP-Dol alpha-1,3-mannosyltransferase (Fragment) OS=Homo sapiens GN=ALG3 PE=1 SV=1	54266.4	61017.8	39941	41928.5	57642.1	40934.8	0.710154	-0.493796	0.04161	C:endoplasmic reticulum; C:integral component of membrane; F:transferase activity, transferring hexosyl groups; P:metabolic process
Q9NP66	High mobility group protein 20A OS=Homo sapiens GN=HMG20A PE=1 SV=1	26446.9	26390.9	30512.5	32697.8	26418.9	31605.2	1.19631	0.258591	0.04166	C:nucleus; F:DNA binding; F:chromatin binding; F:sequence-specific DNA binding transcription factor activity; F:protein heterodimerization activity; P:negative regulation of transcription from RNA polymerase II promoter; P:chromatin remodeling; P:transcription, DNA-templated; P:negative regulation of neuron differentiation
Q14571	Inositol 1,4,5-trisphosphate receptor type 2 OS=Homo sapiens GN=ITPR2 PE=1 SV=2	12939.1	13201.3	18002.5	20621.1	13070.2	19311.8	1.47755	0.563205	0.04169	C:plasma membrane; C:cell cortex; C:integral component of membrane; C:platelet dense tubular network membrane; C:sarcoplasmic reticulum membrane; C:receptor complex; F:inositol 1,4,5-trisphosphate-sensitive calcium-release channel activity; F:phosphatidylinositol binding; P:response to hypoxia; P:stimulatory C-type lectin receptor signaling pathway; P:energy reserve metabolic process; P:epidermal…
Q96FN4	Copine-2 OS=Homo sapiens GN=CPNE2 PE=1 SV=3	29329.3	32205.8	22480.7	23901.6	30767.6	23191.1	0.753752	-0.407838	0.04202	C:extracellular exosome; F:protein binding
P61758	Prefoldin subunit 3 OS=Homo sapiens GN=VBP1 PE=1 SV=3	255063	255724	243278	247478	255393	245378	0.960784	-0.0577161	0.04223	C:nucleus; C:cytoplasm; C:prefoldin complex; F:protein binding; P:'de novo' posttranslational protein folding
Q12907	Vesicular integral-membrane protein VIP36 OS=Homo sapiens GN=LMAN2 PE=1 SV=1	314107	327955	289247	287805	321031	288526	0.898748	-0.154012	0.04293	C:Golgi membrane; C:extracellular space; C:endoplasmic reticulum membrane; C:integral component of plasma membrane; C:cell surface; C:endoplasmic reticulum-Golgi intermediate compartment membrane; C:extracellular exosome; F:glycoprotein binding; F:mannose binding; F:heat shock protein binding; F:metal ion binding; P:retrograde vesicle-mediated transport, Golgi to ER; P:protein transport; P:positi…
Q9Y3B4	Splicing factor 3B subunit 6 OS=Homo sapiens GN=SF3B6 PE=1 SV=1	283975	270698	328151	314687	277337	321419	1.15895	0.212815	0.04305	C:nucleoplasm; C:U12-type spliceosomal complex; F:nucleotide binding; F:poly(A) RNA binding; P:mRNA splicing, via spliceosome
P55884	Eukaryotic translation initiation factor 3 subunit B OS=Homo sapiens GN=EIF3B PE=1 SV=3	1.40448e+06	1.50062e+06	1.15493e+06	1.21714e+06	1.45255e+06	1.18603e+06	0.816515	-0.292448	0.04318	C:nucleoplasm; C:cytosol; C:eukaryotic 43S preinitiation complex; C:eukaryotic 48S preinitiation complex; C:extracellular exosome; C:eukaryotic translation initiation factor 3 complex, eIF3m; F:nucleotide binding; F:translation initiation factor activity; F:translation initiation factor binding; F:protein complex scaffold; P:formation of translation preinitiation complex; P:regulation of translat…
J3KPF3	4F2 cell-surface antigen heavy chain OS=Homo sapiens GN=SLC3A2 PE=1 SV=1	493606	451674	573603	568221	472640	570912	1.20792	0.272526	0.04328	C:nucleoplasm; C:cytoplasm; C:plasma membrane; F:catalytic activity; F:neutral amino acid transmembrane transporter activity; F:cation binding; P:carbohydrate metabolic process; P:leucine import
G3V529	ATP-dependent RNA helicase DDX24 OS=Homo sapiens GN=DDX24 PE=1 SV=1	139679	148220	163565	163937	143950	163751	1.13756	0.185938	0.04358	F:nucleic acid binding; F:ATP-dependent RNA helicase activity; F:ATP binding; P:RNA secondary structure unwinding
P23284	Peptidyl-prolyl cis-trans isomerase B OS=Homo sapiens GN=PPIB PE=1 SV=2	2.83469e+06	2.9058e+06	2.70002e+06	2.70926e+06	2.87025e+06	2.70464e+06	0.942302	-0.0857381	0.04381	C:nucleus; C:endoplasmic reticulum lumen; C:smooth endoplasmic reticulum; C:focal adhesion; C:membrane; C:macromolecular complex; C:melanosome; C:perinuclear region of cytoplasm; C:extracellular exosome; F:peptidyl-prolyl cis-trans isomerase activity; F:collagen binding; F:peptide binding; F:poly(A) RNA binding; F:unfolded protein binding; F:RNA polymerase binding; P:protein peptidyl-prolyl isome…
P62316	Small nuclear ribonucleoprotein Sm D2 OS=Homo sapiens GN=SNRPD2 PE=1 SV=1	506318	451783	345778	356083	479050	350931	0.732555	-0.448991	0.04385	C:nucleoplasm; C:U1 snRNP; C:U4 snRNP; C:U12-type spliceosomal complex; C:cytosol; C:methylosome; C:pICln-Sm protein complex; C:SMN-Sm protein complex; C:extracellular exosome; C:catalytic step 2 spliceosome; F:protein binding; F:poly(A) RNA binding; P:spliceosomal complex assembly; P:spliceosomal snRNP assembly; P:ncRNA metabolic process
A0A0A0MRF9	Phosphoinositide phospholipase C OS=Homo sapiens GN=PLCG2 PE=1 SV=1	136826	133158	108492	94372.6	134992	101433	0.751397	-0.412352	0.04414	C:intracellular; F:phosphatidylinositol phospholipase C activity; F:signal transducer activity; P:phospholipid catabolic process; P:intracellular signal transduction
P14625	Endoplasmin OS=Homo sapiens GN=HSP90B1 PE=1 SV=1	4.44728e+06	4.5336e+06	4.2392e+06	4.14122e+06	4.49044e+06	4.19021e+06	0.933139	-0.0998355	0.04418	C:nucleus; C:endoplasmic reticulum lumen; C:endoplasmic reticulum membrane; C:cytosol; C:plasma membrane; C:focal adhesion; C:midbody; C:extracellular matrix; C:melanosome; C:perinuclear region of cytoplasm; C:extracellular exosome; C:endocytic vesicle lumen; F:RNA binding; F:calcium ion binding; F:ATP binding; F:protein phosphatase binding; F:virion binding; F:low-density lipoprotein particle re…
O15042	U2 snRNP-associated SURP motif-containing protein OS=Homo sapiens GN=U2SURP PE=1 SV=2	21741.5	33249.1	57102.9	53374.9	27495.3	55238.9	2.00903	1.0065	0.04439	C:nucleoplasm; F:nucleotide binding; F:protein binding; F:poly(A) RNA binding; P:RNA processing
H3BVE4	Transcription factor E2F4 OS=Homo sapiens GN=E2F4 PE=1 SV=1	6072.29	5931.27	7134.5	7746.88	6001.78	7440.69	1.23975	0.310046	0.04452	C:nucleus; C:transcription factor complex; F:DNA binding; F:sequence-specific DNA binding transcription factor activity; P:mitotic cell cycle; P:transcription, DNA-templated; P:regulation of transcription, DNA-templated
A0A1B0GW38	E3 ubiquitin-protein ligase CBL (Fragment) OS=Homo sapiens GN=CBL PE=1 SV=1	44812.3	75071.3	131180	128020	59941.8	129600	2.16209	1.11243	0.04453	C:nucleus; F:phosphotyrosine residue binding; F:ubiquitin-protein transferase activity; F:signal transducer activity; F:calcium ion binding; P:cell surface receptor signaling pathway; P:protein ubiquitination; P:regulation of signaling
A0A140T8Z0	Protein diaphanous homolog 1 OS=Homo sapiens GN=DIAPH1 PE=1 SV=1	768599	762259	837042	876628	765429	856835	1.11942	0.162749	0.04488	F:actin binding; F:Rho GTPase binding; P:actin filament organization; P:actin cytoskeleton organization; P:actin filament polymerization; P:cellular component organization
E5RFV3	Splicing regulatory glutamine/lysine-rich protein 1 OS=Homo sapiens GN=SREK1 PE=1 SV=1	23521.6	26568.8	35448.2	34380.7	35913.4	28923.4	0.805367	-0.312282	0.04496	C:nucleoplasm; C:spliceosomal complex; F:nucleotide binding; F:protein binding; F:poly(A) RNA binding; P:mRNA processing; P:RNA splicing
O76031	ATP-dependent Clp protease ATP-binding subunit clpX-like, mitochondrial OS=Homo sapiens GN=CLPX PE=1 SV=2	56655	52027.1	39070.7	42781.4	54341	40926.1	0.753133	-0.409023	0.04557	C:nucleoplasm; C:mitochondrial inner membrane; C:mitochondrial endopeptidase Clp complex; C:mitochondrial nucleoid; F:ATP-dependent peptidase activity; F:ATP binding; F:peptidase activator activity; F:metal ion binding; F:unfolded protein binding; P:protein folding; P:positive regulation of peptidase activity; P:proteolysis involved in cellular protein catabolic process
Q13492	Phosphatidylinositol-binding clathrin assembly protein OS=Homo sapiens GN=PICALM PE=1 SV=2	83043.7	87278.2	97492.8	102523	85161	100008	1.17434	0.23185	0.0457	C:nucleus; C:Golgi apparatus; C:AP-2 adaptor complex; C:presynaptic membrane; C:neuronal cell body; C:postsynaptic membrane; C:perinuclear region of cytoplasm; C:neurofibrillary tangle; F:1-phosphatidylinositol binding; F:clathrin heavy chain binding; F:clathrin adaptor activity; P:axonogenesis; P:cell proliferation; P:negative regulation of gene expression; P:synaptic vesicle maturation; P:endos…
O00330	Pyruvate dehydrogenase protein X component, mitochondrial OS=Homo sapiens GN=PDHX PE=1 SV=3	7031.12	8470.68	13900.7	12067.8	7750.9	12984.3	1.67519	0.744327	0.04618	C:mitochondrial matrix; F:protein binding; F:transferase activity, transferring acyl groups; P:pyruvate metabolic process; P:regulation of acetyl-CoA biosynthetic process from pyruvate
P36639	7,8-dihydro-8-oxoguanine triphosphatase OS=Homo sapiens GN=NUDT1 PE=1 SV=3	140967	146160	121022	109508	143564	115265	0.802881	-0.316742	0.04636	C:nucleus; C:mitochondrial matrix; C:cytosol; C:extracellular exosome; F:GTPase activity; F:protein binding; F:8-oxo-7,8-dihydroguanosine triphosphate pyrophosphatase activity; F:snoRNA binding; F:8-oxo-7,8-dihydrodeoxyguanosine triphosphate pyrophosphatase activity; F:GTP diphosphatase activity; F:metal ion binding; F:ATP diphosphatase activity; F:m7G(5')pppN diphosphatase activity; P:dGTP catab…
H7BYD0	NADH dehydrogenase [ubiquinone] 1 alpha subcomplex subunit 5 (Fragment) OS=Homo sapiens GN=NDUFA5 PE=1 SV=1	376076	389002	353457	353688	382539	353572	0.924278	-0.113602	0.04636	C:mitochondrial inner membrane; F:oxidoreductase activity, acting on NAD(P)H; P:respiratory electron transport chain
P29083	General transcription factor IIE subunit 1 OS=Homo sapiens GN=GTF2E1 PE=1 SV=2	93216.6	96547.9	82842.2	77063	94882.3	79952.6	0.842651	-0.246993	0.04646	C:nucleoplasm; C:intermediate filament cytoskeleton; F:protein binding; F:sequence-specific DNA binding; F:metal ion binding; P:regulation of transcription, DNA-templated; P:transcription initiation from RNA polymerase II promoter; P:transcription elongation from RNA polymerase II promoter; P:viral process
P20160	Azurocidin OS=Homo sapiens GN=AZU1 PE=1 SV=3	769110	796832	654932	694880	782971	674906	0.861981	-0.214271	0.04707	C:azurophil granule; C:extracellular exosome; F:serine-type endopeptidase activity; F:heparin binding; F:toxic substance binding; P:microglial cell activation; P:inflammatory response; P:immune response; P:protein kinase C-activating G-protein coupled receptor signaling pathway; P:glial cell migration; P:protein processing; P:monocyte activation; P:positive regulation of tumor necrosis factor bio…
Q5RKV6	Exosome complex component MTR3 OS=Homo sapiens GN=EXOSC6 PE=1 SV=1	60639.6	65814.6	51612	48734	63227.1	50173	0.793537	-0.333631	0.04778	C:nuclear exosome (RNase complex); C:cytoplasmic exosome (RNase complex); C:nucleolus; C:cytosol; F:exoribonuclease activity; F:poly(A) RNA binding; P:rRNA catabolic process; P:rRNA 3'-end processing; P:nuclear-transcribed mRNA catabolic process, exonucleolytic, 3'-5'; P:U4 snRNA 3'-end processing; P:exonucleolytic nuclear-transcribed mRNA catabolic process involved in deadenylation-dependent dec…
G3V4C1	Heterogeneous nuclear ribonucleoproteins C1/C2 OS=Homo sapiens GN=HNRNPC PE=1 SV=1	4.95659e+06	4.93e+06	5.1298e+06	5.23505e+06	4.9433e+06	5.18242e+06	1.04837	0.0681534	0.04785	F:nucleotide binding; F:nucleic acid binding
P09211	Glutathione S-transferase P OS=Homo sapiens GN=GSTP1 PE=1 SV=2	4.78314e+06	4.91548e+06	4.49727e+06	4.55912e+06	4.84931e+06	4.52819e+06	0.933781	-0.0988444	0.04804	C:extracellular space; C:nucleus; C:mitochondrion; C:cytosol; C:plasma membrane; C:extracellular exosome; C:TRAF2-GSTP1 complex; F:glutathione transferase activity; F:JUN kinase binding; F:kinase regulator activity; F:S-nitrosoglutathione binding; F:dinitrosyl-iron complex binding; F:nitric oxide binding; P:response to reactive oxygen species; P:negative regulation of acute inflammatory response;…
Q9Y490	Talin-1 OS=Homo sapiens GN=TLN1 PE=1 SV=3	1.89383e+06	2.01578e+06	2.22054e+06	2.22371e+06	1.9548e+06	2.22212e+06	1.13675	0.184915	0.04832	C:microtubule organizing center; C:cytosol; C:cell-cell junction; C:focal adhesion; C:cell surface; C:ruffle membrane; C:extracellular exosome; F:insulin receptor binding; F:integrin binding; F:structural constituent of cytoskeleton; F:vinculin binding; F:LIM domain binding; F:actin filament binding; P:platelet degranulation; P:muscle contraction; P:cytoskeletal anchoring at plasma membrane; P:ce…
P50995	Annexin A11 OS=Homo sapiens GN=ANXA11 PE=1 SV=1	610972	644710	725992	704515	627841	715254	1.13923	0.188056	0.04855	C:nuclear envelope; C:nucleoplasm; C:spindle; C:membrane; C:midbody; C:melanosome; C:specific granule; C:azurophil granule; C:phagocytic vesicle; C:extracellular exosome; F:calcium ion binding; F:calcium-dependent phospholipid binding; F:phosphatidylethanolamine binding; F:MHC class II protein complex binding; F:S100 protein binding; F:poly(A) RNA binding; F:calcium-dependent protein binding; P:p…
F6U1T9	Calcineurin subunit B type 1 OS=Homo sapiens GN=PPP3R1 PE=1 SV=1	31503.1	39470.7	52471.3	54956.7	35486.9	53714	1.51363	0.598012	0.04863	F:calcium ion binding
Q9Y5L4	Mitochondrial import inner membrane translocase subunit Tim13 OS=Homo sapiens GN=TIMM13 PE=1 SV=1	352872	353906	264916	297896	353389	281406	0.796307	-0.328603	0.04872	C:nucleolus; C:mitochondrial inner membrane; C:mitochondrial intermembrane space protein transporter complex; F:zinc ion binding; P:protein targeting to mitochondrion; P:sensory perception of sound; P:cellular protein metabolic process; P:chaperone-mediated protein transport
Q9Y4C8	Probable RNA-binding protein 19 OS=Homo sapiens GN=RBM19 PE=1 SV=3	71127.7	64009.6	51149.6	52432.1	67568.6	51790.8	0.766492	-0.383657	0.04873	C:nucleoplasm; C:chromosome; C:nucleolus; C:cytoplasm; C:membrane; F:nucleotide binding; F:poly(A) RNA binding; P:multicellular organismal development; P:positive regulation of embryonic development
P62942	Peptidyl-prolyl cis-trans isomerase FKBP1A OS=Homo sapiens GN=FKBP1A PE=1 SV=2	16075.7	23214.9	56592.6	77086.6	19645.3	66839.6	3.40232	1.76652	0.04901	C:endoplasmic reticulum membrane; C:cytosol; C:terminal cisterna; C:Z disc; C:extracellular matrix; C:extracellular exosome; F:peptidyl-prolyl cis-trans isomerase activity; F:signal transducer activity; F:FK506 binding; F:calcium channel inhibitor activity; F:type I transforming growth factor beta receptor binding; F:ion channel binding; F:SMAD binding; F:activin binding; P:protein peptidyl-proly…
Q9BV86	N-terminal Xaa-Pro-Lys N-methyltransferase 1 OS=Homo sapiens GN=NTMT1 PE=1 SV=3	222450	229976	162764	125825	226213	144294	0.63787	-0.648665	0.04908	C:nucleoplasm; C:cytoplasm; F:N-terminal protein N-methyltransferase activity; P:spindle organization; P:chromosome segregation; P:N-terminal peptidyl-alanine trimethylation; P:N-terminal peptidyl-proline dimethylation; P:N-terminal peptidyl-serine dimethylation; P:N-terminal peptidyl-serine trimethylation
P10515	Dihydrolipoyllysine-residue acetyltransferase component of pyruvate dehydrogenase complex, mitochondrial OS=Homo sapiens GN=DLAT PE=1 SV=3	797410	829655	706706	654709	813532	680707	0.83673	-0.257165	0.04917	C:mitochondrial pyruvate dehydrogenase complex; F:dihydrolipoyllysine-residue acetyltransferase activity; F:protein binding; P:glucose metabolic process; P:pyruvate metabolic process; P:tricarboxylic acid cycle; P:regulation of acetyl-CoA biosynthetic process from pyruvate
B3KS98	Eukaryotic translation initiation factor 3 subunit H OS=Homo sapiens GN=EIF3S3 PE=1 SV=1	78698.5	88187.4	127320	151239	83442.9	139279	1.66915	0.739118	0.04921	C:eukaryotic translation initiation factor 3 complex; C:eukaryotic 43S preinitiation complex; C:eukaryotic 48S preinitiation complex; F:translation initiation factor activity; P:formation of translation preinitiation complex
P05109	Protein S100-A8 OS=Homo sapiens GN=S100A8 PE=1 SV=1	722983	716232	911052	1.0256e+06	719607	968324	1.34563	0.42828	0.04931	C:extracellular space; C:nucleus; C:cytosol; C:cytoskeleton; C:plasma membrane; C:extracellular exosome; F:calcium ion binding; F:microtubule binding; F:zinc ion binding; F:Toll-like receptor 4 binding; F:arachidonic acid binding; F:RAGE receptor binding; P:leukocyte migration involved in inflammatory response; P:acute inflammatory response; P:chronic inflammatory response; P:positive regulation …
P09382	Galectin-1 OS=Homo sapiens GN=LGALS1 PE=1 SV=2	884868	449082	1.59467e+06	1.63412e+06	666975	1.61439e+06	2.42047	1.27529	0.04941	C:proteinaceous extracellular matrix; C:extracellular space; C:nucleus; C:cytoplasm; C:cell surface; C:extracellular exosome; F:glycoprotein binding; F:signal transducer activity; F:galactoside binding; F:lactose binding; F:protein homodimerization activity; F:laminin binding; F:poly(A) RNA binding; P:plasma cell differentiation; P:apoptotic process; P:signal transduction; P:negative regulation o…
P05556	Integrin beta-1 OS=Homo sapiens GN=ITGB1 PE=1 SV=2	331519	288667	405177	400728	310093	402953	1.29946	0.377909	0.04982	C:acrosomal vesicle; C:basement membrane; C:focal adhesion; C:external side of plasma membrane; C:intercalated disc; C:lamellipodium; C:hemidesmosome; C:filopodium; C:neuromuscular junction; C:cleavage furrow; C:ruffle membrane; C:integrin alpha1-beta1 complex; C:integrin alpha2-beta1 complex; C:integrin alpha3-beta1 complex; C:integrin alpha7-beta1 complex; C:integrin alpha8-beta1 complex; C:int…
Q9NXH8	Torsin-4A OS=Homo sapiens GN=TOR4A PE=1 SV=2	8842.3	12330.9	19236.6	17937.6	10586.6	18587.1	1.75572	0.812061	0.05009	C:integral component of membrane; F:ATP binding
P23381	Tryptophan--tRNA ligase, cytoplasmic OS=Homo sapiens GN=WARS PE=1 SV=2	1.17263e+06	1.27283e+06	1.44097e+06	1.49885e+06	1.22273e+06	1.46991e+06	1.20216	0.265625	0.05066	C:nucleus; C:cytosol; C:extracellular exosome; F:tryptophan-tRNA ligase activity; F:protein binding; F:ATP binding; P:angiogenesis; P:tryptophanyl-tRNA aminoacylation; P:negative regulation of cell proliferation; P:regulation of angiogenesis
Q9UI26	Importin-11 OS=Homo sapiens GN=IPO11 PE=1 SV=1	16012.8	19649.3	25441.1	25835.2	17831	25638.2	1.43784	0.523902	0.05074	C:nucleus; C:cytoplasm; F:Ran GTPase binding; F:protein transporter activity; P:ribosomal protein import into nucleus
E9PH64	NADH dehydrogenase [ubiquinone] 1 beta subcomplex subunit 9 OS=Homo sapiens GN=NDUFB9 PE=1 SV=1	17763.3	21432.8	11732.8	11798.4	19598	11765.6	0.600347	-0.736132	0.05075	C:mitochondrion
V9HW75	Epididymis secretory protein Li 109 OS=Homo sapiens GN=HEL-S-109 PE=1 SV=1	588269	604287	562378	555064	596278	558721	0.937014	-0.0938573	0.05081	C:nuclear outer membrane; C:endoplasmic reticulum; F:calcium ion binding
Q9UNL2	Translocon-associated protein subunit gamma OS=Homo sapiens GN=SSR3 PE=1 SV=1	60070.2	49877	32764.9	33568.2	54973.6	33166.5	0.603317	-0.729011	0.05081	C:Sec61 translocon complex; C:integral component of endoplasmic reticulum membrane; P:translation; P:SRP-dependent cotranslational protein targeting to membrane
F5H8D7	DNA repair protein XRCC1 OS=Homo sapiens GN=XRCC1 PE=1 SV=2	150081	160933	179014	185155	155507	182085	1.17091	0.22763	0.05087	C:nucleoplasm; F:damaged DNA binding; P:single strand break repair; P:base-excision repair
Q9UNS2	COP9 signalosome complex subunit 3 OS=Homo sapiens GN=COPS3 PE=1 SV=3	41174.8	40138.3	45364.3	43828.6	40656.6	44596.5	1.09691	0.133441	0.05109	C:nucleoplasm; C:cytoplasm; C:COP9 signalosome; F:protein binding; P:in utero embryonic development; P:ubiquitin-dependent protein catabolic process; P:signal transduction; P:response to light stimulus; P:cullin deneddylation
R4GNH3	26S protease regulatory subunit 6A OS=Homo sapiens GN=PSMC3 PE=1 SV=1	587862	602408	546135	559696	595135	552916	0.929059	-0.106158	0.05124	C:proteasome regulatory particle, base subcomplex; C:nuclear proteasome complex; C:cytosolic proteasome complex; F:ATP binding; F:TBP-class protein binding; F:proteasome-activating ATPase activity; P:ER-associated ubiquitin-dependent protein catabolic process; P:positive regulation of RNA polymerase II transcriptional preinitiation complex assembly; P:positive regulation of proteasomal protein ca…
Q9BVP2	Guanine nucleotide-binding protein-like 3 OS=Homo sapiens GN=GNL3 PE=1 SV=2	480675	483004	460912	448295	481840	454603	0.943474	-0.0839456	0.05125	C:extracellular space; C:nucleoplasm; C:nucleolus; C:membrane; F:GTPase activity; F:protein binding; F:GTP binding; F:poly(A) RNA binding; P:metabolic process; P:cell proliferation; P:regulation of cell proliferation; P:ribosome biogenesis; P:positive regulation of pri-miRNA transcription from RNA polymerase II promoter
Q8NBI5	Solute carrier family 43 member 3 OS=Homo sapiens GN=SLC43A3 PE=1 SV=2	231253	241479	259340	257468	236366	258404	1.09324	0.128604	0.05138	C:integral component of membrane; P:transmembrane transport
Q86UE4	Protein LYRIC OS=Homo sapiens GN=MTDH PE=1 SV=2	313603	316065	272723	288650	314834	280686	0.891538	-0.165632	0.05142	C:nucleolus; C:endoplasmic reticulum membrane; C:bicellular tight junction; C:integral component of membrane; C:apical plasma membrane; C:nuclear body; C:nuclear membrane; C:intercellular canaliculus; C:perinuclear region of cytoplasm; F:RNA polymerase II transcription factor binding; F:transcription coactivator activity; F:double-stranded RNA binding; F:poly(A) RNA binding; F:NF-kappaB binding; …
P53367	Arfaptin-1 OS=Homo sapiens GN=ARFIP1 PE=1 SV=2	14128	10124.4	21304.2	24444.9	12126.2	22874.6	1.88638	0.91562	0.05172	C:cytosol; C:trans-Golgi network membrane; F:protein domain specific binding; F:phosphatidylinositol-4-phosphate binding; P:intracellular protein transport; P:regulation of Arp2/3 complex-mediated actin nucleation; P:regulation of protein secretion
O60287	Nucleolar pre-ribosomal-associated protein 1 OS=Homo sapiens GN=URB1 PE=1 SV=4	84706.9	86852.8	75685.2	69931.3	85779.8	72808.2	0.84878	-0.236537	0.05172	C:nucleolus; F:poly(A) RNA binding
Q9UHV9	Prefoldin subunit 2 OS=Homo sapiens GN=PFDN2 PE=1 SV=1	162422	173418	132610	142053	167920	137331	0.817839	-0.290111	0.0518	C:nucleoplasm; C:nucleolus; C:mitochondrion; C:prefoldin complex; C:extracellular exosome; F:protein binding involved in protein folding; F:unfolded protein binding; P:'de novo' posttranslational protein folding; P:positive regulation of cytoskeleton organization
Q13185	Chromobox protein homolog 3 OS=Homo sapiens GN=CBX3 PE=1 SV=4	622197	637052	538469	570855	629625	554662	0.880941	-0.182883	0.0521	C:condensed chromosome, centromeric region; C:nuclear inner membrane; C:nucleoplasm; C:nuclear euchromatin; C:spindle; C:nuclear pericentric heterochromatin; F:protein domain specific binding; F:identical protein binding; F:histone methyltransferase binding; P:chromatin remodeling; P:transcription, DNA-templated; P:negative regulation of transcription, DNA-templated; P:rhythmic process
O43447	Peptidyl-prolyl cis-trans isomerase H OS=Homo sapiens GN=PPIH PE=1 SV=1	140953	149293	128100	126616	145123	127358	0.877588	-0.188384	0.05242	C:spliceosomal complex; C:cytoplasm; C:nuclear speck; C:U4/U6 x U5 tri-snRNP complex; C:U4/U6 snRNP; F:peptidyl-prolyl cis-trans isomerase activity; F:protein binding; F:cyclosporin A binding; F:ribonucleoprotein complex binding; P:mRNA splicing, via spliceosome; P:protein peptidyl-prolyl isomerization; P:protein folding; P:protein complex assembly; P:positive regulation of viral genome replicati…
A0A087WUZ3	Spectrin beta chain OS=Homo sapiens GN=SPTBN1 PE=1 SV=1	322994	328067	294420	275800	325530	285110	0.875833	-0.191273	0.05254	C:spectrin; F:actin binding; F:structural constituent of cytoskeleton; F:phospholipid binding
Q13283	Ras GTPase-activating protein-binding protein 1 OS=Homo sapiens GN=G3BP1 PE=1 SV=1	520623	527089	491356	472369	523856	481862	0.919838	-0.120548	0.05258	C:nucleus; C:cytosol; C:plasma membrane; C:focal adhesion; C:cytoplasmic stress granule; F:DNA binding; F:mRNA binding; F:ATP-dependent DNA helicase activity; F:ATP-dependent RNA helicase activity; F:endonuclease activity; F:protein binding; F:ATP binding; P:transport; P:Ras protein signal transduction; P:DNA duplex unwinding; P:negative regulation of canonical Wnt signaling pathway; P:nucleic ac…
P21912	Succinate dehydrogenase [ubiquinone] iron-sulfur subunit, mitochondrial OS=Homo sapiens GN=SDHB PE=1 SV=3	133246	145069	115142	112474	139158	113808	0.817836	-0.290117	0.05268	C:mitochondrial respiratory chain complex II, succinate dehydrogenase complex (ubiquinone); C:extracellular exosome; F:protein binding; F:succinate dehydrogenase (ubiquinone) activity; F:electron carrier activity; F:metal ion binding; F:ubiquinone binding; F:2 iron, 2 sulfur cluster binding; F:3 iron, 4 sulfur cluster binding; F:4 iron, 4 sulfur cluster binding; P:tricarboxylic acid cycle; P:succ…
G5EA06	28S ribosomal protein S27, mitochondrial OS=Homo sapiens GN=MRPS27 PE=1 SV=1	217315	240461	181498	179818	228888	180658	0.789286	-0.341381	0.0533	C:ribosome
Q9UL25	Ras-related protein Rab-21 OS=Homo sapiens GN=RAB21 PE=1 SV=3	188049	174326	222000	211695	181187	216848	1.19681	0.259198	0.05331	C:endoplasmic reticulum membrane; C:trans-Golgi network; C:focal adhesion; C:cytoplasmic side of plasma membrane; C:cytoplasmic vesicle membrane; C:cleavage furrow; C:Golgi cisterna membrane; C:extracellular exosome; C:cytoplasmic side of early endosome membrane; F:GTPase activity; F:protein binding; F:GTP binding; F:GDP binding; P:intracellular protein transport; P:metabolic process; P:regulatio…
Q7Z5K2	Wings apart-like protein homolog OS=Homo sapiens GN=WAPL PE=1 SV=1	16241.3	17069.3	22932.1	26794.9	16655.3	24863.5	1.49283	0.578046	0.05332	C:chromosome, centromeric region; C:chromatin; C:synaptonemal complex; C:nucleoplasm; C:cytosol; C:cohesin complex; C:microtubule cytoskeleton; F:protein binding; P:mitotic S phase; P:mitotic anaphase; P:mitotic prometaphase; P:cytokinesis; P:mitotic nuclear division; P:negative regulation of DNA replication; P:response to toxic substance; P:viral process; P:negative regulation of chromatin bindi…
O15212	Prefoldin subunit 6 OS=Homo sapiens GN=PFDN6 PE=1 SV=1	71683.1	76076.7	125989	158710	73879.9	142349	1.92677	0.946182	0.0535	C:cytoplasm; C:prefoldin complex; F:unfolded protein binding; F:chaperone binding; P:'de novo' posttranslational protein folding; P:chaperone-mediated protein complex assembly
P56182	Ribosomal RNA processing protein 1 homolog A OS=Homo sapiens GN=RRP1 PE=1 SV=1	33496	35689.9	25074.2	19579.3	34592.9	22326.8	0.645414	-0.631704	0.05354	C:nucleolus; C:focal adhesion; C:cytosolic large ribosomal subunit; C:preribosome, small subunit precursor; C:extracellular exosome; F:structural constituent of ribosome; F:protein binding; F:poly(A) RNA binding; P:nuclear-transcribed mRNA catabolic process, nonsense-mediated decay; P:rRNA processing; P:translational initiation; P:translational elongation; P:translational termination; P:SRP-depen…
Q96QU8	Exportin-6 OS=Homo sapiens GN=XPO6 PE=1 SV=1	64164.6	61065.5	55365.7	56378.6	62615.1	55872.1	0.892312	-0.164381	0.05378	C:nucleoplasm; C:nucleolus; C:cytoplasm; C:plasma membrane; F:Ran GTPase binding; F:protein transporter activity; P:protein export from nucleus
P62753	40S ribosomal protein S6 OS=Homo sapiens GN=RPS6 PE=1 SV=1	2.22467e+06	2.25796e+06	2.0651e+06	1.95905e+06	2.24132e+06	2.01208e+06	0.897721	-0.155662	0.05405	C:nucleolus; C:polysome; C:membrane; C:cytosolic small ribosomal subunit; C:dendrite; C:cytoplasmic ribonucleoprotein granule; C:cell body; C:perinuclear region of cytoplasm; F:structural constituent of ribosome; F:protein kinase binding; F:poly(A) RNA binding; P:ribosomal small subunit assembly; P:G1/S transition of mitotic cell cycle; P:nuclear-transcribed mRNA catabolic process, nonsense-media…
E9PK91	Bcl-2-associated transcription factor 1 OS=Homo sapiens GN=BCLAF1 PE=1 SV=1	41957.7	44404.7	54034.8	60399.8	43181.2	57217.3	1.32505	0.406048	0.05425	C:nucleoplasm; C:nucleolus; P:apoptotic process; P:negative regulation of transcription, DNA-templated; P:positive regulation of response to DNA damage stimulus
K7EM18	Eukaryotic translation initiation factor 1 OS=Homo sapiens GN=EIF1 PE=1 SV=1	151544	164023	188818	183096	157784	185957	1.17856	0.237023	0.05455	F:translation initiation factor activity; P:translational initiation
P27708	CAD protein OS=Homo sapiens GN=CAD PE=1 SV=3	1.38414e+06	1.42815e+06	1.28009e+06	1.31131e+06	1.40615e+06	1.2957e+06	0.921453	-0.118017	0.0548	C:nucleoplasm; C:cytosol; C:plasma membrane; C:nuclear matrix; C:neuronal cell body; C:terminal bouton; C:protein complex; C:extracellular exosome; F:aspartate carbamoyltransferase activity; F:carbamoyl-phosphate synthase (ammonia) activity; F:carbamoyl-phosphate synthase (glutamine-hydrolyzing) activity; F:dihydroorotase activity; F:protein kinase activity; F:ATP binding; F:zinc ion binding; F:e…
Q9NVP1	ATP-dependent RNA helicase DDX18 OS=Homo sapiens GN=DDX18 PE=1 SV=2	974054	1.00661e+06	921106	899356	990331	910231	0.919118	-0.121679	0.05486	C:nucleolus; C:membrane; F:ATP-dependent RNA helicase activity; F:protein binding; F:ATP binding; F:poly(A) RNA binding; P:RNA secondary structure unwinding
Q15149	Plectin OS=Homo sapiens GN=PLEC PE=1 SV=3	4790.18	2740.73	7837.46	8232.13	3765.45	8034.79	2.13382	1.09344	0.05487	C:cytosol; C:focal adhesion; C:sarcoplasm; C:hemidesmosome; C:sarcolemma; C:costamere; C:intermediate filament cytoskeleton; C:extracellular exosome; F:actin binding; F:structural constituent of muscle; F:ankyrin binding; F:poly(A) RNA binding; P:cellular component disassembly involved in execution phase of apoptosis; P:extracellular matrix organization; P:hemidesmosome assembly
O00483	Cytochrome c oxidase subunit NDUFA4 OS=Homo sapiens GN=NDUFA4 PE=1 SV=1	270644	293163	237279	232718	281903	234999	0.833615	-0.262547	0.05508	C:mitochondrial respiratory chain complex I; C:mitochondrial respiratory chain complex IV; C:extracellular exosome; F:cytochrome-c oxidase activity; F:NADH dehydrogenase (ubiquinone) activity; F:protein complex binding; P:mitochondrial electron transport, NADH to ubiquinone; P:hydrogen ion transmembrane transport
P00488	Coagulation factor XIII A chain OS=Homo sapiens GN=F13A1 PE=1 SV=4	8322.23	8720.07	6098.02	4592.63	8521.15	5345.33	0.627301	-0.67277	0.05517	C:platelet alpha granule lumen; C:blood microparticle; F:protein-glutamine gamma-glutamyltransferase activity; F:metal ion binding; P:platelet degranulation; P:peptide cross-linking; P:platelet activation
P20290	Transcription factor BTF3 OS=Homo sapiens GN=BTF3 PE=1 SV=1	267664	251748	226418	228040	259706	227229	0.874945	-0.192736	0.05565	C:nucleolus; C:Golgi apparatus; C:plasma membrane; C:integral component of membrane; F:protein binding; F:poly(A) RNA binding; P:in utero embryonic development; P:T cell mediated immunity; P:regulation of transcription, DNA-templated; P:transcription from RNA polymerase II promoter; P:interferon-gamma secretion
Q9NR12	PDZ and LIM domain protein 7 OS=Homo sapiens GN=PDLIM7 PE=1 SV=1	83704	88361.7	99665.7	106764	86032.9	103215	1.19971	0.262691	0.05597	C:stress fiber; C:ruffle; C:nucleus; C:cytoplasm; C:focal adhesion; F:protein binding; F:zinc ion binding; P:ossification; P:receptor-mediated endocytosis; P:multicellular organismal development; P:actin cytoskeleton organization; P:cell differentiation; P:positive regulation of osteoblast differentiation
E7ETB7	Caspase-8 (Fragment) OS=Homo sapiens GN=CASP8 PE=1 SV=1	38905.7	39288	33133.6	35472.3	39096.8	34302.9	0.877384	-0.18872	0.05601	P:activation of cysteine-type endopeptidase activity involved in apoptotic process
Q9UNP9	Peptidyl-prolyl cis-trans isomerase E OS=Homo sapiens GN=PPIE PE=1 SV=1	90870	96479	81540.7	82676.9	93674.5	82108.8	0.876533	-0.19012	0.05611	C:catalytic step 2 spliceosome; F:nucleotide binding; F:peptidyl-prolyl cis-trans isomerase activity; F:protein binding; F:cyclosporin A binding; F:poly(A) RNA binding; P:mRNA splicing, via spliceosome; P:protein peptidyl-prolyl isomerization; P:regulation of transcription, DNA-templated; P:protein folding; P:positive regulation of viral genome replication
O60256	Phosphoribosyl pyrophosphate synthase-associated protein 2 OS=Homo sapiens GN=PRPSAP2 PE=1 SV=1	29385.7	30446.3	22900	25521.5	29916	24210.7	0.80929	-0.305271	0.05629	C:ribose phosphate diphosphokinase complex; F:magnesium ion binding; F:ribose phosphate diphosphokinase activity; F:enzyme inhibitor activity; P:nucleotide biosynthetic process; P:negative regulation of catalytic activity; P:bone development
P21283	V-type proton ATPase subunit C 1 OS=Homo sapiens GN=ATP6V1C1 PE=1 SV=4	79223	81160.6	102048	93539.7	80191.8	97793.8	1.2195	0.286288	0.0563	C:lysosomal membrane; C:cytosol; C:plasma membrane; C:cytoplasmic vesicle; C:proton-transporting V-type ATPase, V1 domain; C:apical part of cell; C:extracellular exosome; F:protein binding; F:hydrogen-exporting ATPase activity, phosphorylative mechanism; F:proton-transporting ATPase activity, rotational mechanism; P:cellular iron ion homeostasis; P:insulin receptor signaling pathway; P:ATP hydrol…
P54687	Branched-chain-amino-acid aminotransferase, cytosolic OS=Homo sapiens GN=BCAT1 PE=1 SV=3	129033	127121	137693	143633	128077	140663	1.09827	0.135231	0.05631	C:mitochondrion; C:cytosol; F:identical protein binding; F:L-leucine transaminase activity; F:L-valine transaminase activity; F:L-isoleucine transaminase activity; P:G1/S transition of mitotic cell cycle; P:cell proliferation; P:branched-chain amino acid biosynthetic process; P:branched-chain amino acid catabolic process; P:cellular nitrogen compound metabolic process
Q92922	SWI/SNF complex subunit SMARCC1 OS=Homo sapiens GN=SMARCC1 PE=1 SV=3	122039	128914	111796	108500	125477	110148	0.877837	-0.187975	0.05664	C:nuclear chromatin; C:XY body; C:nucleoplasm; C:SWI/SNF complex; C:npBAF complex; C:nBAF complex; F:RNA polymerase II core promoter proximal region sequence-specific DNA binding; F:RNA polymerase II distal enhancer sequence-specific DNA binding; F:transcription coactivator activity; F:nucleosomal DNA binding; F:protein N-terminus binding; P:nucleosome disassembly; P:transcription, DNA-templated;…
P78417	Glutathione S-transferase omega-1 OS=Homo sapiens GN=GSTO1 PE=1 SV=2	1.03737e+06	1.11485e+06	1.26806e+06	1.35789e+06	1.07611e+06	1.31297e+06	1.22011	0.287008	0.05737	C:cytosol; C:extracellular exosome; F:glutathione transferase activity; F:protein binding; F:glutathione dehydrogenase (ascorbate) activity; F:methylarsonate reductase activity; P:regulation of cardiac muscle contraction by regulation of the release of sequestered calcium ion; P:positive regulation of skeletal muscle contraction by regulation of release of sequestered calcium ion; P:L-ascorbic ac…
A0A0A0MRR7	U1 small nuclear ribonucleoprotein C OS=Homo sapiens GN=SNRPC PE=1 SV=1	99936.9	92879.2	82336.2	78555	96408.1	80445.6	0.834428	-0.261141	0.05753	C:commitment complex; C:U1 snRNP; C:U2-type prespliceosome; F:mRNA binding; F:zinc ion binding; F:U1 snRNA binding; P:spliceosomal snRNP assembly; P:mRNA 5'-splice site recognition
Q969X0	RILP-like protein 2 OS=Homo sapiens GN=RILPL2 PE=1 SV=1	18748.8	15170.6	27573.3	24680.2	16959.7	26126.8	1.54052	0.62342	0.0576	C:centrosome; C:cytosol; C:extracellular exosome; C:primary cilium; F:identical protein binding; P:epithelial cell morphogenesis; P:intracellular protein transport; P:protein transport from ciliary membrane to plasma membrane
Q09028	Histone-binding protein RBBP4 OS=Homo sapiens GN=RBBP4 PE=1 SV=3	446439	458016	415400	394533	452227	404967	0.895493	-0.159246	0.05823	C:Sin3 complex; C:NuRD complex; C:NURF complex; C:CAF-1 complex; C:ESC/E(Z) complex; F:RNA polymerase II core promoter proximal region sequence-specific DNA binding; F:RNA polymerase II distal enhancer sequence-specific DNA binding; F:DNA-dependent ATPase activity; F:nucleosomal DNA binding; F:histone binding; F:histone deacetylase binding; P:G2/M transition of mitotic cell cycle; P:DNA replicati…
Q9Y266	Nuclear migration protein nudC OS=Homo sapiens GN=NUDC PE=1 SV=1	545028	562118	519706	510127	553573	514916	0.930169	-0.104435	0.05862	C:nucleoplasm; C:cytosol; C:microtubule; F:protein binding; P:mitotic anaphase; P:mitotic prometaphase; P:cytokinesis; P:mitotic nuclear division; P:small GTPase mediated signal transduction; P:multicellular organismal development; P:cell proliferation
Q9Y3D6	Mitochondrial fission 1 protein OS=Homo sapiens GN=FIS1 PE=1 SV=2	272412	262778	240985	226882	267595	233934	0.874207	-0.193953	0.05875	C:integral component of peroxisomal membrane; C:endoplasmic reticulum; C:cytosol; C:integral component of mitochondrial outer membrane; C:protein complex; F:receptor binding; P:mitochondrion degradation; P:release of cytochrome c from mitochondria; P:protein targeting to mitochondrion; P:positive regulation of cytosolic calcium ion concentration; P:mitochondrial fusion; P:peroxisome fission; P:ne…
P49458	Signal recognition particle 9 kDa protein OS=Homo sapiens GN=SRP9 PE=1 SV=2	864853	900038	814792	810603	882445	812697	0.920961	-0.118789	0.05888	C:signal recognition particle receptor complex; C:signal recognition particle, endoplasmic reticulum targeting; C:cytosol; C:extracellular exosome; F:signal recognition particle binding; F:7S RNA binding; P:translation; P:SRP-dependent cotranslational protein targeting to membrane; P:negative regulation of translational elongation
P61247	40S ribosomal protein S3a OS=Homo sapiens GN=RPS3A PE=1 SV=2	2.87774e+06	2.83357e+06	3.00687e+06	3.09637e+06	2.85565e+06	3.05162e+06	1.06862	0.0957539	0.05916	C:nucleolus; C:focal adhesion; C:cytosolic small ribosomal subunit; C:extracellular exosome; F:structural constituent of ribosome; F:protein binding; F:poly(A) RNA binding; P:nuclear-transcribed mRNA catabolic process, nonsense-mediated decay; P:translational initiation; P:translational elongation; P:translational termination; P:SRP-dependent cotranslational protein targeting to membrane; P:viral…
O00764	Pyridoxal kinase OS=Homo sapiens GN=PDXK PE=1 SV=1	63139.8	71460.1	85857.4	93751.2	67300	89804.3	1.33439	0.416179	0.05922	C:nucleoplasm; C:cytosol; C:extracellular exosome; F:magnesium ion binding; F:ATP binding; F:zinc ion binding; F:pyridoxal kinase activity; F:pyridoxal phosphate binding; F:potassium ion binding; F:sodium ion binding; F:lithium ion binding; F:protein homodimerization activity; P:cell proliferation; P:pyridoxal 5'-phosphate salvage; P:phosphorylation; P:vitamin B6 metabolic process
F6VRR5	Polymerase delta-interacting protein 3 OS=Homo sapiens GN=POLDIP3 PE=1 SV=1	144161	133320	116678	109166	138741	112922	0.813908	-0.297063	0.05948	C:intracellular; F:nucleotide binding; F:nucleic acid binding; P:poly(A)+ mRNA export from nucleus
O00461	Golgi integral membrane protein 4 OS=Homo sapiens GN=GOLIM4 PE=1 SV=1	39209.8	41889.5	46530.2	45627	40549.6	46078.6	1.13635	0.184409	0.05961	C:nucleoplasm; C:Golgi lumen; C:cis-Golgi network; C:endosome membrane; C:integral component of membrane; C:endocytic vesicle; C:Golgi cisterna membrane; P:transport
Q9H9Q2	COP9 signalosome complex subunit 7b OS=Homo sapiens GN=COPS7B PE=1 SV=1	44662.4	46313.9	52975.7	57749.1	45488.1	55362.4	1.21707	0.283417	0.05963	C:nucleoplasm; C:cytoplasm; C:COP9 signalosome; F:protein binding; P:cullin deneddylation
Q9NTJ5	Phosphatidylinositide phosphatase SAC1 OS=Homo sapiens GN=SACM1L PE=1 SV=2	272142	273995	254133	241285	273069	247709	0.907132	-0.140616	0.0597	C:Golgi membrane; C:integral component of endoplasmic reticulum membrane; C:alpha-amino-3-hydroxy-5-methyl-4-isoxazolepropionic acid selective glutamate receptor complex; F:phosphatidylinositol-3-phosphatase activity; F:protein binding; F:phosphatidylinositol bisphosphate phosphatase activity; F:phosphatidylinositol-4-phosphate phosphatase activity; P:phosphatidylinositol biosynthetic process; P:…
P39019	40S ribosomal protein S19 OS=Homo sapiens GN=RPS19 PE=1 SV=2	681385	697920	568244	615614	689652	591929	0.8583	-0.220446	0.06003	C:nucleolus; C:focal adhesion; C:membrane; C:cytosolic small ribosomal subunit; C:extracellular exosome; F:structural constituent of ribosome; F:fibroblast growth factor binding; F:protein kinase binding; F:protein homodimerization activity; F:poly(A) RNA binding; P:ribosomal small subunit assembly; P:nuclear-transcribed mRNA catabolic process, nonsense-mediated decay; P:maturation of SSU-rRNA fr…
Q7Z4W1	L-xylulose reductase OS=Homo sapiens GN=DCXR PE=1 SV=2	217077	216630	205202	197157	216853	201179	0.92772	-0.108239	0.06016	C:nucleus; C:cytoplasmic microtubule; C:microvillus; C:brush border; C:membrane; C:extracellular exosome; F:oxidoreductase activity, acting on NAD(P)H, quinone or similar compound as acceptor; F:L-xylulose reductase (NADP+) activity; P:xylulose metabolic process; P:glucose metabolic process; P:NADP metabolic process; P:D-xylose metabolic process; P:protein homotetramerization; P:oxidation-reducti…
Q16539	Mitogen-activated protein kinase 14 OS=Homo sapiens GN=MAPK14 PE=1 SV=3	241207	252131	267336	271597	246669	269467	1.09242	0.127532	0.06022	C:spindle pole; C:nucleoplasm; C:mitochondrion; C:cytosol; C:extracellular exosome; F:MAP kinase activity; F:MAP kinase kinase activity; F:ATP binding; F:NFAT protein binding; P:DNA damage checkpoint; P:activation of MAPK activity; P:cell morphogenesis; P:cartilage condensation; P:angiogenesis; P:chondrocyte differentiation; P:MyD88-dependent toll-like receptor signaling pathway; P:glucose metabo…
P20618	Proteasome subunit beta type-1 OS=Homo sapiens GN=PSMB1 PE=1 SV=2	167865	201806	248564	258704	184836	253634	1.37221	0.456505	0.06034	C:nucleoplasm; C:cytosol; C:proteasome core complex; C:extracellular exosome; F:threonine-type endopeptidase activity; F:protein binding; P:G1/S transition of mitotic cell cycle; P:mitotic S phase; P:mitotic anaphase; P:protein polyubiquitination; P:stimulatory C-type lectin receptor signaling pathway; P:antigen processing and presentation of exogenous peptide antigen via MHC class I, TAP-depende…
Q5T5H1	Alpha-endosulfine OS=Homo sapiens GN=ENSA PE=1 SV=1	67529.9	56372.4	37101.4	26088.7	61951.2	31595.1	0.509999	-0.971432	0.06067	-
Q9BXJ9	N-alpha-acetyltransferase 15, NatA auxiliary subunit OS=Homo sapiens GN=NAA15 PE=1 SV=1	335265	339559	296983	313148	337412	305065	0.904133	-0.145393	0.06081	C:nucleus; C:transcription factor complex; C:membrane; C:NatA complex; F:protein binding; F:N-acetyltransferase activity; F:ribosome binding; F:poly(A) RNA binding; P:angiogenesis; P:transcription, DNA-templated; P:N-terminal protein amino acid acetylation; P:cell differentiation; P:negative regulation of apoptotic process; P:positive regulation of transcription, DNA-templated; P:protein stabiliz…
Q04760	Lactoylglutathione lyase OS=Homo sapiens GN=GLO1 PE=1 SV=4	1.00703e+06	957743	1.07849e+06	1.07641e+06	982388	1.07745e+06	1.09676	0.133252	0.06122	C:cytoplasm; C:extracellular exosome; F:lactoylglutathione lyase activity; F:zinc ion binding; P:carbohydrate metabolic process; P:regulation of transcription from RNA polymerase II promoter; P:glutathione metabolic process; P:methylglyoxal metabolic process; P:osteoclast differentiation; P:negative regulation of apoptotic process
Q99757	Thioredoxin, mitochondrial OS=Homo sapiens GN=TXN2 PE=1 SV=2	128264	140746	110985	109720	134505	110353	0.820437	-0.285536	0.06132	C:nucleolus; C:mitochondrial matrix; C:dendrite; C:neuronal cell body; F:peptide-methionine (S)-S-oxide reductase activity; F:protein disulfide oxidoreductase activity; F:protein complex binding; F:peptide-methionine (R)-S-oxide reductase activity; P:sulfate assimilation; P:response to reactive oxygen species; P:response to hypoxia; P:protein folding; P:glycerol ether metabolic process; P:respons…
Q13405	39S ribosomal protein L49, mitochondrial OS=Homo sapiens GN=MRPL49 PE=1 SV=1	155657	163455	124454	137184	159556	130819	0.819895	-0.286489	0.06133	C:mitochondrial inner membrane; C:mitochondrial large ribosomal subunit; F:structural constituent of ribosome; F:protein binding; P:mitochondrial translational initiation; P:mitochondrial translational elongation; P:mitochondrial translational termination
Q96P70	Importin-9 OS=Homo sapiens GN=IPO9 PE=1 SV=3	3936.6	4439.04	5483.15	6174.08	4187.82	5828.62	1.3918	0.476955	0.06158	C:nucleus; C:cytoplasm; C:membrane; F:Ran GTPase binding; F:protein transporter activity; F:histone binding; P:protein import into nucleus
P14618	Pyruvate kinase PKM OS=Homo sapiens GN=PKM PE=1 SV=4	4.78994e+06	4.9215e+06	5.55376e+06	6.02123e+06	4.85572e+06	5.7875e+06	1.19189	0.253252	0.06169	C:nucleus; C:mitochondrion; C:cytosol; C:plasma membrane; C:cilium; C:extracellular matrix; C:extracellular exosome; F:magnesium ion binding; F:pyruvate kinase activity; F:ATP binding; F:MHC class II protein complex binding; F:potassium ion binding; F:poly(A) RNA binding; P:programmed cell death; P:phosphorylation; P:canonical glycolysis
Q00796	Sorbitol dehydrogenase OS=Homo sapiens GN=SORD PE=1 SV=4	508299	467052	393225	410747	487675	401986	0.824291	-0.278775	0.06208	C:extracellular space; C:cytosol; C:motile cilium; C:mitochondrial membrane; C:extracellular exosome; F:L-iditol 2-dehydrogenase activity; F:zinc ion binding; F:carbohydrate binding; F:NAD binding; P:glucose metabolic process; P:sorbitol catabolic process; P:sperm motility; P:fructose biosynthetic process; P:L-xylitol catabolic process; P:oxidation-reduction process
C9JAW5	Uncharacterized protein OS=Homo sapiens PE=4 SV=1	557.581	1218.14	1320.68	2192.09	38883.5	29944.4	0.770108	-0.376868	0.06227	F:oxidoreductase activity, acting on the aldehyde or oxo group of donors, disulfide as acceptor; P:oxidation-reduction process
A0A0A0MTN3	Glutathione S-transferase OS=Homo sapiens GN=GSTM3 PE=1 SV=1	10082.5	8545.09	15930.7	13539.7	9313.78	14735.2	1.58209	0.66183	0.06237	F:glutathione transferase activity; P:metabolic process
Q14669	E3 ubiquitin-protein ligase TRIP12 OS=Homo sapiens GN=TRIP12 PE=1 SV=1	28575.1	39625.7	56000.4	54633.6	34100.4	55317	1.62218	0.697934	0.06247	C:nucleoplasm; C:cytoplasm; F:ubiquitin-protein transferase activity; F:ligase activity; F:thyroid hormone receptor binding; P:DNA repair; P:embryo development; P:protein ubiquitination involved in ubiquitin-dependent protein catabolic process; P:negative regulation of histone H2A K63-linked ubiquitination; P:negative regulation of double-strand break repair
Q9NX58	Cell growth-regulating nucleolar protein OS=Homo sapiens GN=LYAR PE=1 SV=2	202608	215113	175722	157352	208860	166537	0.797359	-0.326698	0.06252	C:nucleolus; F:protein binding; F:poly(A) RNA binding; F:metal ion binding
P50748	Kinetochore-associated protein 1 OS=Homo sapiens GN=KNTC1 PE=1 SV=1	99500.2	106247	83437.6	89021.6	102874	86229.6	0.838208	-0.254619	0.06277	C:condensed chromosome kinetochore; C:spindle pole; C:nucleus; C:kinetochore microtubule; C:cytosol; C:plasma membrane; C:actin cytoskeleton; F:protein binding; P:mitotic anaphase; P:mitotic prometaphase; P:protein complex assembly; P:mitotic nuclear division; P:mitotic cell cycle checkpoint; P:regulation of exit from mitosis; P:small GTPase mediated signal transduction; P:cell division
Q9Y2S7	Polymerase delta-interacting protein 2 OS=Homo sapiens GN=POLDIP2 PE=1 SV=1	264384	285518	236296	231661	274951	233978	0.850982	-0.2328	0.06318	C:nucleus; C:mitochondrial nucleoid; F:DNA binding; F:protein binding; P:mitochondrion morphogenesis
H0YD13	CD44 antigen OS=Homo sapiens GN=CD44 PE=1 SV=2	383048	312288	477835	487709	347668	482772	1.3886	0.473632	0.06334	C:integral component of membrane; F:hyaluronic acid binding; P:cell adhesion
Q5T2E6	UPF0668 protein C10orf76 OS=Homo sapiens GN=C10orf76 PE=1 SV=1	21385	17137.2	27861.2	27013.9	19261.1	27437.5	1.4245	0.510459	0.06355	C:integral component of membrane
E7EVH7	Uncharacterized protein OS=Homo sapiens PE=4 SV=1	58908.5	65838.3	64275.7	56546.5	233398	177842	0.761969	-0.392197	0.06374	F:pyrroline-5-carboxylate reductase activity; P:proline biosynthetic process; P:oxidation-reduction process
P40763	Signal transducer and activator of transcription 3 OS=Homo sapiens GN=STAT3 PE=1 SV=2	33507.8	34130.9	29268.6	31098	33819.3	30183.3	0.892486	-0.164099	0.06393	C:nuclear chromatin; C:nucleoplasm; C:mitochondrial inner membrane; C:cytosol; C:plasma membrane; C:RNA polymerase II transcription factor complex; F:RNA polymerase II core promoter proximal region sequence-specific DNA binding; F:RNA polymerase II repressing transcription factor binding; F:RNA polymerase II transcription regulatory region sequence-specific DNA binding transcription factor activi…
P11678	Eosinophil peroxidase OS=Homo sapiens GN=EPX PE=1 SV=2	909032	956247	844646	843099	932639	843873	0.904822	-0.144294	0.06408	C:extracellular exosome; F:peroxidase activity; F:heme binding; F:metal ion binding; P:defense response to nematode; P:response to oxidative stress; P:negative regulation of interleukin-10 production; P:negative regulation of interleukin-5 production; P:positive regulation of interleukin-4 production; P:hydrogen peroxide catabolic process; P:oxidation-reduction process; P:eosinophil migration
P42167	Lamina-associated polypeptide 2, isoforms beta/gamma OS=Homo sapiens GN=TMPO PE=1 SV=2	621734	655717	758948	717886	638725	738417	1.15608	0.20924	0.06461	C:nuclear inner membrane; C:cytoplasm; C:integral component of membrane; F:DNA binding; F:lamin binding
Q96FS4	Signal-induced proliferation-associated protein 1 OS=Homo sapiens GN=SIPA1 PE=1 SV=1	8740.58	1225.64	21836.1	18623.4	4983.11	20229.7	4.05966	2.02136	0.06492	C:nucleolus; C:Golgi apparatus; C:cytosol; C:plasma membrane; C:transport vesicle; C:protein complex; C:perinuclear region of cytoplasm; F:GTPase activator activity; F:protein C-terminus binding; P:cytoskeleton organization; P:negative regulation of cell adhesion; P:cell proliferation; P:negative regulation of cell growth; P:intracellular signal transduction; P:cellular response to water deprivat…
Q6UXN9	WD repeat-containing protein 82 OS=Homo sapiens GN=WDR82 PE=1 SV=1	188578	180430	200633	199170	184504	199902	1.08346	0.11564	0.06526	C:chromatin; C:Set1C/COMPASS complex; C:PTW/PP1 phosphatase complex; F:chromatin binding; F:protein binding; F:histone methyltransferase activity (H3-K4 specific); P:histone H3-K4 methylation
E5RGR0	Acyl-protein thioesterase 1 (Fragment) OS=Homo sapiens GN=LYPLA1 PE=1 SV=1	559618	587133	622471	629101	573375	625786	1.09141	0.126189	0.06579	F:hydrolase activity; P:metabolic process
P42166	Lamina-associated polypeptide 2, isoform alpha OS=Homo sapiens GN=TMPO PE=1 SV=2	226152	225689	235579	231492	225921	233536	1.03371	0.0478275	0.06581	C:chromatin; C:nuclear inner membrane; F:DNA binding; F:lamin binding; P:regulation of transcription, DNA-templated
P00441	Superoxide dismutase [Cu-Zn] OS=Homo sapiens GN=SOD1 PE=1 SV=2	1.83469e+06	1.97191e+06	1.5883e+06	1.65469e+06	1.9033e+06	1.62149e+06	0.851939	-0.231179	0.06599	C:extracellular space; C:nucleoplasm; C:mitochondrial intermembrane space; C:mitochondrial matrix; C:peroxisome; C:cytosol; C:plasma membrane; C:extracellular matrix; C:dense core granule; C:dendrite cytoplasm; C:neuronal cell body; C:protein complex; C:extracellular exosome; F:superoxide dismutase activity; F:copper ion binding; F:zinc ion binding; F:protein phosphatase 2B binding; F:protein hom…
O60264	SWI/SNF-related matrix-associated actin-dependent regulator of chromatin subfamily A member 5 OS=Homo sapiens GN=SMARCA5 PE=1 SV=1	259589	279178	232529	219653	269383	226091	0.839291	-0.252757	0.06612	C:condensed chromosome; C:nucleoplasm; C:chromatin silencing complex; C:nucleolus; C:NURF complex; C:RSF complex; C:nuclear replication fork; F:DNA binding; F:helicase activity; F:ATP binding; F:ATPase activity; F:nucleosome binding; F:histone binding; P:chromatin silencing at rDNA; P:double-strand break repair; P:DNA-templated transcription, initiation; P:regulation of transcription from RNA pol…
Q9H9T3	Elongator complex protein 3 OS=Homo sapiens GN=ELP3 PE=1 SV=2	183541	199409	147244	160190	191475	153717	0.802806	-0.316877	0.06631	C:histone acetyltransferase complex; C:nucleolus; C:cytoplasm; C:transcription elongation factor complex; C:Elongator holoenzyme complex; F:RNA polymerase II core binding; F:phosphorylase kinase regulator activity; F:H3 histone acetyltransferase activity; F:H4 histone acetyltransferase activity; F:metal ion binding; F:iron-sulfur cluster binding; P:neuron migration; P:tRNA wobble uridine modifica…
P62318	Small nuclear ribonucleoprotein Sm D3 OS=Homo sapiens GN=SNRPD3 PE=1 SV=1	693640	713148	651729	665986	703394	658858	0.936683	-0.0943669	0.06634	C:nucleoplasm; C:U7 snRNP; C:U1 snRNP; C:U4 snRNP; C:U12-type spliceosomal complex; C:cytosol; C:methylosome; C:pICln-Sm protein complex; C:SMN-Sm protein complex; C:extracellular exosome; C:catalytic step 2 spliceosome; F:enzyme binding; F:poly(A) RNA binding; F:histone pre-mRNA DCP binding; P:spliceosomal snRNP assembly; P:termination of RNA polymerase II transcription; P:protein methylation; P…
Q9H0W8	Protein SMG9 OS=Homo sapiens GN=SMG9 PE=1 SV=1	8903.7	8535.5	9775.87	10431.2	8719.6	10103.6	1.15872	0.212529	0.06648	C:cytosol; F:identical protein binding; P:nuclear-transcribed mRNA catabolic process, nonsense-mediated decay; P:gene expression
P20073	Annexin A7 OS=Homo sapiens GN=ANXA7 PE=1 SV=3	396298	410586	456386	437540	403442	446963	1.10787	0.147794	0.06654	C:nuclear envelope; C:endoplasmic reticulum membrane; C:cytosol; C:plasma membrane; C:chromaffin granule membrane; C:extracellular exosome; F:integrin binding; F:calcium ion binding; F:calcium-dependent phospholipid binding; F:poly(A) RNA binding; F:calcium-dependent protein binding; P:cellular calcium ion homeostasis; P:autophagy; P:hemostasis; P:cell proliferation; P:regulation of cell shape; P…
B1APR7	Eyes absent homolog OS=Homo sapiens GN=EYA3 PE=1 SV=1	14358.9	13480.7	21173	18171	13919.8	19672	1.41324	0.499006	0.06662	C:nucleoplasm; C:transcription factor complex; C:centrosome; F:protein tyrosine phosphatase activity; F:metal ion binding; P:regulation of transcription, DNA-templated; P:multicellular organismal development; P:peptidyl-tyrosine dephosphorylation
Q13057	Bifunctional coenzyme A synthase OS=Homo sapiens GN=COASY PE=1 SV=4	104326	126773	168908	156502	115549	162705	1.4081	0.49375	0.06664	C:nucleoplasm; C:mitochondrial outer membrane; C:mitochondrial matrix; C:extracellular exosome; F:dephospho-CoA kinase activity; F:pantetheine-phosphate adenylyltransferase activity; F:protein binding; F:ATP binding; P:coenzyme A biosynthetic process; P:pantothenate metabolic process; P:phosphorylation
Q15459	Splicing factor 3A subunit 1 OS=Homo sapiens GN=SF3A1 PE=1 SV=1	734262	736627	622175	670680	735444	646427	0.878962	-0.186127	0.06701	C:nucleoplasm; C:U2 snRNP; C:U2-type prespliceosome; C:catalytic step 2 spliceosome; F:protein binding; F:poly(A) RNA binding; P:mRNA 3'-splice site recognition
G3V5Z3	Serine/threonine-protein phosphatase 4 regulatory subunit 3A OS=Homo sapiens GN=PPP4R3A PE=1 SV=1	38642.3	37565.2	28461.8	32484.1	38103.7	30473	0.799737	-0.322402	0.06705	-
Q99829	Copine-1 OS=Homo sapiens GN=CPNE1 PE=1 SV=1	715320	760612	866986	827939	737966	847463	1.14838	0.199596	0.06714	C:nucleus; C:cytosol; C:plasma membrane; C:extracellular exosome; F:phosphatidylserine binding; F:endopeptidase activity; F:transporter activity; F:calcium ion binding; F:calcium-dependent phospholipid binding; F:protein homodimerization activity; F:NF-kappaB binding; P:proteolysis; P:negative regulation of gene expression; P:vesicle-mediated transport; P:regulation of I-kappaB kinase/NF-kappaB s…
P41240	Tyrosine-protein kinase CSK OS=Homo sapiens GN=CSK PE=1 SV=1	625393	626540	684855	659558	625967	672206	1.07387	0.102819	0.06747	C:cytosol; C:cell-cell junction; C:extrinsic component of cytoplasmic side of plasma membrane; C:membrane raft; C:extracellular exosome; F:non-membrane spanning protein tyrosine kinase activity; F:receptor binding; F:ATP binding; F:protein C-terminus binding; F:protein phosphatase binding; F:identical protein binding; F:proline-rich region binding; P:morphogenesis of an epithelium; P:epidermal gr…
E9PGM1	Eukaryotic translation initiation factor 4 gamma 1 OS=Homo sapiens GN=EIF4G1 PE=1 SV=1	609440	656275	548907	545288	632857	547097	0.864488	-0.210083	0.0675	F:translation initiation factor activity; P:translational initiation
E7EVQ6	Squalene monooxygenase OS=Homo sapiens GN=SQLE PE=1 SV=1	22230.3	19719.2	28443.4	26084.9	20974.8	27264.1	1.29985	0.378349	0.0675	C:integral component of membrane; F:squalene monooxygenase activity; F:flavin adenine dinucleotide binding; P:oxidation-reduction process
H7BXI1	Extended synaptotagmin-2 (Fragment) OS=Homo sapiens GN=ESYT2 PE=1 SV=1	347954	328239	297810	303621	338097	300716	0.889437	-0.169036	0.06797	C:endoplasmic reticulum
Q08AM6	Protein VAC14 homolog OS=Homo sapiens GN=VAC14 PE=1 SV=1	90611.6	100053	113341	112002	95332.3	112671	1.18188	0.241083	0.06799	C:Golgi membrane; C:endoplasmic reticulum; C:early endosome membrane; C:late endosome membrane; C:PAS complex; F:receptor activity; F:protein binding; P:phosphatidylinositol biosynthetic process; P:signal transduction; P:viral process; P:regulation of lipid kinase activity; P:small molecule metabolic process
O75976	Carboxypeptidase D OS=Homo sapiens GN=CPD PE=1 SV=2	98673.6	107412	124478	119034	103043	121756	1.18161	0.240748	0.06804	C:integral component of membrane; C:extracellular exosome; F:metallocarboxypeptidase activity; F:serine-type carboxypeptidase activity; F:zinc ion binding; P:proteolysis
Q9NXG2	THUMP domain-containing protein 1 OS=Homo sapiens GN=THUMPD1 PE=1 SV=2	133172	145301	117978	113511	139237	115744	0.831277	-0.266599	0.06805	F:poly(A) RNA binding
P07741	Adenine phosphoribosyltransferase OS=Homo sapiens GN=APRT PE=1 SV=2	1.24114e+06	1.34709e+06	1.05957e+06	1.10707e+06	1.29412e+06	1.08332e+06	0.837113	-0.256506	0.06819	C:nucleoplasm; C:cytosol; C:extracellular exosome; F:adenine binding; F:adenine phosphoribosyltransferase activity; F:AMP binding; P:adenine salvage; P:lactation; P:grooming behavior; P:cellular response to insulin stimulus; P:AMP salvage
Q13155	Aminoacyl tRNA synthase complex-interacting multifunctional protein 2 OS=Homo sapiens GN=AIMP2 PE=1 SV=2	903844	925569	971122	1.00561e+06	914706	988365	1.08053	0.111735	0.06875	C:nucleus; C:cytosol; C:membrane; F:protein binding; P:tRNA aminoacylation for protein translation; P:apoptotic process; P:negative regulation of cell proliferation; P:positive regulation of protein ubiquitination; P:Type II pneumocyte differentiation
Q70CQ2	Ubiquitin carboxyl-terminal hydrolase 34 OS=Homo sapiens GN=USP34 PE=1 SV=2	12034.6	15065.5	18861.5	19281.6	13550.1	19071.5	1.40749	0.49312	0.06893	C:nucleus; C:cytosol; F:cysteine-type endopeptidase activity; F:ubiquitin-specific protease activity; F:protein binding; P:Wnt signaling pathway; P:proteasome-mediated ubiquitin-dependent protein catabolic process; P:regulation of proteasomal protein catabolic process; P:protein K48-linked deubiquitination; P:positive regulation of canonical Wnt signaling pathway
H0YFP3	Protoporphyrinogen oxidase (Fragment) OS=Homo sapiens GN=PPOX PE=1 SV=1	7505.93	8477.82	11543.8	14017.9	7991.87	12780.9	1.59923	0.67738	0.06913	F:oxidoreductase activity; P:oxidation-reduction process
[ RT-Cal protein ]	Retention time calibration protein	2.51594e+06	2.40058e+06	2.71838e+06	2.86216e+06	2.45826e+06	2.79027e+06	1.13506	0.182768	0.06917
P04818	Thymidylate synthase OS=Homo sapiens GN=TYMS PE=1 SV=3	158990	170107	138779	124148	164549	131463	0.798932	-0.323855	0.0692	C:nucleoplasm; C:nucleolus; C:mitochondrial inner membrane; C:mitochondrial matrix; C:cytosol; F:nucleotide binding; F:mRNA binding; F:thymidylate synthase activity; F:folic acid binding; F:drug binding; F:protein homodimerization activity; F:cofactor binding; P:regulation of transcription involved in G1/S transition of mitotic cell cycle; P:dTMP biosynthetic process; P:dTTP biosynthetic process;…
Q9H900	Protein zwilch homolog OS=Homo sapiens GN=ZWILCH PE=1 SV=2	16105.1	15622.2	11046.2	13098.2	15863.6	12072.2	0.760998	-0.394035	0.06935	C:condensed chromosome kinetochore; C:cytosol; F:protein binding; P:mitotic anaphase; P:mitotic prometaphase; P:mitotic nuclear division; P:mitotic cell cycle checkpoint; P:small GTPase mediated signal transduction; P:cell division
J3KMX2	SWI/SNF-related matrix-associated actin-dependent regulator of chromatin subfamily D member 2 OS=Homo sapiens GN=SMARCD2 PE=1 SV=1	92624.5	77883.2	59773.9	56100.4	85253.8	57937.1	0.679584	-0.557276	0.06937	C:SWI/SNF complex; P:ATP-dependent chromatin remodeling
Q8NFW8	N-acylneuraminate cytidylyltransferase OS=Homo sapiens GN=CMAS PE=1 SV=2	26261.2	28032.4	40687	34983.7	27146.8	37835.4	1.39373	0.478956	0.06995	C:nucleoplasm; C:membrane; F:N-acylneuraminate cytidylyltransferase activity; P:N-acetylneuraminate metabolic process; P:dolichol-linked oligosaccharide biosynthetic process; P:protein N-linked glycosylation via asparagine; P:post-translational protein modification
G8JLB3	tRNA pseudouridine synthase (Fragment) OS=Homo sapiens GN=PUS1 PE=1 SV=1	495623	498715	453123	472176	497169	462650	0.930569	-0.103815	0.07005	C:nucleus; C:mitochondrion; F:RNA binding; F:pseudouridine synthase activity; P:pseudouridine synthesis; P:tRNA processing
E9PPW7	NADH dehydrogenase [ubiquinone] iron-sulfur protein 8, mitochondrial (Fragment) OS=Homo sapiens GN=NDUFS8 PE=1 SV=1	209681	225761	247419	245769	217721	246594	1.13262	0.179658	0.0702	C:membrane; F:oxidoreductase activity, acting on NAD(P)H; F:4 iron, 4 sulfur cluster binding; P:oxidation-reduction process
P55263	Adenosine kinase OS=Homo sapiens GN=ADK PE=1 SV=2	408540	414073	457387	437801	411307	447594	1.08823	0.121977	0.07043	C:nucleoplasm; C:cytosol; F:adenosine kinase activity; F:ATP binding; F:phosphotransferase activity, alcohol group as acceptor; F:poly(A) RNA binding; F:metal ion binding; P:purine nucleobase metabolic process; P:dATP biosynthetic process; P:positive regulation of cardiac muscle hypertrophy; P:phosphorylation; P:circadian regulation of gene expression; P:positive regulation of T cell proliferatio…
G3V5T1	Epimerase family protein SDR39U1 OS=Homo sapiens GN=SDR39U1 PE=1 SV=1	1374.43	2032.21	10484.5	6674.09	1703.32	8579.28	5.0368	2.33251	0.07077	-
H0YN42	Annexin (Fragment) OS=Homo sapiens GN=ANXA2 PE=1 SV=1	17671.2	18440.3	60327	41751.7	18055.8	51039.3	2.82676	1.49915	0.07106	F:phospholipase inhibitor activity; F:calcium ion binding; F:calcium-dependent phospholipid binding; F:cytoskeletal protein binding; P:negative regulation of catalytic activity
X6RLT1	Negative elongation factor C/D (Fragment) OS=Homo sapiens GN=NELFCD PE=1 SV=1	55079.4	57468.8	51309.1	52195.6	56274.1	51752.3	0.919648	-0.120847	0.07106	C:nucleus; P:negative regulation of transcription, DNA-templated
P53618	Coatomer subunit beta OS=Homo sapiens GN=COPB1 PE=1 SV=3	899028	777564	1.04649e+06	1.06701e+06	838296	1.05675e+06	1.26059	0.334102	0.07112	C:endoplasmic reticulum-Golgi intermediate compartment; C:cytosol; C:plasma membrane; C:COPI vesicle coat; F:structural molecule activity; F:protein binding; P:intracellular protein transport; P:retrograde vesicle-mediated transport, Golgi to ER; P:intra-Golgi vesicle-mediated transport; P:viral process; P:COPI coating of Golgi vesicle
Q15435	Protein phosphatase 1 regulatory subunit 7 OS=Homo sapiens GN=PPP1R7 PE=1 SV=1	48182.6	42977	57125	54580.5	45579.8	55852.7	1.22538	0.293233	0.07115	C:nucleus; C:chromosome; C:cytoplasm; C:extracellular exosome; F:protein binding; F:protein phosphatase type 1 regulator activity; P:chromosome segregation; P:positive regulation of protein dephosphorylation; P:regulation of catalytic activity
O75746	Calcium-binding mitochondrial carrier protein Aralar1 OS=Homo sapiens GN=SLC25A12 PE=1 SV=2	7634.1	7925.46	10751	9467.05	7779.78	10109	1.2994	0.377844	0.07143	C:mitochondrial inner membrane; C:integral component of membrane; F:L-glutamate transmembrane transporter activity; F:calcium ion binding; F:L-aspartate transmembrane transporter activity; P:gluconeogenesis; P:malate-aspartate shuttle; P:small molecule metabolic process; P:response to calcium ion; P:L-glutamate transmembrane transport; P:L-aspartate transmembrane transport
Q5QJE6	Deoxynucleotidyltransferase terminal-interacting protein 2 OS=Homo sapiens GN=DNTTIP2 PE=1 SV=2	39964.5	44205.8	34850.9	33132.3	42085.2	33991.6	0.807686	-0.308134	0.07146	C:nucleolus; F:poly(A) RNA binding; P:transcription, DNA-templated; P:regulation of transcription, DNA-templated
Q969G6	Riboflavin kinase OS=Homo sapiens GN=RFK PE=1 SV=2	12461.5	12526.9	15107	13956.6	12494.2	14531.8	1.16308	0.217954	0.07148	C:mitochondrion; C:cytosol; F:ATP binding; F:riboflavin kinase activity; F:metal ion binding; P:apoptotic process; P:riboflavin biosynthetic process; P:FMN biosynthetic process; P:phosphorylation; P:positive regulation of NAD(P)H oxidase activity; P:reactive oxygen species metabolic process
Q96AB3	Isochorismatase domain-containing protein 2 OS=Homo sapiens GN=ISOC2 PE=1 SV=1	73986.4	72751.5	71205.1	70494.6	73369	70849.8	0.965665	-0.0504058	0.0715	C:nucleus; C:mitochondrion; F:catalytic activity; F:protein binding; P:metabolic process; P:protein destabilization
Q9ULZ3	Apoptosis-associated speck-like protein containing a CARD OS=Homo sapiens GN=PYCARD PE=1 SV=2	2.27573e+06	2.33407e+06	2.42763e+06	2.49415e+06	2.3049e+06	2.46089e+06	1.06768	0.0944746	0.07187	C:extracellular region; C:nucleolus; C:mitochondrion; C:endoplasmic reticulum; C:IkappaB kinase complex; C:neuronal cell body; C:NLRP1 inflammasome complex; C:NLRP3 inflammasome complex; C:AIM2 inflammasome complex; F:protease binding; F:interleukin-6 receptor binding; F:tropomyosin binding; F:cysteine-type endopeptidase activator activity involved in apoptotic process; F:myosin I binding; F:Pyri…
Q01469	Fatty acid-binding protein, epidermal OS=Homo sapiens GN=FABP5 PE=1 SV=3	340864	378266	294328	272563	359565	283445	0.7883	-0.343182	0.07216	C:nucleoplasm; C:cytosol; C:extracellular exosome; F:transporter activity; F:fatty acid binding; F:protein binding; P:glucose metabolic process; P:phosphatidylcholine biosynthetic process; P:epidermis development; P:response to wounding; P:glucose transport; P:triglyceride catabolic process
P54886	Delta-1-pyrroline-5-carboxylate synthase OS=Homo sapiens GN=ALDH18A1 PE=1 SV=2	808457	847083	761926	743841	827770	752884	0.909532	-0.136803	0.0724	C:mitochondrial inner membrane; F:glutamate 5-kinase activity; F:glutamate-5-semialdehyde dehydrogenase activity; F:protein binding; F:ATP binding; F:poly(A) RNA binding; P:glutamate metabolic process; P:ornithine biosynthetic process; P:phosphorylation; P:citrulline biosynthetic process; P:cellular nitrogen compound metabolic process; P:oxidation-reduction process; P:L-proline biosynthetic proce…
Q5TI65	Mitochondrial pyruvate carrier OS=Homo sapiens GN=BRP44L PE=1 SV=1	12486.6	9532.17	16136.8	16230.9	11009.4	16183.9	1.47001	0.555824	0.07278	C:mitochondrial inner membrane; P:mitochondrial pyruvate transport
B0I1T2	Unconventional myosin-Ig OS=Homo sapiens GN=MYO1G PE=1 SV=2	1.04018e+06	923964	1.26281e+06	1.18693e+06	982070	1.22487e+06	1.24724	0.318734	0.07287	C:phagocytic cup; C:microvillus; C:myosin complex; C:lamellipodium; C:filopodium; C:leading edge membrane; C:extracellular exosome; F:motor activity; F:actin binding; F:calmodulin binding; F:ATP binding; F:phosphatidylinositol-4,5-bisphosphate binding; F:phosphatidylinositol-3,4,5-trisphosphate binding; F:phosphatidylinositol-3,4-bisphosphate binding; P:T cell mediated immunity; P:exocytosis; P:m…
Q15404	Ras suppressor protein 1 OS=Homo sapiens GN=RSU1 PE=1 SV=3	35147.5	36311.8	31421.5	28263.2	35729.7	29842.3	0.835226	-0.259762	0.0729	C:cytosol; C:focal adhesion; C:extracellular exosome; F:protein binding; P:Ras protein signal transduction; P:positive regulation of cell-substrate adhesion; P:cell junction assembly; P:positive regulation of GTPase activity; P:positive regulation of neural precursor cell proliferation
Q86UX7	Fermitin family homolog 3 OS=Homo sapiens GN=FERMT3 PE=1 SV=1	843056	918545	1.01837e+06	1.00883e+06	880801	1.0136e+06	1.15077	0.202604	0.07318	C:podosome; C:membrane; C:cell junction; C:cell projection; C:extracellular exosome; F:integrin binding; P:leukocyte cell-cell adhesion; P:integrin-mediated signaling pathway; P:integrin activation; P:regulation of cell-cell adhesion mediated by integrin; P:substrate adhesion-dependent cell spreading; P:platelet aggregation
P11233	Ras-related protein Ral-A OS=Homo sapiens GN=RALA PE=1 SV=1	82649.9	85952.4	76972.5	78670.1	84301.2	77821.3	0.923135	-0.115387	0.07319	C:plasma membrane; C:focal adhesion; C:endocytic vesicle; C:midbody; C:cytoplasmic vesicle membrane; C:cleavage furrow; C:extracellular exosome; F:GTPase activity; F:GTP binding; F:myosin binding; F:GDP binding; F:ubiquitin protein ligase binding; F:Edg-2 lysophosphatidic acid receptor binding; F:ATPase binding; P:cytokinesis; P:exocytosis; P:chemotaxis; P:Ras protein signal transduction; P:metab…
Q9UKN8	General transcription factor 3C polypeptide 4 OS=Homo sapiens GN=GTF3C4 PE=1 SV=2	22094.1	20344.8	26094.9	29417	21219.5	27755.9	1.30804	0.387406	0.0735	C:transcription factor TFIIIC complex; C:nucleoplasm; F:DNA binding; F:histone acetyltransferase activity; F:protein binding; F:enzyme activator activity; P:transcription initiation from RNA polymerase III promoter; P:histone acetylation; P:5S class rRNA transcription from RNA polymerase III type 1 promoter; P:tRNA transcription from RNA polymerase III promoter; P:positive regulation of catalytic…
P63244	Receptor of activated protein C kinase 1 OS=Homo sapiens GN=RACK1 PE=1 SV=3	6.96815e+06	7.14802e+06	6.66292e+06	6.43013e+06	7.05808e+06	6.54652e+06	0.927522	-0.108547	0.07366	C:phagocytic cup; C:nucleus; C:mitochondrion; C:cytosol; C:cytoskeleton; C:small ribosomal subunit; C:dendrite; C:midbody; C:perikaryon; C:perinuclear region of cytoplasm; C:extracellular exosome; C:IRE1-RACK1-PP2A complex; F:protein kinase C binding; F:ion channel inhibitor activity; F:cysteine-type endopeptidase activator activity involved in apoptotic process; F:protein phosphatase binding; F:…
A6NIV2	Mitochondrial import receptor subunit TOM7 homolog OS=Homo sapiens GN=TOMM7 PE=1 SV=2	166.571	275.55	435.285	545.889	221.061	490.587	2.21924	1.15007	0.07389	C:mitochondrial outer membrane translocase complex; P:protein import into mitochondrial matrix
P27105	Erythrocyte band 7 integral membrane protein OS=Homo sapiens GN=STOM PE=1 SV=3	345953	352101	394481	374816	349027	384648	1.10206	0.140199	0.07442	C:mitochondrion; C:endoplasmic reticulum; C:cytoskeleton; C:integral component of plasma membrane; C:melanosome; C:membrane raft; C:extracellular exosome; C:blood microparticle; F:protein homodimerization activity; F:RNA polymerase binding; P:positive regulation of defense response to virus by host; P:protein homooligomerization; P:activation of mitophagy in response to mitochondrial depolarizati…
E5KLJ5	Dynamin-like 120 kDa protein, mitochondrial OS=Homo sapiens GN=OPA1 PE=1 SV=1	82177.4	80479.5	70264.3	75023.7	81328.4	72644	0.893218	-0.162917	0.07522	C:nucleoplasm; C:mitochondrion; F:GTPase activity; F:GTP binding; P:metabolic process
P00505	Aspartate aminotransferase, mitochondrial OS=Homo sapiens GN=GOT2 PE=1 SV=3	812722	852028	741369	765377	832375	753373	0.905089	-0.143869	0.07548	C:mitochondrial inner membrane; C:mitochondrial matrix; C:plasma membrane; C:extracellular exosome; F:L-aspartate:2-oxoglutarate aminotransferase activity; F:kynurenine-oxoglutarate transaminase activity; F:pyridoxal phosphate binding; F:poly(A) RNA binding; F:L-phenylalanine:2-oxoglutarate aminotransferase activity; P:gluconeogenesis; P:oxaloacetate metabolic process; P:aspartate biosynthetic pr…
A0A0C4DFV9	Protein SET OS=Homo sapiens GN=SET PE=1 SV=1	2.12155e+06	2.1621e+06	2.01386e+06	2.05986e+06	2.14182e+06	2.03686e+06	0.950993	-0.0724934	0.07575	C:nucleus; P:nucleosome assembly
Q15019	Septin-2 OS=Homo sapiens GN=SEPT2 PE=1 SV=1	720793	790580	639982	605284	755687	622633	0.82393	-0.279406	0.07611	C:exocyst; C:condensed chromosome kinetochore; C:nucleoplasm; C:nucleolus; C:spindle; C:actin cytoskeleton; C:midbody; C:cleavage furrow; C:ciliary transition zone; C:synapse; C:perinuclear region of cytoplasm; C:ciliary membrane; C:extracellular exosome; F:GTP binding; F:enzyme regulator activity; F:protein complex scaffold; P:regulation of L-glutamate transport; P:mitotic nuclear division; P:sm…
A0A0X1KG71	Negative elongation factor B OS=Homo sapiens GN=NELFB PE=1 SV=1	34840.9	35818.4	33452.8	32466.8	35329.6	32959.8	0.932923	-0.100171	0.07614	C:nucleus; P:negative regulation of transcription, DNA-templated
A0A0D9SGG1	Lymphocyte cytosolic protein 2 OS=Homo sapiens GN=LCP2 PE=1 SV=1	71935	72106	88515.3	102188	72020.5	95351.5	1.32395	0.404847	0.07618	-
P08240	Signal recognition particle receptor subunit alpha OS=Homo sapiens GN=SRPRA PE=1 SV=2	133505	171746	216960	218563	152625	217762	1.42677	0.512754	0.07654	C:signal recognition particle receptor complex; C:integral component of membrane; C:extracellular exosome; F:GTPase activity; F:signal recognition particle binding; F:GTP binding; F:poly(A) RNA binding; P:translation; P:SRP-dependent cotranslational protein targeting to membrane; P:IRE1-mediated unfolded protein response
P23526	Adenosylhomocysteinase OS=Homo sapiens GN=AHCY PE=1 SV=4	753952	792051	689435	637560	773001	663497	0.858339	-0.22038	0.07658	C:cytosol; C:melanosome; C:extracellular exosome; F:adenosylhomocysteinase activity; F:protein binding; P:one-carbon metabolic process; P:xenobiotic metabolic process; P:methylation; P:S-adenosylmethionine cycle
Q8TBQ9	Protein kish-A OS=Homo sapiens GN=TMEM167A PE=1 SV=1	99219.5	101797	108489	114401	100508	111445	1.10882	0.149022	0.07703	C:Golgi membrane; C:integral component of membrane
P04844	Dolichyl-diphosphooligosaccharide--protein glycosyltransferase subunit 2 OS=Homo sapiens GN=RPN2 PE=1 SV=3	2.37682e+06	2.45134e+06	2.56396e+06	2.53513e+06	2.41408e+06	2.54954e+06	1.05611	0.0787636	0.07707	C:autophagosome membrane; C:nucleus; C:rough endoplasmic reticulum; C:oligosaccharyltransferase complex; C:integral component of membrane; F:dolichyl-diphosphooligosaccharide-protein glycotransferase activity; F:ribosome binding; P:translation; P:SRP-dependent cotranslational protein targeting to membrane; P:aging; P:protein N-linked glycosylation via asparagine; P:response to drug; P:post-transl…
P54727	UV excision repair protein RAD23 homolog B OS=Homo sapiens GN=RAD23B PE=1 SV=1	173659	180645	195117	189514	177152	192316	1.0856	0.11849	0.07722	C:proteasome complex; C:nucleoplasm; C:cytoplasm; C:XPC complex; F:damaged DNA binding; F:single-stranded DNA binding; F:polyubiquitin binding; P:nucleotide-excision repair, DNA damage recognition; P:nucleotide-excision repair, DNA damage removal; P:spermatogenesis; P:regulation of proteasomal ubiquitin-dependent protein catabolic process; P:proteasome-mediated ubiquitin-dependent protein catabol…
A0A1B0GVH5	Alpha-ketoglutarate-dependent dioxygenase FTO OS=Homo sapiens GN=FTO PE=1 SV=1	65325.7	69715.3	42200.9	53094.7	67520.5	47647.8	0.705679	-0.502917	0.07733	F:oxidative RNA demethylase activity; P:DNA dealkylation involved in DNA repair; P:oxidative single-stranded DNA demethylation; P:regulation of multicellular organism growth; P:RNA repair
P58546	Myotrophin OS=Homo sapiens GN=MTPN PE=1 SV=2	466488	476688	568883	649704	471588	609294	1.29201	0.369612	0.07746	C:nucleus; C:cytosol; C:F-actin capping protein complex; C:axon; C:perinuclear region of cytoplasm; C:extracellular exosome; P:regulation of translation; P:catecholamine metabolic process; P:positive regulation of cardiac muscle hypertrophy; P:cell growth; P:regulation of striated muscle tissue development; P:cerebellar granule cell differentiation; P:positive regulation of cell growth; P:skeleta…
A0A0A0MTB8	WD repeat-containing protein 36 OS=Homo sapiens GN=WDR36 PE=1 SV=1	174004	156951	136341	136988	165477	136665	0.825881	-0.275994	0.07762	C:small-subunit processome; C:Pwp2p-containing subcomplex of 90S preribosome; P:rRNA processing
F8VX04	Sodium-coupled neutral amino acid transporter 1 OS=Homo sapiens GN=SLC38A1 PE=1 SV=1	7400.16	5688.17	18413.9	13196.7	6544.16	15805.3	2.41518	1.27213	0.07777	C:integral component of plasma membrane; C:axon; F:L-glutamine transmembrane transporter activity; P:amino acid transmembrane transport; P:glutamine transport
P29401	Transketolase OS=Homo sapiens GN=TKT PE=1 SV=3	9.54404e+06	9.8066e+06	1.06917e+07	1.14923e+07	9.67532e+06	1.1092e+07	1.14643	0.197143	0.0782	C:nucleoplasm; C:peroxisome; C:cytosol; C:extracellular exosome; F:transketolase activity; F:protein homodimerization activity; F:metal ion binding; F:cofactor binding; P:xylulose biosynthetic process; P:energy reserve metabolic process; P:pentose-phosphate shunt, non-oxidative branch; P:regulation of growth; P:glyceraldehyde-3-phosphate biosynthetic process
Q9BZE4	Nucleolar GTP-binding protein 1 OS=Homo sapiens GN=GTPBP4 PE=1 SV=3	388838	334224	269902	234637	361531	252269	0.69778	-0.519156	0.07826	C:nucleolus; C:Golgi apparatus; C:nuclear membrane; C:perinuclear region of cytoplasm; F:GTPase activity; F:protein binding; F:GTP binding; F:poly(A) RNA binding; P:regulation of cyclin-dependent protein serine/threonine kinase activity; P:osteoblast differentiation; P:metabolic process; P:negative regulation of DNA replication; P:negative regulation of cell proliferation; P:negative regulation o…
J9JIE6	Calcium load-activated calcium channel OS=Homo sapiens GN=TMCO1 PE=1 SV=1	366652	390406	437665	478686	378529	458175	1.21041	0.275495	0.0783	C:endoplasmic reticulum; C:integral component of membrane
Q0VGL1	Ragulator complex protein LAMTOR4 OS=Homo sapiens GN=LAMTOR4 PE=1 SV=1	20809.9	19980	33340.2	44284.8	20394.9	38812.5	1.90304	0.928309	0.07848	C:lysosome; C:Ragulator complex; F:guanyl-nucleotide exchange factor activity; F:protein complex scaffold; P:regulation of cell size; P:positive regulation of TOR signaling; P:positive regulation of GTPase activity; P:protein localization to lysosome; P:cellular response to amino acid stimulus
Q08752	Peptidyl-prolyl cis-trans isomerase D OS=Homo sapiens GN=PPID PE=1 SV=3	363318	340407	390548	406143	351863	398346	1.13211	0.179009	0.07854	C:nucleoplasm; C:nucleolus; C:cytoplasm; F:peptidyl-prolyl cis-trans isomerase activity; F:transcription factor binding; F:cyclosporin A binding; F:estrogen receptor binding; F:Hsp70 protein binding; F:Hsp90 protein binding; P:negative regulation of transcription from RNA polymerase II promoter; P:protein peptidyl-prolyl isomerization; P:protein complex assembly; P:apoptotic process; P:protein tr…
P05387	60S acidic ribosomal protein P2 OS=Homo sapiens GN=RPLP2 PE=1 SV=1	7.23929e+06	7.63491e+06	6.79885e+06	6.73384e+06	7.4371e+06	6.76635e+06	0.90981	-0.136363	0.07889	C:focal adhesion; C:membrane; C:cytosolic large ribosomal subunit; C:extracellular exosome; F:RNA binding; F:structural constituent of ribosome; P:nuclear-transcribed mRNA catabolic process, nonsense-mediated decay; P:translational initiation; P:translational elongation; P:translational termination; P:SRP-dependent cotranslational protein targeting to membrane; P:viral transcription
E9PL57	NEDD8-MDP1 readthrough (Fragment) OS=Homo sapiens GN=NEDD8-MDP1 PE=4 SV=1	3961.7	4822.63	6598.27	8167.11	4392.16	7382.69	1.68088	0.749215	0.07905	F:phosphatase activity; P:dephosphorylation
Q9UI09	NADH dehydrogenase [ubiquinone] 1 alpha subcomplex subunit 12 OS=Homo sapiens GN=NDUFA12 PE=1 SV=1	27095	32321.2	21121.6	18069.2	29708.1	19595.4	0.659598	-0.600341	0.07907	C:mitochondrial respiratory chain complex I; F:NADH dehydrogenase (ubiquinone) activity; F:electron carrier activity; P:response to oxidative stress; P:respiratory gaseous exchange; P:respiratory electron transport chain; P:small molecule metabolic process
H7BZM7	Zinc finger protein ZPR1 (Fragment) OS=Homo sapiens GN=ZPR1 PE=1 SV=1	116860	114100	96668.7	80747.2	115480	88708	0.768165	-0.380512	0.08026	C:axon; F:zinc ion binding
Q92688	Acidic leucine-rich nuclear phosphoprotein 32 family member B OS=Homo sapiens GN=ANP32B PE=1 SV=1	417782	379355	503249	467587	398568	485418	1.2179	0.284401	0.08028	C:nucleolus; C:cytoplasm; C:extracellular exosome; F:histone binding; F:RNA polymerase binding; P:vasculature development; P:nucleosome assembly; P:activation of cysteine-type endopeptidase activity involved in apoptotic process; P:ventricular system development; P:negative regulation of cell differentiation; P:positive regulation of protein export from nucleus; P:inner ear development; P:palate …
P31146	Coronin-1A OS=Homo sapiens GN=CORO1A PE=1 SV=4	7.08445e+06	7.26821e+06	7.477e+06	7.59092e+06	7.17633e+06	7.53396e+06	1.04984	0.070163	0.08049	C:immunological synapse; C:phagocytic cup; C:nucleus; C:early endosome; C:actin filament; C:cell-cell junction; C:lamellipodium; C:axon; C:phagocytic vesicle membrane; C:cortical actin cytoskeleton; C:extracellular exosome; F:actin monomer binding; F:protein C-terminus binding; F:myosin heavy chain binding; F:protein homodimerization activity; F:phosphatidylinositol 3-kinase binding; F:poly(A) RN…
Q14204	Cytoplasmic dynein 1 heavy chain 1 OS=Homo sapiens GN=DYNC1H1 PE=1 SV=5	518383	622071	733653	765006	570227	749330	1.31409	0.394065	0.08056	C:centrosome; C:cytosol; C:cytoplasmic dynein complex; C:microtubule; C:membrane; C:filopodium; C:extracellular exosome; F:microtubule motor activity; F:ATP binding; F:ATPase activity; F:poly(A) RNA binding; F:dynein light intermediate chain binding; P:G2/M transition of mitotic cell cycle; P:transport; P:microtubule-based movement; P:mitotic spindle organization; P:metabolic process; P:antigen p…
Q15738	Sterol-4-alpha-carboxylate 3-dehydrogenase, decarboxylating OS=Homo sapiens GN=NSDHL PE=1 SV=2	296087	306596	319701	328790	301341	324246	1.07601	0.105689	0.08098	C:endoplasmic reticulum membrane; C:lipid particle; C:integral component of membrane; F:3-beta-hydroxy-delta5-steroid dehydrogenase activity; F:sterol-4-alpha-carboxylate 3-dehydrogenase (decarboxylating) activity; P:hair follicle development; P:cholesterol biosynthetic process; P:smoothened signaling pathway; P:oxidation-reduction process; P:labyrinthine layer blood vessel development
P20042	Eukaryotic translation initiation factor 2 subunit 2 OS=Homo sapiens GN=EIF2S2 PE=1 SV=2	79747.9	73186.9	55446.6	63444.8	76467.4	59445.7	0.777399	-0.363272	0.08125	C:nucleus; C:cytosol; C:eukaryotic translation initiation factor 2 complex; F:translation initiation factor activity; F:protein binding; F:poly(A) RNA binding; F:metal ion binding; P:in utero embryonic development; P:male germ cell proliferation; P:translational initiation; P:male gonad development; P:transmembrane transport
E9PLD3	Uncharacterized protein OS=Homo sapiens PE=4 SV=1	171330	186106	141877	153599	178718	147738	0.826654	-0.274645	0.0815	-
J3KR44	Ubiquitin thioesterase OS=Homo sapiens GN=OTUB1 PE=1 SV=2	768258	716200	658428	627494	742229	642961	0.866257	-0.207133	0.08178	F:ubiquitin-specific protease activity; P:protein deubiquitination
Q14137	Ribosome biogenesis protein BOP1 OS=Homo sapiens GN=BOP1 PE=1 SV=2	138798	156322	110600	86158.9	147560	98379.3	0.666708	-0.584874	0.08213	C:nucleoplasm; C:preribosome, large subunit precursor; C:PeBoW complex; F:protein binding; F:ribonucleoprotein complex binding; F:poly(A) RNA binding; P:cleavage in ITS2 between 5.8S rRNA and LSU-rRNA of tricistronic rRNA transcript (SSU-rRNA, 5.8S rRNA, LSU-rRNA); P:cell proliferation; P:regulation of cell cycle
P30566	Adenylosuccinate lyase OS=Homo sapiens GN=ADSL PE=1 SV=2	1.04849e+06	1.05886e+06	947649	996486	1.05367e+06	972068	0.92255	-0.116301	0.0822	C:mitochondrion; C:cytosol; F:N6-(1,2-dicarboxyethyl)AMP AMP-lyase (fumarate-forming) activity; F:(S)-2-(5-amino-1-(5-phospho-D-ribosyl)imidazole-4-carboxamido)succinate AMP-lyase (fumarate-forming) activity; P:response to hypoxia; P:purine nucleobase metabolic process; P:'de novo' IMP biosynthetic process; P:response to nutrient; P:aerobic respiration; P:response to muscle activity; P:response t…
Q9P0J7	E3 ubiquitin-protein ligase KCMF1 OS=Homo sapiens GN=KCMF1 PE=1 SV=2	10861.6	11978	13815.7	15439.5	11419.8	14627.6	1.2809	0.357156	0.08279	F:zinc ion binding; F:ligase activity; P:metabolic process
Q9BTT0	Acidic leucine-rich nuclear phosphoprotein 32 family member E OS=Homo sapiens GN=ANP32E PE=1 SV=1	1.97084e+06	1.87417e+06	2.07507e+06	2.08626e+06	1.92251e+06	2.08067e+06	1.08227	0.114057	0.08302	C:Swr1 complex; C:cytoplasmic membrane-bounded vesicle; F:phosphatase inhibitor activity; F:histone binding; P:negative regulation of catalytic activity; P:histone exchange
Q13123	Protein Red OS=Homo sapiens GN=IK PE=1 SV=3	244798	242245	230296	218936	243521	224616	0.922367	-0.116587	0.08317	C:extracellular space; C:nucleoplasm; C:nucleolus; F:identical protein binding; P:immune response; P:cell-cell signaling
E7EWW0	UPF0505 protein C16orf62 OS=Homo sapiens GN=C16orf62 PE=1 SV=2	38394	45088.6	53050.1	58548.3	41741.3	55799.2	1.33679	0.418768	0.08325	-
O43805	Sjoegren syndrome nuclear autoantigen 1 OS=Homo sapiens GN=SSNA1 PE=1 SV=2	30073.8	37911.7	21843.2	18521.3	33992.7	20182.2	0.593722	-0.752139	0.08329	C:nucleus; C:centrosome; C:cytosol; C:ciliary basal body; F:identical protein binding; P:G2/M transition of mitotic cell cycle; P:intraciliary transport; P:ciliary receptor clustering involved in smoothened signaling pathway
P27797	Calreticulin OS=Homo sapiens GN=CALR PE=1 SV=1	2.26992e+07	2.26921e+07	2.16059e+07	2.06314e+07	2.26957e+07	2.11186e+07	0.930514	-0.1039	0.08367	C:acrosomal vesicle; C:proteinaceous extracellular matrix; C:extracellular space; C:nucleus; C:smooth endoplasmic reticulum; C:Golgi apparatus; C:cytosol; C:polysome; C:focal adhesion; C:external side of plasma membrane; C:sarcoplasmic reticulum lumen; C:MHC class I peptide loading complex; C:perinuclear region of cytoplasm; C:extracellular exosome; C:integral component of lumenal side of endopla…
H0YMF4	60S ribosomal protein L28 OS=Homo sapiens GN=RPL28 PE=1 SV=1	16058.9	18079.8	13937.2	13009.3	17069.3	13473.2	0.789324	-0.34131	0.08376	C:ribosome; F:structural constituent of ribosome; P:translation
Q6GMV3	Putative peptidyl-tRNA hydrolase PTRHD1 OS=Homo sapiens GN=PTRHD1 PE=1 SV=1	15750.8	12582	19553.3	19094.4	14166.4	19323.8	1.36406	0.447909	0.08434	C:extracellular exosome; F:aminoacyl-tRNA hydrolase activity; P:metabolic process
P50750	Cyclin-dependent kinase 9 OS=Homo sapiens GN=CDK9 PE=1 SV=3	44384.3	52992.9	63939.2	61884.6	48688.6	62911.9	1.29213	0.369749	0.08468	C:cytoplasm; C:positive transcription elongation factor complex b; C:membrane; C:PML body; F:chromatin binding; F:cyclin-dependent protein serine/threonine kinase activity; F:protein binding; F:ATP binding; F:RNA polymerase II carboxy-terminal domain kinase activity; F:snRNA binding; F:transcription regulatory region DNA binding; P:DNA repair; P:regulation of DNA repair; P:transcription initiatio…
O94973	AP-2 complex subunit alpha-2 OS=Homo sapiens GN=AP2A2 PE=1 SV=2	8056.62	7689.7	11380.4	14526.4	7873.16	12953.4	1.64526	0.718319	0.08497	C:cytosol; C:AP-2 adaptor complex; F:lipid binding; F:protein transporter activity; F:protein kinase binding; F:clathrin adaptor activity; P:intracellular protein transport; P:epidermal growth factor receptor signaling pathway; P:synaptic transmission; P:axon guidance; P:viral process; P:antigen processing and presentation of exogenous peptide antigen via MHC class II; P:negative regulation of ep…
Q9GZL7	Ribosome biogenesis protein WDR12 OS=Homo sapiens GN=WDR12 PE=1 SV=2	149241	173282	100674	120953	161262	110813	0.687166	-0.54127	0.08497	C:nucleoplasm; C:preribosome, large subunit precursor; C:PeBoW complex; F:protein binding; F:ribonucleoprotein complex binding; P:maturation of LSU-rRNA from tricistronic rRNA transcript (SSU-rRNA, 5.8S rRNA, LSU-rRNA); P:maturation of 5.8S rRNA from tricistronic rRNA transcript (SSU-rRNA, 5.8S rRNA, LSU-rRNA); P:Notch signaling pathway; P:cell proliferation
P15153	Ras-related C3 botulinum toxin substrate 2 OS=Homo sapiens GN=RAC2 PE=1 SV=1	1.51857e+06	1.29115e+06	1.84788e+06	1.75238e+06	1.40486e+06	1.80013e+06	1.28136	0.357675	0.08511	C:nuclear envelope; C:cytosol; C:actin filament; C:plasma membrane; C:focal adhesion; C:lamellipodium; C:phagocytic vesicle membrane; C:extracellular exosome; F:GTPase activity; F:GTP binding; P:actin filament organization; P:G-protein coupled receptor signaling pathway; P:small GTPase mediated signal transduction; P:axon guidance; P:metabolic process; P:positive regulation of cell proliferation;…
H3BPF6	Prefoldin subunit 5 (Fragment) OS=Homo sapiens GN=PFDN5 PE=1 SV=1	225589	227491	219436	213414	226540	216425	0.955352	-0.065895	0.08519	C:prefoldin complex; F:unfolded protein binding; P:protein folding
B5MCF9	Pescadillo homolog OS=Homo sapiens GN=PES1 PE=1 SV=1	562672	560992	505520	454411	561832	479966	0.854287	-0.227208	0.08525	C:nucleoplasm; C:chromosome; C:nucleolus; C:cytoplasm; C:preribosome, large subunit precursor; F:ribonucleoprotein complex binding; P:maturation of LSU-rRNA from tricistronic rRNA transcript (SSU-rRNA, 5.8S rRNA, LSU-rRNA); P:maturation of 5.8S rRNA from tricistronic rRNA transcript (SSU-rRNA, 5.8S rRNA, LSU-rRNA)
Q09161	Nuclear cap-binding protein subunit 1 OS=Homo sapiens GN=NCBP1 PE=1 SV=1	438572	469087	502916	502440	453830	502678	1.10764	0.147483	0.08529	C:nucleoplasm; C:mitochondrion; C:cytosol; C:mRNA cap binding complex; C:nuclear cap binding complex; C:ribonucleoprotein complex; F:RNA cap binding; F:protein binding; F:poly(A) RNA binding; P:nuclear-transcribed mRNA catabolic process, nonsense-mediated decay; P:spliceosomal snRNP assembly; P:transcription elongation from RNA polymerase II promoter; P:termination of RNA polymerase II transcript…
Q9BQG0	Myb-binding protein 1A OS=Homo sapiens GN=MYBBP1A PE=1 SV=2	772002	807084	736144	726666	789543	731405	0.926365	-0.110347	0.08536	C:nucleolus; C:cytoplasm; C:membrane; C:NLS-dependent protein nuclear import complex; F:core promoter binding; F:transcription corepressor activity; F:DNA-directed DNA polymerase activity; F:transcription factor binding; F:sequence-specific DNA binding; F:poly(A) RNA binding; P:osteoblast differentiation; P:transcription, DNA-templated; P:nucleocytoplasmic transport; P:respiratory electron transp…
K7ELL7	Glucosidase 2 subunit beta OS=Homo sapiens GN=PRKCSH PE=1 SV=1	572917	600674	543307	526473	586796	534890	0.911544	-0.133616	0.08544	C:endoplasmic reticulum; F:RNA binding; F:calcium ion binding; P:in utero embryonic development; P:liver development; P:N-glycan processing; P:nitrogen compound metabolic process; P:negative regulation of neuron projection development; P:protein heterooligomerization; P:renal system development
F5GX99	Caseinolytic peptidase B protein homolog OS=Homo sapiens GN=CLPB PE=1 SV=1	27353.9	31320.1	23108.1	22877	29337	22992.6	0.783738	-0.351556	0.08563	F:ATP binding
P30049	ATP synthase subunit delta, mitochondrial OS=Homo sapiens GN=ATP5D PE=1 SV=2	105019	109790	130583	120332	107405	125458	1.16808	0.224145	0.08565	C:mitochondrial proton-transporting ATP synthase complex, catalytic core F(1); C:mitochondrial matrix; F:ATP binding; F:ADP binding; F:proton-transporting ATP synthase activity, rotational mechanism; F:proton-transporting ATPase activity, rotational mechanism; P:oxidative phosphorylation; P:respiratory electron transport chain; P:mitochondrial ATP synthesis coupled proton transport; P:response to…
Q969V3	Nicalin OS=Homo sapiens GN=NCLN PE=1 SV=2	350730	476600	699432	613238	413665	656335	1.58663	0.66597	0.08621	C:endoplasmic reticulum membrane; C:integral component of membrane; F:protein binding; P:regulation of signal transduction; P:protein destabilization; P:regulation of protein complex assembly
P61981	14-3-3 protein gamma OS=Homo sapiens GN=YWHAG PE=1 SV=2	1.2708e+06	1.2933e+06	1.38929e+06	1.48389e+06	1.28205e+06	1.43659e+06	1.12054	0.164195	0.08635	C:cytosol; C:focal adhesion; C:cytoplasmic vesicle membrane; C:extracellular exosome; F:protein kinase C binding; F:insulin-like growth factor receptor binding; F:protein kinase C inhibitor activity; F:protein domain specific binding; F:poly(A) RNA binding; P:cell cycle checkpoint; P:G2/M transition of mitotic cell cycle; P:transcription initiation from RNA polymerase II promoter; P:protein targe…
Q6NUQ4	Transmembrane protein 214 OS=Homo sapiens GN=TMEM214 PE=1 SV=2	168906	163127	175577	174923	166016	175250	1.05562	0.0780902	0.08651	C:endoplasmic reticulum membrane; C:Golgi apparatus; C:cytoplasmic microtubule; C:integral component of membrane; P:apoptotic process
P46734	Dual specificity mitogen-activated protein kinase kinase 3 OS=Homo sapiens GN=MAP2K3 PE=1 SV=2	52998.6	60149.9	38411.6	44636.9	56574.3	41524.2	0.733978	-0.446192	0.08654	C:nucleoplasm; C:cytosol; C:membrane; F:protein serine/threonine kinase activity; F:MAP kinase kinase activity; F:protein tyrosine kinase activity; F:ATP binding; F:protein kinase binding; P:activation of MAPK activity; P:MyD88-dependent toll-like receptor signaling pathway; P:inflammatory response; P:regulation of mitotic cell cycle; P:peptidyl-tyrosine phosphorylation; P:toll-like receptor 2 si…
A6NC48	ADP-ribosyl cyclase/cyclic ADP-ribose hydrolase 2 OS=Homo sapiens GN=BST1 PE=1 SV=1	28984.9	32855.9	24247.2	20505	30920.4	22376.1	0.723669	-0.466598	0.08657	C:plasma membrane; F:NAD+ nucleosidase activity; F:phosphorus-oxygen lyase activity; P:metabolic process; P:positive regulation of B cell proliferation
H7BXY3	Putative ATP-dependent RNA helicase DHX30 OS=Homo sapiens GN=DHX30 PE=1 SV=1	99434.2	93493.1	110264	120703	96463.7	115484	1.19717	0.259631	0.08691	C:mitochondrion; F:nucleic acid binding; F:ATP-dependent RNA helicase activity; F:ATP binding; P:RNA processing
H0YEF3	Ribonuclease H2 subunit C (Fragment) OS=Homo sapiens GN=RNASEH2C PE=1 SV=1	338721	361908	312734	294512	350315	303623	0.866716	-0.206369	0.08692	C:ribonuclease H2 complex; P:RNA catabolic process
Q8NC51	Plasminogen activator inhibitor 1 RNA-binding protein OS=Homo sapiens GN=SERBP1 PE=1 SV=2	831367	746966	610783	659476	789167	635129	0.80481	-0.313279	0.08716	C:nucleus; C:plasma membrane; C:perinuclear region of cytoplasm; C:extracellular exosome; F:mRNA 3'-UTR binding; F:protein binding; P:regulation of apoptotic process; P:regulation of mRNA stability
F5GZ97	WASH complex subunit 3 OS=Homo sapiens GN=WASHC3 PE=1 SV=1	12835.7	5079.85	22837.9	31320.2	8957.76	27079	3.02297	1.59597	0.08756	C:actin cytoskeleton; C:intracellular membrane-bounded organelle; C:WASH complex
Q9UHA4	Ragulator complex protein LAMTOR3 OS=Homo sapiens GN=LAMTOR3 PE=1 SV=1	277004	307543	246639	235590	292273	241115	0.824964	-0.277598	0.0877	C:focal adhesion; C:extracellular exosome; C:Ragulator complex; F:guanyl-nucleotide exchange factor activity; F:protein complex scaffold; P:positive regulation of TOR signaling; P:cellular protein localization; P:positive regulation of GTPase activity; P:cellular response to amino acid stimulus
A0A075B7D9	TATA-binding protein-associated factor 2N OS=Homo sapiens GN=TAF15 PE=1 SV=1	81775.9	69975.2	96904.8	109759	75875.6	103332	1.36186	0.445576	0.08787	F:nucleotide binding; F:nucleic acid binding; F:zinc ion binding
Q9H4L7	SWI/SNF-related matrix-associated actin-dependent regulator of chromatin subfamily A containing DEAD/H box 1 OS=Homo sapiens GN=SMARCAD1 PE=1 SV=2	17942.2	18273.6	15636	16793.2	18107.9	16214.6	0.895444	-0.159325	0.08792	C:heterochromatin; C:nucleoplasm; C:nuclear matrix; C:site of double-strand break; C:nuclear replication fork; F:DNA binding; F:helicase activity; F:protein binding; F:ATP binding; P:regulation of DNA recombination; P:DNA double-strand break processing; P:nucleotide metabolic process; P:ATP-dependent chromatin remodeling; P:positive regulation of transcription, DNA-templated; P:protein homooligom…
P52306	Rap1 GTPase-GDP dissociation stimulator 1 OS=Homo sapiens GN=RAP1GDS1 PE=1 SV=3	106731	94172.1	119976	120446	100452	120211	1.19671	0.259069	0.08799	C:mitochondrion; C:endoplasmic reticulum; C:cytosol; C:extracellular exosome; F:GTPase activator activity; F:protein binding; P:vascular smooth muscle contraction; P:myosin filament assembly; P:negative regulation of endoplasmic reticulum calcium ion concentration; P:positive regulation of GTPase activity; P:positive regulation of mitochondrial calcium ion concentration
O75376	Nuclear receptor corepressor 1 OS=Homo sapiens GN=NCOR1 PE=1 SV=2	55539.7	52221	44654.5	37046.6	53880.3	40850.5	0.758171	-0.399404	0.08823	C:transcription factor complex; C:cytoplasm; C:spindle microtubule; C:membrane; C:Sin3 complex; C:transcriptional repressor complex; F:RNA polymerase II activating transcription factor binding; F:chromatin binding; F:sequence-specific DNA binding transcription factor activity; F:transcription corepressor activity; F:histone deacetylase regulator activity; F:histone deacetylase binding; F:sequence…
J3KPP4	Cisplatin resistance-associated overexpressed protein, isoform CRA_b OS=Homo sapiens GN=LUC7L3 PE=1 SV=1	146230	139172	116443	127581	142701	122012	0.855016	-0.225977	0.08831	C:nucleoplasm; C:U1 snRNP; F:mRNA binding; P:mRNA splice site selection
Q9H3N1	Thioredoxin-related transmembrane protein 1 OS=Homo sapiens GN=TMX1 PE=1 SV=1	755779	758542	785031	810889	757160	797960	1.05389	0.0757176	0.08832	C:nucleolus; C:endoplasmic reticulum membrane; C:integral component of membrane; F:protein disulfide isomerase activity; F:disulfide oxidoreductase activity; P:protein folding; P:response to endoplasmic reticulum stress; P:cell redox homeostasis; P:oxidation-reduction process
P49588	Alanine--tRNA ligase, cytoplasmic OS=Homo sapiens GN=AARS PE=1 SV=2	976602	924437	859181	804297	950520	831739	0.875036	-0.192585	0.08834	C:cytosol; C:membrane; C:extracellular exosome; F:tRNA binding; F:aminoacyl-tRNA editing activity; F:alanine-tRNA ligase activity; F:ATP binding; F:zinc ion binding; F:amino acid binding; P:hair follicle development; P:tRNA modification; P:alanyl-tRNA aminoacylation; P:regulation of translational fidelity; P:protein folding; P:cerebellar Purkinje cell layer development; P:endoplasmic reticulum un…
E5RJD8	Tubulin-specific chaperone A OS=Homo sapiens GN=TBCA PE=1 SV=1	541384	511028	473704	480937	526206	477321	0.907098	-0.14067	0.08855	C:nucleolus; C:microtubule cytoskeleton; F:tubulin binding; F:unfolded protein binding; P:tubulin complex assembly
Q9NQR4	Omega-amidase NIT2 OS=Homo sapiens GN=NIT2 PE=1 SV=1	858564	901535	782063	812730	880049	797397	0.906082	-0.142287	0.08864	C:mitochondrion; C:centrosome; C:extracellular exosome; F:omega-amidase activity; P:oxaloacetate metabolic process; P:asparagine metabolic process; P:glutamine metabolic process
Q9Y333	U6 snRNA-associated Sm-like protein LSm2 OS=Homo sapiens GN=LSM2 PE=1 SV=1	247687	255127	290921	272910	251407	281916	1.12135	0.165239	0.08865	C:nucleoplasm; C:cytosol; C:catalytic step 2 spliceosome; F:U6 snRNA binding; F:Ral GTPase binding; F:protein kinase binding; F:poly(A) RNA binding; P:mRNA splicing, via spliceosome; P:exonucleolytic nuclear-transcribed mRNA catabolic process involved in deadenylation-dependent decay
F5H5P2	Uncharacterized protein OS=Homo sapiens PE=4 SV=1	36645.8	41121.1	29255.2	30633.7	14921.5	20430.4	1.36919	0.453318	0.08876	C:nucleoplasm; F:nucleotide binding; F:RNA binding; F:metal ion binding; P:mRNA processing
Q96P16	Regulation of nuclear pre-mRNA domain-containing protein 1A OS=Homo sapiens GN=RPRD1A PE=1 SV=1	151733	148706	118301	133568	150219	125934	0.838336	-0.2544	0.08916	C:DNA-directed RNA polymerase II, holoenzyme; F:protein binding; P:dephosphorylation of RNA polymerase II C-terminal domain
Q8WWY3	U4/U6 small nuclear ribonucleoprotein Prp31 OS=Homo sapiens GN=PRPF31 PE=1 SV=2	218691	177418	262946	261640	198055	262293	1.32435	0.405281	0.08963	C:U2-type spliceosomal complex; C:U4 snRNP; C:U4atac snRNP; C:Cajal body; C:nuclear speck; C:U4/U6 x U5 tri-snRNP complex; C:MLL1 complex; F:protein binding; F:poly(A) RNA binding; F:snRNP binding; P:spliceosomal tri-snRNP complex assembly
Q6P2Q9	Pre-mRNA-processing-splicing factor 8 OS=Homo sapiens GN=PRPF8 PE=1 SV=2	941266	1.01538e+06	1.10545e+06	1.088e+06	978324	1.09673e+06	1.12103	0.16482	0.0897	C:U5 snRNP; C:membrane; C:nuclear speck; C:catalytic step 2 spliceosome; F:second spliceosomal transesterification activity; F:U6 snRNA binding; F:U1 snRNA binding; F:U2 snRNA binding; F:U5 snRNA binding; F:poly(A) RNA binding; F:K63-linked polyubiquitin binding; F:pre-mRNA intronic binding; P:spliceosomal tri-snRNP complex assembly
P21281	V-type proton ATPase subunit B, brain isoform OS=Homo sapiens GN=ATP6V1B2 PE=1 SV=3	512207	565853	626657	619619	539030	623138	1.15604	0.209186	0.08974	C:ruffle; C:lysosomal membrane; C:cytosol; C:plasma membrane; C:microvillus; C:endomembrane system; C:integral component of membrane; C:proton-transporting V-type ATPase, V1 domain; C:melanosome; C:extracellular exosome; F:protein binding; F:ATP binding; F:proton-transporting ATPase activity, rotational mechanism; P:cellular iron ion homeostasis; P:insulin receptor signaling pathway; P:ATP hydrol…
O43852	Calumenin OS=Homo sapiens GN=CALU PE=1 SV=2	121290	109470	135739	132779	115380	134259	1.16362	0.218622	0.09027	C:extracellular region; C:Golgi apparatus; C:membrane; C:sarcoplasmic reticulum lumen; C:melanosome; F:calcium ion binding; F:protein binding; P:platelet degranulation; P:platelet activation
A0A0A0MSW4	Phosphatidylinositol transfer protein beta isoform OS=Homo sapiens GN=PITPNB PE=1 SV=1	76365.8	74844.3	71317.3	67673.3	75605.1	69495.3	0.919189	-0.121567	0.09048	C:intracellular; P:transport
O76021	Ribosomal L1 domain-containing protein 1 OS=Homo sapiens GN=RSL1D1 PE=1 SV=3	352694	377548	404611	402611	365121	403611	1.10542	0.144591	0.09085	C:nucleolus; C:membrane; F:poly(A) RNA binding; P:osteoblast differentiation; P:regulation of protein localization; P:regulation of apoptotic process; P:regulation of cellular senescence
Q15750	TGF-beta-activated kinase 1 and MAP3K7-binding protein 1 OS=Homo sapiens GN=TAB1 PE=1 SV=1	42641.1	47983.6	27559.8	34951.1	45312.3	31255.5	0.689779	-0.535794	0.09108	C:nucleoplasm; C:cytosol; C:endosome membrane; C:protein complex; F:catalytic activity; F:kinase activator activity; F:protein complex binding; F:mitogen-activated protein kinase p38 binding; P:activation of MAPKKK activity; P:activation of MAPK activity; P:in utero embryonic development; P:stimulatory C-type lectin receptor signaling pathway; P:MyD88-dependent toll-like receptor signaling pathwa…
P24158	Myeloblastin OS=Homo sapiens GN=PRTN3 PE=1 SV=3	2.1394e+07	2.16976e+07	1.87801e+07	2.01101e+07	2.15458e+07	1.94451e+07	0.902503	-0.147997	0.09124	C:extracellular space; C:cytosol; C:plasma membrane; C:extracellular matrix; C:extracellular exosome; F:serine-type endopeptidase activity; F:enzyme binding; P:proteolysis; P:blood coagulation; P:positive regulation of cell proliferation; P:collagen catabolic process; P:negative regulation of phagocytosis; P:mature conventional dendritic cell differentiation
Q96C19	EF-hand domain-containing protein D2 OS=Homo sapiens GN=EFHD2 PE=1 SV=1	86840.9	85627.2	106012	96367.5	86234	101190	1.17343	0.230731	0.09136	C:membrane raft; F:calcium ion binding
Q5VW32	BRO1 domain-containing protein BROX OS=Homo sapiens GN=BROX PE=1 SV=1	4573.19	4611.72	6363.07	5494.98	4592.46	5929.02	1.29104	0.368529	0.09141	C:membrane; C:extracellular exosome
Q9BQA1	Methylosome protein 50 OS=Homo sapiens GN=WDR77 PE=1 SV=1	384695	426359	338889	343376	405527	341133	0.841208	-0.249465	0.09156	C:nucleoplasm; C:Golgi apparatus; C:cytosol; C:methylosome; F:protein binding; F:ligand-dependent nuclear receptor transcription coactivator activity; P:spliceosomal snRNP assembly; P:chromatin organization; P:regulation of transcription from RNA polymerase II promoter; P:positive regulation of cell proliferation; P:ncRNA metabolic process; P:secretory columnal luminar epithelial cell differentia…
O60869	Endothelial differentiation-related factor 1 OS=Homo sapiens GN=EDF1 PE=1 SV=1	90750.7	96987.3	79568.5	84243.3	93869	81905.9	0.872555	-0.196681	0.09175	C:transcription factor TFIID complex; C:nucleolus; C:cytoplasm; C:extracellular exosome; F:sequence-specific DNA binding transcription factor activity; F:transcription coactivator activity; F:histone acetyltransferase activity; F:calmodulin binding; F:methyltransferase activity; F:sequence-specific DNA binding; F:poly(A) RNA binding; P:transcription, DNA-templated; P:multicellular organismal deve…
Q92538	Golgi-specific brefeldin A-resistance guanine nucleotide exchange factor 1 OS=Homo sapiens GN=GBF1 PE=1 SV=2	18367.6	19321.6	28995.3	24071.8	18844.6	26533.6	1.40802	0.493667	0.09192	C:Golgi membrane; C:mitochondrion; C:peroxisome; C:endoplasmic reticulum lumen; C:endoplasmic reticulum-Golgi intermediate compartment; C:Golgi stack; C:cis-Golgi network; C:trans-Golgi network; C:lipid particle; C:plasma membrane; C:cell leading edge; F:ARF guanyl-nucleotide exchange factor activity; F:protein binding; F:phosphatidylinositol-3,4,5-trisphosphate binding; F:phosphatidylinositol-3,…
Q92522	Histone H1x OS=Homo sapiens GN=H1FX PE=1 SV=1	134521	140082	155249	171228	137301	163239	1.18891	0.249635	0.09194	C:nucleosome; C:nucleolus; F:DNA binding; F:poly(A) RNA binding; P:nucleosome assembly
A0A0C4DFX9	Negative elongation factor A OS=Homo sapiens GN=NELFA PE=1 SV=1	1044.2	981.364	629.889	266.274	1012.78	448.081	0.442426	-1.17649	0.09222	C:NELF complex; P:negative regulation of transcription elongation from RNA polymerase II promoter
O75396	Vesicle-trafficking protein SEC22b OS=Homo sapiens GN=SEC22B PE=1 SV=4	212092	227219	249642	241783	219655	245713	1.11863	0.161729	0.09241	C:Golgi membrane; C:endoplasmic reticulum membrane; C:integral component of membrane; C:endoplasmic reticulum-Golgi intermediate compartment membrane; C:melanosome; F:syntaxin binding; P:ER to Golgi vesicle-mediated transport; P:protein transport; P:regulation of organelle organization; P:positive regulation of protein catabolic process
B4DJV2	Citrate synthase OS=Homo sapiens GN=CS PE=1 SV=1	2.06372e+06	2.16921e+06	2.28052e+06	2.27473e+06	2.11647e+06	2.27762e+06	1.07614	0.10587	0.09274	C:mitochondrion; F:citrate (Si)-synthase activity; P:tricarboxylic acid cycle; P:cellular carbohydrate metabolic process
P47897	Glutamine--tRNA ligase OS=Homo sapiens GN=QARS PE=1 SV=1	709953	729511	678889	690807	719732	684848	0.951532	-0.0716756	0.09298	C:mitochondrial matrix; C:cytosol; C:membrane; C:aminoacyl-tRNA synthetase multienzyme complex; C:ribonucleoprotein complex; C:GAIT complex; F:glutamate-tRNA ligase activity; F:glutamine-tRNA ligase activity; F:proline-tRNA ligase activity; F:ATP binding; F:RNA stem-loop binding; F:GTPase binding; P:glutamyl-tRNA aminoacylation; P:glutaminyl-tRNA aminoacylation; P:prolyl-tRNA aminoacylation; P:pr…
Q9BRJ6	Uncharacterized protein C7orf50 OS=Homo sapiens GN=C7orf50 PE=1 SV=1	109326	122901	92017.5	96610.3	116113	94313.9	0.812258	-0.299991	0.09319	F:protein binding; F:poly(A) RNA binding
Q07021	Complement component 1 Q subcomponent-binding protein, mitochondrial OS=Homo sapiens GN=C1QBP PE=1 SV=1	586150	675375	502425	478885	630763	490655	0.777875	-0.362389	0.09349	C:extracellular space; C:nucleolus; C:mitochondrial matrix; C:cytosol; C:plasma membrane; C:cell surface; F:complement component C1q binding; F:transcription corepressor activity; F:mRNA binding; F:protein kinase C binding; F:hyaluronic acid binding; F:transcription factor binding; F:kininogen binding; F:adrenergic receptor binding; F:mitochondrial ribosome binding; P:negative regulation of trans…
O75643	U5 small nuclear ribonucleoprotein 200 kDa helicase OS=Homo sapiens GN=SNRNP200 PE=1 SV=2	1.1008e+06	1.11751e+06	1.08404e+06	1.07221e+06	1.10915e+06	1.07813e+06	0.972026	-0.0409333	0.0938	C:nucleoplasm; C:U5 snRNP; C:membrane; C:catalytic step 2 spliceosome; F:ATP-dependent RNA helicase activity; F:ATP binding; F:identical protein binding; F:poly(A) RNA binding; P:cis assembly of pre-catalytic spliceosome; P:osteoblast differentiation
Q9H3H5	UDP-N-acetylglucosamine--dolichyl-phosphate N-acetylglucosaminephosphotransferase OS=Homo sapiens GN=DPAGT1 PE=1 SV=2	51580.3	45144.9	58089.7	58112.5	48362.6	58101.1	1.20136	0.264674	0.09403	C:integral component of endoplasmic reticulum membrane; F:UDP-N-acetylglucosamine-dolichyl-phosphate N-acetylglucosaminephosphotransferase activity; F:phospho-N-acetylmuramoyl-pentapeptide-transferase activity; F:transferase activity, transferring glycosyl groups; P:UDP-N-acetylglucosamine metabolic process; P:dolichol-linked oligosaccharide biosynthetic process; P:protein N-linked glycosylation …
P16278	Beta-galactosidase OS=Homo sapiens GN=GLB1 PE=1 SV=2	207602	238742	174661	148132	223172	161397	0.723193	-0.467547	0.09437	C:Golgi apparatus; C:lysosomal lumen; C:perinuclear region of cytoplasm; C:extracellular exosome; F:beta-galactosidase activity; F:protein binding; F:galactoside binding; P:dolichol-linked oligosaccharide biosynthetic process; P:glycosphingolipid metabolic process; P:protein N-linked glycosylation via asparagine; P:galactose catabolic process; P:keratan sulfate catabolic process; P:post-translati…
Q9BRT8	COBW domain-containing protein 1 OS=Homo sapiens GN=CBWD1 PE=2 SV=1	50724.5	63155.1	39043.2	36723.5	56939.8	37883.4	0.665323	-0.587873	0.0947	F:ATP binding
P30837	Aldehyde dehydrogenase X, mitochondrial OS=Homo sapiens GN=ALDH1B1 PE=1 SV=3	280711	294972	266943	265685	287842	266314	0.92521	-0.112148	0.09506	C:nucleoplasm; C:mitochondrial matrix; F:aldehyde dehydrogenase (NAD) activity; P:carbohydrate metabolic process; P:ethanol catabolic process; P:oxidation-reduction process
D3DQV9	Eukaryotic translation initiation factor 4 gamma 2 (Fragment) OS=Homo sapiens GN=EIF4G2 PE=1 SV=1	213345	194019	246266	232480	203682	239373	1.17523	0.23294	0.09509	C:cytoplasm; F:translation initiation factor activity; P:translational initiation
F8VQQ3	UPF0160 protein MYG1, mitochondrial OS=Homo sapiens GN=C12orf10 PE=1 SV=1	94860	81690.6	192277	141628	88275.3	166952	1.89127	0.919356	0.09509	-
F5H0C4	Proteasomal ATPase-associated factor 1 OS=Homo sapiens GN=PAAF1 PE=1 SV=1	60390	73327.6	48222.2	41116.7	66858.8	44669.5	0.668116	-0.581829	0.0951	-
Q13895	Bystin OS=Homo sapiens GN=BYSL PE=1 SV=3	44291.3	53691.9	62433.5	64445.9	48991.6	63439.7	1.29491	0.372852	0.09515	C:nucleolus; C:cytoplasm; C:membrane; C:apical part of cell; F:protein binding; F:poly(A) RNA binding; P:maturation of SSU-rRNA from tricistronic rRNA transcript (SSU-rRNA, 5.8S rRNA, LSU-rRNA); P:trophectodermal cell differentiation; P:cell adhesion; P:female pregnancy; P:cell proliferation
Q14258	E3 ubiquitin/ISG15 ligase TRIM25 OS=Homo sapiens GN=TRIM25 PE=1 SV=2	243646	282189	208291	194103	262917	201197	0.765248	-0.386001	0.09517	C:nucleoplasm; C:cytosol; F:sequence-specific DNA binding transcription factor activity; F:protein binding; F:zinc ion binding; F:acid-amino acid ligase activity; F:poly(A) RNA binding; P:viral process; P:protein ubiquitination; P:translesion synthesis; P:negative regulation of type I interferon production; P:response to vitamin D; P:positive regulation of I-kappaB kinase/NF-kappaB signaling; P:r…
P51665	26S proteasome non-ATPase regulatory subunit 7 OS=Homo sapiens GN=PSMD7 PE=1 SV=2	390858	394050	358604	375345	392454	366974	0.935075	-0.0968454	0.09601	C:nucleoplasm; C:cytosol; C:proteasome regulatory particle; C:membrane; C:extracellular exosome; F:protein homodimerization activity; P:G1/S transition of mitotic cell cycle; P:mitotic S phase; P:mitotic anaphase; P:protein polyubiquitination; P:stimulatory C-type lectin receptor signaling pathway; P:antigen processing and presentation of exogenous peptide antigen via MHC class I, TAP-dependent; …
P35606	Coatomer subunit beta' OS=Homo sapiens GN=COPB2 PE=1 SV=2	747389	675939	878987	820439	711664	849713	1.19398	0.255778	0.09608	C:cytosol; C:COPI vesicle coat; F:structural molecule activity; P:intracellular protein transport; P:retrograde vesicle-mediated transport, Golgi to ER; P:intra-Golgi vesicle-mediated transport; P:COPI coating of Golgi vesicle
P11908	Ribose-phosphate pyrophosphokinase 2 OS=Homo sapiens GN=PRPS2 PE=1 SV=2	132901	171983	84663.6	97695.1	152442	91179.4	0.598126	-0.741479	0.0969	C:ribose phosphate diphosphokinase complex; C:extracellular exosome; F:magnesium ion binding; F:ribose phosphate diphosphokinase activity; F:ATP binding; F:AMP binding; F:kinase activity; F:GDP binding; F:carbohydrate binding; F:protein homodimerization activity; F:ADP binding; P:5-phosphoribose 1-diphosphate biosynthetic process; P:AMP biosynthetic process; P:phosphorylation; P:organ regeneration
F5GZ28	DNA ligase OS=Homo sapiens GN=LIG1 PE=1 SV=1	150471	151806	133674	116047	151138	124861	0.826136	-0.275549	0.09696	C:nucleoplasm; C:mitochondrion; C:Golgi apparatus; F:DNA binding; F:DNA ligase (ATP) activity; F:ATP binding; P:DNA recombination; P:DNA ligation involved in DNA repair; P:DNA biosynthetic process; P:Okazaki fragment processing involved in mitotic DNA replication; P:removal of RNA primer involved in mitotic DNA replication
P10415	Apoptosis regulator Bcl-2 OS=Homo sapiens GN=BCL2 PE=1 SV=2	161886	184162	129746	141564	173024	135655	0.784023	-0.351032	0.09748	C:mitochondrial outer membrane; C:endoplasmic reticulum membrane; C:cytosol; C:nuclear membrane; C:myelin sheath; C:pore complex; F:protease binding; F:transcription factor binding; F:channel activity; F:channel inhibitor activity; F:ubiquitin protein ligase binding; F:protein homodimerization activity; F:sequence-specific DNA binding; F:protein heterodimerization activity; F:BH3 domain binding; …
H7C2I1	Protein arginine N-methyltransferase 1 OS=Homo sapiens GN=PRMT1 PE=1 SV=1	843522	830230	867398	893759	836876	880579	1.05222	0.0734382	0.09766	C:cytosol; F:protein-arginine omega-N asymmetric methyltransferase activity; F:histone methyltransferase activity; P:in utero embryonic development; P:regulation of transcription, DNA-templated; P:histone methylation; P:peptidyl-arginine methylation, to asymmetrical-dimethyl arginine
D6RIY6	Exosome complex component RRP45 OS=Homo sapiens GN=EXOSC9 PE=1 SV=1	63341.9	68396.5	54111.7	43890.7	65869.2	49001.2	0.743917	-0.426786	0.09777	C:nucleolus; C:intermediate filament cytoskeleton
K7EPJ1	Ubiquitin-conjugating enzyme E2 S (Fragment) OS=Homo sapiens GN=UBE2S PE=1 SV=1	46266.7	45197	38794.3	42198.8	45731.8	40496.5	0.885522	-0.1754	0.09918	C:cytoplasm; F:ligase activity; F:ubiquitin protein ligase binding; F:ubiquitin protein ligase activity; P:protein ubiquitination
E9PHY8	Maestro heat-like repeat-containing protein family member 1 OS=Homo sapiens GN=MROH1 PE=1 SV=1	32231.2	45605.8	63779.9	57421.7	38918.5	60600.8	1.55712	0.638881	0.09952	-
Q05519	Serine/arginine-rich splicing factor 11 OS=Homo sapiens GN=SRSF11 PE=1 SV=1	635380	656203	599519	615396	645791	607457	0.940641	-0.0882844	0.09954	C:nucleoplasm; F:nucleotide binding; F:protein binding; F:poly(A) RNA binding; P:mRNA splicing, via spliceosome; P:termination of RNA polymerase II transcription; P:mRNA export from nucleus; P:mRNA 3'-end processing
P48729	Casein kinase I isoform alpha OS=Homo sapiens GN=CSNK1A1 PE=1 SV=2	145793	119952	193952	171668	132873	182810	1.37583	0.460303	0.09959	C:condensed chromosome kinetochore; C:centrosome; C:cytosol; C:mRNA cleavage and polyadenylation specificity factor complex; C:membrane; C:nuclear speck; C:primary cilium; F:protein serine/threonine kinase activity; F:protein binding; F:ATP binding; P:phagocytosis; P:mitotic nuclear division; P:regulation of cell shape; P:Wnt signaling pathway; P:peptidyl-serine phosphorylation; P:cell division; …
Q13595	Transformer-2 protein homolog alpha OS=Homo sapiens GN=TRA2A PE=1 SV=1	63947.4	73410.8	43583.2	53559.6	68679.1	48571.4	0.707222	-0.499764	0.09973	C:nucleolus; F:nucleotide binding; F:poly(A) RNA binding; P:mRNA splicing, via spliceosome
O15145	Actin-related protein 2/3 complex subunit 3 OS=Homo sapiens GN=ARPC3 PE=1 SV=3	1.3984e+06	1.48953e+06	1.58891e+06	1.68399e+06	1.44396e+06	1.63645e+06	1.1333	0.180534	0.09982	C:cytosol; C:Arp2/3 protein complex; C:focal adhesion; C:membrane; C:lamellipodium; C:extracellular exosome; F:structural constituent of cytoskeleton; F:actin filament binding; P:small GTPase mediated signal transduction; P:axon guidance; P:Arp2/3 complex-mediated actin nucleation; P:Fc-gamma receptor signaling pathway involved in phagocytosis; P:innate immune response; P:ephrin receptor signalin…
P69905	Hemoglobin subunit alpha OS=Homo sapiens GN=HBA1 PE=1 SV=2	138964	140351	231255	326884	139658	279069	1.99824	0.998727	0.10027	C:hemoglobin complex; C:membrane; C:cytosolic small ribosomal subunit; C:haptoglobin-hemoglobin complex; C:extracellular exosome; C:endocytic vesicle lumen; C:blood microparticle; F:peroxidase activity; F:oxygen transporter activity; F:iron ion binding; F:oxygen binding; F:heme binding; F:haptoglobin binding; P:receptor-mediated endocytosis; P:positive regulation of cell death; P:oxygen transport…
P13489	Ribonuclease inhibitor OS=Homo sapiens GN=RNH1 PE=1 SV=2	2.19776e+06	2.1221e+06	2.05266e+06	2.04572e+06	2.15993e+06	2.04919e+06	0.94873	-0.0759308	0.10028	C:cytoplasm; C:angiogenin-PRI complex; C:extracellular exosome; F:protein binding; F:ribonuclease inhibitor activity; P:mRNA catabolic process; P:negative regulation of catalytic activity; P:regulation of angiogenesis
Q7L576	Cytoplasmic FMR1-interacting protein 1 OS=Homo sapiens GN=CYFIP1 PE=1 SV=1	84804.7	91195	96759.2	99493.9	87999.9	98126.5	1.11508	0.157142	0.10036	C:ruffle; C:cytosol; C:mRNA cap binding complex; C:focal adhesion; C:lamellipodium; C:SCAR complex; C:neuron projection; C:synapse; C:perinuclear region of cytoplasm; C:extracellular exosome; F:Rac GTPase binding; F:actin filament binding; P:regulation of cell shape; P:Rac protein signal transduction; P:lamellipodium assembly; P:ruffle organization; P:Fc-gamma receptor signaling pathway involved …
P62258	14-3-3 protein epsilon OS=Homo sapiens GN=YWHAE PE=1 SV=1	1.44037e+06	1.46013e+06	1.36703e+06	1.28343e+06	1.45025e+06	1.32523e+06	0.913792	-0.130062	0.10055	C:mitochondrion; C:cytosol; C:kinesin complex; C:focal adhesion; C:axon; C:cytoplasmic vesicle membrane; C:melanosome; C:extracellular exosome; F:potassium channel regulator activity; F:protein domain specific binding; F:MHC class II protein complex binding; F:ubiquitin protein ligase binding; F:histone deacetylase binding; F:ion channel binding; F:poly(A) RNA binding; F:protein heterodimerizatio…
A0A087WZK0	Deoxyhypusine synthase OS=Homo sapiens GN=DHPS PE=1 SV=1	28334.5	27372.6	21670.8	15297.9	27853.6	18484.4	0.663626	-0.591557	0.10074	P:peptidyl-lysine modification to peptidyl-hypusine
P46013	Proliferation marker protein Ki-67 OS=Homo sapiens GN=MKI67 PE=1 SV=2	215376	161579	272060	263285	188478	267672	1.42018	0.506075	0.10084	C:chromosome, centromeric region; C:condensed chromosome; C:nucleolus; C:cytoplasm; C:membrane; F:ATP binding; F:protein C-terminus binding; F:poly(A) RNA binding; P:meiotic nuclear division; P:cell proliferation
P49720	Proteasome subunit beta type-3 OS=Homo sapiens GN=PSMB3 PE=1 SV=2	329714	418796	500025	559212	374255	529619	1.41513	0.500932	0.10086	C:nucleoplasm; C:mitochondrion; C:Golgi apparatus; C:cytosol; C:proteasome core complex; C:actin cytoskeleton; C:extracellular exosome; F:threonine-type endopeptidase activity; F:protein binding; P:G1/S transition of mitotic cell cycle; P:mitotic S phase; P:mitotic anaphase; P:protein polyubiquitination; P:stimulatory C-type lectin receptor signaling pathway; P:antigen processing and presentation…
O43747	AP-1 complex subunit gamma-1 OS=Homo sapiens GN=AP1G1 PE=1 SV=5	123902	138085	111648	105996	130993	108822	0.830741	-0.267529	0.10092	C:lysosomal membrane; C:cytosol; C:clathrin adaptor complex; C:clathrin-coated endocytic vesicle membrane; C:trans-Golgi network membrane; C:perinuclear region of cytoplasm; C:recycling endosome; F:protein transporter activity; F:Rab GTPase binding; F:kinesin binding; F:GTP-dependent protein binding; P:intracellular protein transport; P:viral process; P:antigen processing and presentation of exog…
H7C1W2	Isocitrate dehydrogenase [NAD] subunit gamma, mitochondrial (Fragment) OS=Homo sapiens GN=IDH3G PE=1 SV=1	123844	134130	111921	99681.6	128987	105801	0.820246	-0.285871	0.10115	C:nucleolus; C:mitochondrion; F:magnesium ion binding; F:oxidoreductase activity, acting on the CH-OH group of donors, NAD or NADP as acceptor; F:NAD binding; P:oxidation-reduction process
Q8N3U4	Cohesin subunit SA-2 OS=Homo sapiens GN=STAG2 PE=1 SV=3	197280	214548	236260	229408	205914	232834	1.13074	0.177262	0.1013	C:chromosome, centromeric region; C:chromatin; C:nucleoplasm; C:nucleolus; C:cytosol; C:plasma membrane; C:actin cytoskeleton; C:intermediate filament cytoskeleton; F:chromatin binding; F:protein binding; P:mitotic S phase; P:mitotic anaphase; P:mitotic prometaphase; P:cytokinesis; P:sister chromatid cohesion; P:mitotic nuclear division; P:protein sumoylation; P:stem cell maintenance; P:negative …
P13804	Electron transfer flavoprotein subunit alpha, mitochondrial OS=Homo sapiens GN=ETFA PE=1 SV=1	617410	643124	687718	738983	630267	713350	1.13182	0.178648	0.10134	C:mitochondrial matrix; C:extracellular exosome; F:electron carrier activity; F:oxidoreductase activity; F:flavin adenine dinucleotide binding; P:respiratory electron transport chain; P:small molecule metabolic process
P67775	Serine/threonine-protein phosphatase 2A catalytic subunit alpha isoform OS=Homo sapiens GN=PPP2CA PE=1 SV=1	315700	339528	294907	282523	327614	288715	0.881265	-0.182352	0.10135	C:protein phosphatase type 2A complex; C:chromosome, centromeric region; C:spindle pole; C:nucleus; C:mitochondrion; C:cytosol; C:plasma membrane; C:extracellular exosome; F:protein serine/threonine phosphatase activity; F:protein C-terminus binding; F:metal ion binding; F:protein dimerization activity; F:GABA receptor binding; P:mitotic anaphase; P:nuclear-transcribed mRNA catabolic process, non…
P16455	Methylated-DNA--protein-cysteine methyltransferase OS=Homo sapiens GN=MGMT PE=1 SV=1	33689.7	30822.4	27048.4	22916.1	32256	24982.3	0.774499	-0.368664	0.10164	C:nucleoplasm; C:membrane; F:damaged DNA binding; F:methylated-DNA-[protein]-cysteine S-methyltransferase activity; F:calcium ion binding; F:DNA-methyltransferase activity; P:DNA ligation; P:DNA methylation; P:DNA dealkylation involved in DNA repair; P:response to toxic substance; P:cellular response to oxidative stress; P:response to drug; P:regulation of cysteine-type endopeptidase activity inv…
P42575	Caspase-2 OS=Homo sapiens GN=CASP2 PE=1 SV=2	39478	45303	33943.2	34005.2	42390.5	33974.2	0.801457	-0.319302	0.10181	C:nucleus; C:mitochondrion; C:cytosol; C:membrane; F:enzyme binding; F:protein domain specific binding; F:cysteine-type endopeptidase activity involved in apoptotic signaling pathway; P:luteolysis; P:neural retina development; P:activation of cysteine-type endopeptidase activity involved in apoptotic process; P:DNA damage response, signal transduction by p53 class mediator resulting in cell cycle…
Q96JB2	Conserved oligomeric Golgi complex subunit 3 OS=Homo sapiens GN=COG3 PE=1 SV=3	3936.3	3823.06	3128.24	2342.13	3879.68	2735.19	0.705003	-0.504298	0.10226	C:nucleoplasm; C:cis-Golgi network; C:plasma membrane; C:Golgi transport complex; C:Golgi cisterna membrane; F:protein binding; F:protein transporter activity; P:retrograde transport, vesicle recycling within Golgi; P:protein glycosylation; P:intracellular protein transport; P:ER to Golgi vesicle-mediated transport; P:retrograde vesicle-mediated transport, Golgi to ER; P:Golgi organization; P:pro…
G3V1D3	Dipeptidyl peptidase 3 OS=Homo sapiens GN=DPP3 PE=1 SV=1	624438	640573	666888	697313	632506	682101	1.07841	0.108906	0.10237	C:nucleoplasm; C:cytoplasm; C:plasma membrane; F:dipeptidyl-peptidase activity; P:proteolysis
P35527	Keratin, type I cytoskeletal 9 OS=Homo sapiens GN=KRT9 PE=1 SV=3	97060.5	112269	82885.7	71189.6	104665	77037.7	0.736042	-0.44214	0.10238	C:extracellular space; C:nucleus; C:intermediate filament; C:membrane; C:extracellular exosome; F:structural constituent of cytoskeleton; P:spermatogenesis; P:epidermis development; P:skin development; P:intermediate filament organization
P54136	Arginine--tRNA ligase, cytoplasmic OS=Homo sapiens GN=RARS PE=1 SV=2	1.36791e+06	1.41198e+06	1.32877e+06	1.32362e+06	1.38994e+06	1.3262e+06	0.954138	-0.0677307	0.10278	C:nucleoplasm; C:mitochondrion; C:cytosol; C:membrane; C:aminoacyl-tRNA synthetase multienzyme complex; C:extracellular exosome; F:tRNA binding; F:arginine-tRNA ligase activity; F:protein binding; F:ATP binding; F:arginine binding; P:arginyl-tRNA aminoacylation
P50416	Carnitine O-palmitoyltransferase 1, liver isoform OS=Homo sapiens GN=CPT1A PE=1 SV=2	608172	596239	439925	523303	602206	481614	0.79975	-0.322379	0.10339	C:mitochondrial inner membrane; C:integral component of mitochondrial outer membrane; F:carnitine O-palmitoyltransferase activity; F:identical protein binding; P:long-chain fatty acid metabolic process; P:glucose metabolic process; P:fatty acid beta-oxidation; P:triglyceride metabolic process; P:carnitine shuttle; P:circadian rhythm; P:carnitine metabolic process; P:response to organic cyclic com…
A0A087WXC5	NADH dehydrogenase [ubiquinone] 1 alpha subcomplex subunit 10, mitochondrial OS=Homo sapiens GN=NDUFA10 PE=1 SV=1	92497.2	79504.3	104953	116281	86000.7	110617	1.28623	0.363147	0.10385	F:ATP binding; F:nucleoside kinase activity; P:nucleotide biosynthetic process
Q14376	UDP-glucose 4-epimerase OS=Homo sapiens GN=GALE PE=1 SV=2	10474.4	12863.7	4942.41	7789.24	11669.1	6365.82	0.54553	-0.874268	0.10398	C:cytosol; C:extracellular exosome; F:UDP-N-acetylglucosamine 4-epimerase activity; F:UDP-glucose 4-epimerase activity; F:protein homodimerization activity; F:coenzyme binding; P:galactose catabolic process; P:small molecule metabolic process
P53004	Biliverdin reductase A OS=Homo sapiens GN=BLVRA PE=1 SV=2	253592	272042	218922	235686	262817	227304	0.864874	-0.209437	0.10427	C:cytosol; C:extracellular exosome; F:biliverdin reductase activity; F:protein binding; F:zinc ion binding; P:heme catabolic process; P:small molecule metabolic process; P:oxidation-reduction process
Q13619	Cullin-4A OS=Homo sapiens GN=CUL4A PE=1 SV=3	47637.6	52474.1	57189.4	61649.5	50055.9	59419.5	1.18706	0.247397	0.10444	C:nucleoplasm; C:Cul4A-RING E3 ubiquitin ligase complex; F:ubiquitin protein ligase binding; F:ubiquitin protein ligase activity; P:G1/S transition of mitotic cell cycle; P:cell cycle arrest; P:positive regulation of cell proliferation; P:negative regulation of cell proliferation; P:viral process; P:translesion synthesis; P:hemopoiesis; P:negative regulation of granulocyte differentiation; P:soma…
Q5T8R5	Monocarboxylate transporter 1 (Fragment) OS=Homo sapiens GN=SLC16A1 PE=1 SV=1	11790.7	3136.69	19671.1	19840	7463.67	19755.6	2.6469	1.4043	0.10483	C:integral component of plasma membrane; F:lactate transmembrane transporter activity; P:plasma membrane lactate transport
Q9NR30	Nucleolar RNA helicase 2 OS=Homo sapiens GN=DDX21 PE=1 SV=5	2.96056e+06	3.05271e+06	2.67927e+06	2.83066e+06	3.00664e+06	2.75497e+06	0.916296	-0.126115	0.10484	C:nucleoplasm; C:nucleolus; C:membrane; F:double-stranded RNA binding; F:ATP-dependent RNA helicase activity; F:protein binding; F:ATP binding; F:rRNA binding; F:snoRNA binding; F:poly(A) RNA binding; F:7SK snRNA binding; P:osteoblast differentiation; P:rRNA processing; P:transcription from RNA polymerase II promoter; P:response to virus; P:RNA secondary structure unwinding; P:response to exogeno…
Q96T60	Bifunctional polynucleotide phosphatase/kinase OS=Homo sapiens GN=PNKP PE=1 SV=1	63005.1	64302.1	68296.5	73079	63653.6	70687.8	1.11051	0.151218	0.1049	C:nucleoplasm; C:nucleolus; C:membrane; F:damaged DNA binding; F:double-stranded DNA binding; F:endonuclease activity; F:protein binding; F:ATP binding; F:nucleotide kinase activity; F:polynucleotide 3'-phosphatase activity; F:ATP-dependent polydeoxyribonucleotide 5'-hydroxyl-kinase activity; P:nucleotide-excision repair, DNA damage removal; P:DNA-dependent DNA replication; P:base-excision repair…
P06132	Uroporphyrinogen decarboxylase OS=Homo sapiens GN=UROD PE=1 SV=2	60708.1	65279.6	71896.6	79701.1	62993.9	75798.9	1.20327	0.266966	0.10538	C:nucleoplasm; C:cytosol; F:uroporphyrinogen decarboxylase activity; F:protein binding; P:protoporphyrinogen IX biosynthetic process; P:small molecule metabolic process
J3KQ48	Peptidyl-tRNA hydrolase 2, mitochondrial OS=Homo sapiens GN=PTRH2 PE=1 SV=1	128494	120128	106589	112741	124311	109665	0.882184	-0.180848	0.10606	C:mitochondrion; F:aminoacyl-tRNA hydrolase activity; P:metabolic process
Q9Y4W2	Ribosomal biogenesis protein LAS1L OS=Homo sapiens GN=LAS1L PE=1 SV=2	51366	66314.3	24486.8	37425.8	58840.2	30956.3	0.526108	-0.926568	0.10606	C:nucleolus; C:cytoplasm; C:microtubule organizing center; C:membrane; C:MLL1 complex; F:poly(A) RNA binding; P:rRNA processing
P18465	HLA class I histocompatibility antigen, B-57 alpha chain OS=Homo sapiens GN=HLA-B PE=1 SV=1	2.67453e+06	2.76269e+06	3.24553e+06	2.97993e+06	2.71861e+06	3.11273e+06	1.14497	0.195312	0.10632	C:Golgi membrane; C:integral component of plasma membrane; C:cell surface; C:ER to Golgi transport vesicle membrane; C:phagocytic vesicle membrane; C:early endosome membrane; C:MHC class I protein complex; C:extracellular exosome; C:integral component of lumenal side of endoplasmic reticulum membrane; F:receptor binding; F:peptide antigen binding; F:TAP binding; F:chaperone binding; P:positive re…
E9PQ57	mRNA export factor OS=Homo sapiens GN=RAE1 PE=1 SV=1	23522.1	24645.3	20668.3	17170.9	24083.7	18919.6	0.785578	-0.348174	0.10664	-
Q14807	Kinesin-like protein KIF22 OS=Homo sapiens GN=KIF22 PE=1 SV=5	5162.66	7159.7	11496.8	9258.52	6161.18	10377.6	1.68436	0.752201	0.10666	C:kinetochore; C:chromatin; C:nucleoplasm; C:spindle; C:cytosol; C:kinesin complex; C:microtubule; C:focal adhesion; F:DNA binding; F:microtubule motor activity; F:ATP binding; F:microtubule binding; F:ATPase activity; P:DNA repair; P:microtubule-based movement; P:sister chromatid cohesion; P:mitotic metaphase plate congression; P:blood coagulation; P:antigen processing and presentation of exogen…
O75569	Interferon-inducible double-stranded RNA-dependent protein kinase activator A OS=Homo sapiens GN=PRKRA PE=1 SV=1	57404.8	54573.8	45670.1	34791.1	55989.3	40230.6	0.71854	-0.47686	0.10715	C:nucleoplasm; C:cytosol; C:membrane; C:perinuclear region of cytoplasm; F:double-stranded RNA binding; F:enzyme activator activity; F:kinase activity; F:enzyme binding; F:protein homodimerization activity; F:poly(A) RNA binding; P:protein phosphorylation; P:immune response; P:negative regulation of cell proliferation; P:response to virus; P:production of siRNA involved in RNA interference; P:pre…
P21291	Cysteine and glycine-rich protein 1 OS=Homo sapiens GN=CSRP1 PE=1 SV=3	56700.9	44568.7	80292.6	68466.9	50634.8	74379.8	1.46894	0.55478	0.1072	C:nucleus; C:focal adhesion; C:extracellular exosome; F:zinc ion binding; F:poly(A) RNA binding; P:platelet aggregation
P30040	Endoplasmic reticulum resident protein 29 OS=Homo sapiens GN=ERP29 PE=1 SV=4	5.04163e+06	5.19291e+06	4.59038e+06	4.83666e+06	5.11727e+06	4.71352e+06	0.9211	-0.11857	0.10779	C:endoplasmic reticulum lumen; C:smooth endoplasmic reticulum; C:cell surface; C:membrane; C:transport vesicle; C:melanosome; C:extracellular exosome; F:protein disulfide isomerase activity; F:protein homodimerization activity; F:chaperone binding; P:activation of MAPK activity; P:protein folding; P:intracellular protein transport; P:protein secretion; P:positive regulation of gene expression; P:…
P04080	Cystatin-B OS=Homo sapiens GN=CSTB PE=1 SV=2	108070	113333	121112	130636	110702	125874	1.13706	0.185304	0.10813	C:extracellular space; C:nucleolus; C:cytoplasm; C:extracellular exosome; F:protease binding; F:cysteine-type endopeptidase inhibitor activity; F:poly(A) RNA binding; P:adult locomotory behavior; P:negative regulation of endopeptidase activity; P:regulation of apoptotic process
Q9H223	EH domain-containing protein 4 OS=Homo sapiens GN=EHD4 PE=1 SV=1	40226	41288.3	30124.7	35667.8	40757.1	32896.2	0.807128	-0.30913	0.10833	C:nucleus; C:endoplasmic reticulum; C:plasma membrane; C:early endosome membrane; C:perinuclear region of cytoplasm; C:recycling endosome membrane; C:extracellular exosome; F:nucleic acid binding; F:calcium ion binding; F:protein binding; F:ATP binding; F:GTP binding; P:pinocytosis; P:regulation of endocytosis; P:endocytic recycling; P:positive regulation of peptidyl-tyrosine phosphorylation; P:p…
P49721	Proteasome subunit beta type-2 OS=Homo sapiens GN=PSMB2 PE=1 SV=1	1.43365e+06	1.53587e+06	1.69747e+06	1.62345e+06	1.48476e+06	1.66046e+06	1.11833	0.16135	0.10841	C:nucleoplasm; C:cytosol; C:proteasome core complex; C:membrane; C:extracellular exosome; F:threonine-type endopeptidase activity; F:protein binding; P:G1/S transition of mitotic cell cycle; P:mitotic S phase; P:mitotic anaphase; P:protein polyubiquitination; P:stimulatory C-type lectin receptor signaling pathway; P:antigen processing and presentation of exogenous peptide antigen via MHC class I,…
P04406	Glyceraldehyde-3-phosphate dehydrogenase OS=Homo sapiens GN=GAPDH PE=1 SV=3	1.20011e+07	1.27859e+07	1.38536e+07	1.34235e+07	1.23935e+07	1.36385e+07	1.10046	0.138104	0.10852	C:lipid particle; C:cytosol; C:plasma membrane; C:microtubule cytoskeleton; C:ribonucleoprotein complex; C:nuclear membrane; C:perinuclear region of cytoplasm; C:extracellular exosome; C:GAIT complex; F:glyceraldehyde-3-phosphate dehydrogenase (NAD+) (phosphorylating) activity; F:microtubule binding; F:peptidyl-cysteine S-nitrosylase activity; F:identical protein binding; F:NADP binding; F:NAD bi…
A0A0A0MSE2	Hydroxyacyl-coenzyme A dehydrogenase, mitochondrial OS=Homo sapiens GN=HADH PE=1 SV=1	388713	412657	452406	433527	400685	442967	1.10552	0.14473	0.10914	F:3-hydroxyacyl-CoA dehydrogenase activity; P:fatty acid metabolic process; P:oxidation-reduction process
Q07812	Apoptosis regulator BAX OS=Homo sapiens GN=BAX PE=1 SV=1	173774	183923	165481	163634	178848	164558	0.920096	-0.120143	0.10931	C:nuclear envelope; C:mitochondrial outer membrane; C:mitochondrial permeability transition pore complex; C:endoplasmic reticulum membrane; C:cytosol; C:extracellular exosome; C:BAX complex; F:lipid binding; F:channel activity; F:protein homodimerization activity; F:protein heterodimerization activity; F:BH3 domain binding; P:ovarian follicle development; P:neuron migration; P:T cell homeostatic …
Q8NHU6	Tudor domain-containing protein 7 OS=Homo sapiens GN=TDRD7 PE=1 SV=2	29428.1	37302.7	22638.9	22279	33365.4	22458.9	0.67312	-0.571064	0.10955	C:mitochondrial matrix; C:chromatoid body; C:P granule; F:mRNA binding; F:protein N-terminus binding; P:lens morphogenesis in camera-type eye; P:germ cell development; P:spermatogenesis; P:posttranscriptional regulation of gene expression; P:lens fiber cell differentiation
Q9H993	Protein-glutamate O-methyltransferase OS=Homo sapiens GN=ARMT1 PE=1 SV=1	44874.6	53505.9	62307.2	60483.4	49190.2	61395.3	1.24812	0.319756	0.10956	F:S-adenosylmethionine-dependent methyltransferase activity; F:enzyme binding; F:protein carboxyl O-methyltransferase activity; P:protein methylation; P:cellular response to DNA damage stimulus; P:regulation of response to DNA damage stimulus
P68371	Tubulin beta-4B chain OS=Homo sapiens GN=TUBB4B PE=1 SV=1	272747	287277	244075	258798	280012	251437	0.89795	-0.155294	0.10984	C:nucleus; C:cytosol; C:microtubule; C:extracellular exosome; F:double-stranded RNA binding; F:GTPase activity; F:structural constituent of cytoskeleton; F:GTP binding; F:MHC class I protein binding; F:unfolded protein binding; P:G2/M transition of mitotic cell cycle; P:movement of cell or subcellular component; P:natural killer cell mediated cytotoxicity; P:'de novo' posttranslational protein fo…
P25705	ATP synthase subunit alpha, mitochondrial OS=Homo sapiens GN=ATP5A1 PE=1 SV=1	6.24859e+06	6.29308e+06	6.51823e+06	6.79595e+06	6.27084e+06	6.65709e+06	1.0616	0.0862339	0.11094	C:mitochondrial proton-transporting ATP synthase complex; C:mitochondrial matrix; C:plasma membrane; C:COP9 signalosome; C:proton-transporting ATP synthase complex, catalytic core F(1); C:extracellular exosome; F:ATP binding; F:MHC class I protein binding; F:poly(A) RNA binding; F:proton-transporting ATP synthase activity, rotational mechanism; F:proton-transporting ATPase activity, rotational me…
O15173	Membrane-associated progesterone receptor component 2 OS=Homo sapiens GN=PGRMC2 PE=1 SV=1	214431	228300	202590	191648	221366	197119	0.890467	-0.167366	0.11104	C:endomembrane system; C:integral component of membrane; F:steroid hormone receptor activity; F:steroid binding; F:heme binding; P:steroid hormone mediated signaling pathway
P20701	Integrin alpha-L OS=Homo sapiens GN=ITGAL PE=1 SV=3	254369	277935	218022	234919	266152	226471	0.850907	-0.232926	0.1116	C:immunological synapse; C:cell-cell junction; C:external side of plasma membrane; C:integrin alphaL-beta2 complex; C:extracellular exosome; F:ICAM-3 receptor activity; F:protein complex binding; F:metal ion binding; F:protein heterodimerization activity; F:cell adhesion molecule binding; P:T cell activation via T cell receptor contact with antigen bound to MHC molecule on antigen presenting cell…
G5E933	Myotubularin-related protein 5 OS=Homo sapiens GN=SBF1 PE=1 SV=1	5242.92	7918.6	10328.1	12804.4	6580.76	11566.2	1.75759	0.813595	0.11173	F:phosphatase regulator activity; P:regulation of GTPase activity
Q9NWU2	Glucose-induced degradation protein 8 homolog OS=Homo sapiens GN=GID8 PE=1 SV=1	20086.8	18624.8	21214.6	21745.4	19355.8	21480	1.10974	0.150226	0.11197	C:nucleoplasm; C:cell junction
Q96TA2	ATP-dependent zinc metalloprotease YME1L1 OS=Homo sapiens GN=YME1L1 PE=1 SV=2	26563.6	29864.5	22673.8	24020.3	28214	23347.1	0.827498	-0.273172	0.11203	C:mitochondrial inner membrane; C:integral component of membrane; F:metalloendopeptidase activity; F:ATP binding; F:metal ion binding; P:misfolded or incompletely synthesized protein catabolic process; P:mitochondrion organization; P:cell proliferation
Q9Y5J1	U3 small nucleolar RNA-associated protein 18 homolog OS=Homo sapiens GN=UTP18 PE=1 SV=3	4852.8	3486.37	2361.87	1360.6	4169.59	1861.23	0.446383	-1.16365	0.11239	C:small-subunit processome; C:Pwp2p-containing subcomplex of 90S preribosome; F:poly(A) RNA binding; P:rRNA processing
B4E1G1	Derlin OS=Homo sapiens GN=DERL1 PE=1 SV=1	1019.15	622.445	2345.79	4042.53	820.8	3194.16	3.89152	1.96033	0.11247	C:endoplasmic reticulum
F5GWX5	Chromodomain-helicase-DNA-binding protein 4 OS=Homo sapiens GN=CHD4 PE=1 SV=1	609371	643899	690006	670839	626635	680422	1.08584	0.118805	0.11248	C:NuRD complex; F:DNA binding; F:ATP binding; F:microtubule binding; F:ATP-dependent helicase activity; F:zinc ion binding; P:chromatin organization; P:regulation of transcription, DNA-templated; P:metabolic process; P:spindle assembly
O60664	Perilipin-3 OS=Homo sapiens GN=PLIN3 PE=1 SV=3	600174	643240	545356	566924	621707	556140	0.894537	-0.160787	0.11258	C:Golgi apparatus; C:lipid particle; C:endosome membrane; F:protein binding; P:vesicle-mediated transport
H3BV80	RNA-binding protein with serine-rich domain 1 OS=Homo sapiens GN=RNPS1 PE=1 SV=2	58184.7	59210.7	55094.4	51112.5	58697.7	53103.4	0.904694	-0.144498	0.1127	F:nucleotide binding; F:nucleic acid binding
B4DR61	Protein transport protein Sec61 subunit alpha isoform 1 OS=Homo sapiens GN=SEC61A1 PE=1 SV=1	578579	612053	661089	724673	595316	692881	1.16389	0.218951	0.11307	C:integral component of membrane; P:protein transport
E9PN17	ATP synthase subunit g, mitochondrial OS=Homo sapiens GN=ATP5L PE=1 SV=1	386225	384735	373789	360288	385480	367039	0.95216	-0.0707237	0.11308	C:mitochondrial proton-transporting ATP synthase complex, coupling factor F(o); F:hydrogen ion transmembrane transporter activity; P:ATP synthesis coupled proton transport
Q01970	1-phosphatidylinositol 4,5-bisphosphate phosphodiesterase beta-3 OS=Homo sapiens GN=PLCB3 PE=1 SV=2	3539.39	4321.61	5746.3	7619.21	3930.5	6682.76	1.70023	0.765732	0.11332	C:nucleoplasm; C:cytosol; C:membrane; C:protein complex; F:phosphatidylinositol phospholipase C activity; F:signal transducer activity; F:calcium ion binding; F:calmodulin binding; P:regulation of systemic arterial blood pressure; P:synaptic transmission; P:lipid catabolic process; P:intracellular signal transduction; P:inositol phosphate metabolic process
O75083	WD repeat-containing protein 1 OS=Homo sapiens GN=WDR1 PE=1 SV=4	1.55075e+06	1.36819e+06	1.69049e+06	1.78184e+06	1.45947e+06	1.73616e+06	1.18958	0.250457	0.1134	C:podosome; C:cytosol; C:actin filament; C:cell junction; C:cell projection; C:extracellular exosome; F:actin binding; P:platelet degranulation; P:sensory perception of sound; P:platelet activation; P:regulation of oligodendrocyte differentiation
Q9HCD5	Nuclear receptor coactivator 5 OS=Homo sapiens GN=NCOA5 PE=1 SV=2	25609.9	16872.1	720.441	9048.81	21241	4884.63	0.229962	-2.12053	0.11345	C:extracellular space; C:nucleoplasm; C:actin cytoskeleton; F:chromatin binding; F:protein binding; F:poly(A) RNA binding; P:transcription, DNA-templated; P:regulation of transcription, DNA-templated; P:glucose homeostasis; P:negative regulation of insulin receptor signaling pathway
H0YBZ8	HLA class II histocompatibility antigen gamma chain (Fragment) OS=Homo sapiens GN=CD74 PE=1 SV=1	19602	25943.6	14279.7	14113.2	22772.8	14196.5	0.623396	-0.681778	0.11389	C:intracellular; C:membrane; F:MHC class II protein binding; P:intracellular protein transport; P:immune response; P:antigen processing and presentation
C9JLU1	DNA-directed RNA polymerases I, II, and III subunit RPABC3 (Fragment) OS=Homo sapiens GN=POLR2H PE=1 SV=8	25189.5	31629.4	17933.2	8841.9	28409.5	13387.5	0.471235	-1.08548	0.11439	C:DNA-directed RNA polymerase III complex; C:DNA-directed RNA polymerase I complex; F:RNA polymerase I activity; F:RNA polymerase II activity; F:RNA polymerase III activity; P:transcription from RNA polymerase I promoter; P:transcription from RNA polymerase II promoter; P:transcription from RNA polymerase III promoter
P49821	NADH dehydrogenase [ubiquinone] flavoprotein 1, mitochondrial OS=Homo sapiens GN=NDUFV1 PE=1 SV=4	174029	171547	151912	163018	172788	157465	0.91132	-0.13397	0.11465	C:mitochondrial respiratory chain complex I; F:NADH dehydrogenase (ubiquinone) activity; F:FMN binding; F:metal ion binding; F:NAD binding; F:4 iron, 4 sulfur cluster binding; P:mitochondrial electron transport, NADH to ubiquinone
Q9UQ35	Serine/arginine repetitive matrix protein 2 OS=Homo sapiens GN=SRRM2 PE=1 SV=2	194841	222268	172600	151607	208555	162104	0.777272	-0.363509	0.11488	C:Cajal body; C:nuclear speck; C:catalytic step 2 spliceosome; F:poly(A) RNA binding; F:protein N-terminus binding; F:C2H2 zinc finger domain binding; P:mRNA splicing, via spliceosome
P38646	Stress-70 protein, mitochondrial OS=Homo sapiens GN=HSPA9 PE=1 SV=2	2.15762e+06	2.26429e+06	2.06571e+06	2.0692e+06	2.21095e+06	2.06745e+06	0.935096	-0.0968136	0.11492	C:nucleolus; C:focal adhesion; C:mitochondrial nucleoid; C:extracellular exosome; F:ATP binding; F:ubiquitin protein ligase binding; F:poly(A) RNA binding; F:unfolded protein binding; P:protein folding; P:protein export from nucleus; P:protein targeting to mitochondrion; P:negative regulation of apoptotic process
P36957	Dihydrolipoyllysine-residue succinyltransferase component of 2-oxoglutarate dehydrogenase complex, mitochondrial OS=Homo sapiens GN=DLST PE=1 SV=4	327228	349468	373194	402592	338348	387893	1.14643	0.197151	0.11501	C:nucleus; C:mitochondrial matrix; C:membrane; C:oxoglutarate dehydrogenase complex; C:extracellular exosome; F:dihydrolipoyllysine-residue succinyltransferase activity; P:tricarboxylic acid cycle; P:L-lysine catabolic process to acetyl-CoA via saccharopine; P:cellular nitrogen compound metabolic process
O75251	NADH dehydrogenase [ubiquinone] iron-sulfur protein 7, mitochondrial OS=Homo sapiens GN=NDUFS7 PE=1 SV=3	6683.02	6401.04	11091.2	8634.8	6542.03	9863.02	1.50764	0.592291	0.11513	C:mitochondrial respiratory chain complex I; C:neuron projection; C:neuronal cell body; C:synaptic membrane; F:protease binding; F:NADH dehydrogenase (ubiquinone) activity; F:metal ion binding; F:quinone binding; F:4 iron, 4 sulfur cluster binding; P:mitochondrial electron transport, NADH to ubiquinone; P:mitochondrial respiratory chain complex I assembly
H3BLU7	Aflatoxin B1 aldehyde reductase member 2 (Fragment) OS=Homo sapiens GN=AKR7A2 PE=1 SV=1	345924	376163	321260	319479	361043	320370	0.887344	-0.172435	0.11519	-
Q7Z2T5	TRMT1-like protein OS=Homo sapiens GN=TRMT1L PE=1 SV=2	17206.2	13066.7	20343	22694	15136.5	21518.5	1.42163	0.507548	0.11549	C:nucleus; C:mitochondrion; F:tRNA binding; F:tRNA (guanine-N2-)-methyltransferase activity; F:poly(A) RNA binding; F:metal ion binding; P:tRNA N2-guanine methylation; P:adult locomotory behavior
Q15393	Splicing factor 3B subunit 3 OS=Homo sapiens GN=SF3B3 PE=1 SV=4	1.22689e+06	1.28094e+06	1.1839e+06	1.17879e+06	1.25392e+06	1.18134e+06	0.942121	-0.0860156	0.11604	C:nucleoplasm; C:U12-type spliceosomal complex; C:small nuclear ribonucleoprotein complex; C:catalytic step 2 spliceosome; F:RNA binding; F:protein binding; P:mRNA splicing, via spliceosome; P:protein complex assembly; P:negative regulation of protein catabolic process
Q9Y5X2	Sorting nexin-8 OS=Homo sapiens GN=SNX8 PE=1 SV=1	1464.46	711.494	7478.73	4057.93	1087.98	5768.33	5.30188	2.4065	0.11613	C:extrinsic component of membrane; C:retromer complex; C:early endosome membrane; F:phosphatidylinositol binding; F:identical protein binding; P:intracellular protein transport; P:endocytosis; P:vesicle organization; P:early endosome to Golgi transport
Q92759	General transcription factor IIH subunit 4 OS=Homo sapiens GN=GTF2H4 PE=1 SV=1	8711.98	7812.53	9836.15	11318.4	8262.25	10577.3	1.28019	0.356358	0.11627	C:core TFIIH complex; C:holo TFIIH complex; F:sequence-specific DNA binding transcription factor activity; F:ATP-dependent DNA helicase activity; F:protein binding; F:RNA polymerase II carboxy-terminal domain kinase activity; P:nucleotide-excision repair, DNA damage removal; P:transcription-coupled nucleotide-excision repair; P:regulation of transcription, DNA-templated; P:transcription initiatio…
Q9NPL8	Complex I assembly factor TIMMDC1, mitochondrial OS=Homo sapiens GN=TIMMDC1 PE=1 SV=2	21253.1	21759.1	25573.3	30419.6	21506.1	27996.5	1.30179	0.3805	0.11674	C:nucleoplasm; C:integral component of membrane; C:mitochondrial membrane; F:protein binding
Q8IZ83	Aldehyde dehydrogenase family 16 member A1 OS=Homo sapiens GN=ALDH16A1 PE=1 SV=2	58529.8	68560.3	78470.7	76078	63545	77274.4	1.21606	0.28221	0.11683	C:membrane; C:extracellular exosome; F:aldehyde dehydrogenase (NAD) activity; P:oxidation-reduction process
P50452	Serpin B8 OS=Homo sapiens GN=SERPINB8 PE=1 SV=2	150283	167898	131413	137314	159091	134363	0.844571	-0.24371	0.11688	C:extracellular space; C:cytosol; C:extracellular exosome; F:serine-type endopeptidase inhibitor activity; F:protein binding; P:negative regulation of endopeptidase activity
P09661	U2 small nuclear ribonucleoprotein A' OS=Homo sapiens GN=SNRPA1 PE=1 SV=2	1.1474e+06	1.17396e+06	1.12711e+06	1.10945e+06	1.16068e+06	1.11828e+06	0.963471	-0.0536868	0.11714	C:nucleoplasm; C:U2 snRNP; C:catalytic step 2 spliceosome; F:protein binding; F:poly(A) RNA binding; P:mRNA splicing, via spliceosome
X1WI28	60S ribosomal protein L10 (Fragment) OS=Homo sapiens GN=RPL10 PE=1 SV=7	120123	143031	102794	98349.6	131577	100572	0.764355	-0.387685	0.11722	C:ribosome; F:structural constituent of ribosome; P:translation
H0YI09	Methyltransferase-like protein 7A (Fragment) OS=Homo sapiens GN=METTL7A PE=1 SV=1	28664.2	28237.1	27844.2	27909.7	28450.6	27877	0.979837	-0.029387	0.11735	F:S-adenosylmethionine-dependent methyltransferase activity; P:methylation
P25789	Proteasome subunit alpha type-4 OS=Homo sapiens GN=PSMA4 PE=1 SV=1	921216	989478	871012	835900	955347	853456	0.893346	-0.162709	0.11742	C:cytoplasmic mRNA processing body; C:nucleoplasm; C:cytosol; C:plasma membrane; C:proteasome core complex, alpha-subunit complex; C:extracellular exosome; F:threonine-type endopeptidase activity; F:protein binding; P:G1/S transition of mitotic cell cycle; P:mitotic S phase; P:mitotic anaphase; P:protein polyubiquitination; P:stimulatory C-type lectin receptor signaling pathway; P:antigen process…
Q99460	26S proteasome non-ATPase regulatory subunit 1 OS=Homo sapiens GN=PSMD1 PE=1 SV=2	370253	360340	481296	418291	365296	449794	1.23131	0.300195	0.1178	C:nucleoplasm; C:cytosol; C:proteasome regulatory particle; C:membrane; C:extracellular exosome; F:enzyme regulator activity; P:G1/S transition of mitotic cell cycle; P:mitotic S phase; P:mitotic anaphase; P:protein polyubiquitination; P:stimulatory C-type lectin receptor signaling pathway; P:antigen processing and presentation of exogenous peptide antigen via MHC class I, TAP-dependent; P:regula…
Q9HDC9	Adipocyte plasma membrane-associated protein OS=Homo sapiens GN=APMAP PE=1 SV=2	246113	252233	259341	268761	249173	264051	1.05971	0.0836687	0.11786	C:cell surface; C:integral component of membrane; C:extracellular exosome; F:arylesterase activity; F:strictosidine synthase activity; P:biosynthetic process
F8WE04	Heat shock protein beta-1 OS=Homo sapiens GN=HSPB1 PE=1 SV=1	126179	120927	73113.6	12260.8	123553	42687.2	0.345496	-1.53326	0.11792	-
P49406	39S ribosomal protein L19, mitochondrial OS=Homo sapiens GN=MRPL19 PE=1 SV=2	278798	288727	270446	261084	283762	265765	0.936577	-0.0945304	0.11869	C:mitochondrial inner membrane; C:ribosome; C:nuclear membrane; F:structural constituent of ribosome; P:mitochondrial translational initiation; P:mitochondrial translational elongation; P:mitochondrial translational termination
J3QR09	Ribosomal protein L19 OS=Homo sapiens GN=RPL19 PE=1 SV=1	180228	222172	142940	148132	201200	145536	0.72334	-0.467255	0.11895	C:nucleolus; C:ribosome; F:structural constituent of ribosome; P:translation
Q9NS69	Mitochondrial import receptor subunit TOM22 homolog OS=Homo sapiens GN=TOMM22 PE=1 SV=3	3142.13	2605.58	25703.2	13144.4	2873.86	19423.8	6.75881	2.75677	0.11902	C:mitochondrial outer membrane translocase complex; C:mitochondrial inner membrane; C:integral component of membrane; F:protein binding; F:protein transmembrane transporter activity; P:cellular protein metabolic process; P:protein import into mitochondrial outer membrane
M0QZR4	Rho guanine nucleotide exchange factor 1 OS=Homo sapiens GN=ARHGEF1 PE=1 SV=1	265593	290483	338183	312294	278038	325238	1.16976	0.226215	0.11936	C:cytoplasm; C:plasma membrane; F:Rho guanyl-nucleotide exchange factor activity; P:termination of G-protein coupled receptor signaling pathway; P:positive regulation of GTPase activity
P04040	Catalase OS=Homo sapiens GN=CAT PE=1 SV=3	2.0053e+06	1.87917e+06	1.72834e+06	1.78866e+06	1.94223e+06	1.7585e+06	0.905402	-0.14337	0.11939	C:mitochondrial intermembrane space; C:lysosome; C:peroxisomal membrane; C:peroxisomal matrix; C:endoplasmic reticulum; C:Golgi apparatus; C:cytosol; C:plasma membrane; C:focal adhesion; C:extracellular exosome; F:aminoacylase activity; F:catalase activity; F:receptor binding; F:enzyme binding; F:heme binding; F:protein homodimerization activity; F:metal ion binding; F:NADP binding; P:response to…
Q99536	Synaptic vesicle membrane protein VAT-1 homolog OS=Homo sapiens GN=VAT1 PE=1 SV=2	1.62619e+06	1.81649e+06	2.13158e+06	1.96876e+06	1.72134e+06	2.05017e+06	1.19103	0.25221	0.11956	C:mitochondrial outer membrane; C:integral component of membrane; C:extracellular exosome; F:zinc ion binding; F:oxidoreductase activity; P:negative regulation of mitochondrial fusion; P:oxidation-reduction process
A0A140T9T7	Antigen peptide transporter 1 OS=Homo sapiens GN=TAP1 PE=1 SV=1	28667.3	31505.6	38008.3	47085.3	30086.4	42546.8	1.41415	0.499938	0.11998	C:membrane; C:integral component of membrane; C:integral component of endoplasmic reticulum membrane; C:TAP complex; F:nucleotide binding; F:ATP binding; F:peptide transporter activity; F:peptide-transporting ATPase activity; F:ATPase activity; F:MHC protein binding; F:ATPase activity, coupled to transmembrane movement of substances; F:TAP2 binding; P:transport; P:peptide transport; P:antigen pro…
Q99598	Translin-associated protein X OS=Homo sapiens GN=TSNAX PE=1 SV=1	134017	130546	150147	171753	132281	160950	1.21672	0.283002	0.12001	C:nucleus; C:Golgi apparatus; C:cytosol; C:perinuclear region of cytoplasm; F:single-stranded DNA binding; F:endoribonuclease activity; F:protein binding; F:protein transporter activity; F:sequence-specific DNA binding; F:poly(A) RNA binding; F:metal ion binding; P:multicellular organismal development; P:spermatogenesis; P:gene expression; P:protein transport; P:cell differentiation; P:RNA phosph…
P11021	78 kDa glucose-regulated protein OS=Homo sapiens GN=HSPA5 PE=1 SV=2	3.623e+06	3.77061e+06	3.5076e+06	3.38716e+06	3.6968e+06	3.44738e+06	0.93253	-0.100778	0.12013	C:mitochondrion; C:endoplasmic reticulum lumen; C:smooth endoplasmic reticulum; C:endoplasmic reticulum-Golgi intermediate compartment; C:plasma membrane; C:focal adhesion; C:COP9 signalosome; C:cell surface; C:integral component of endoplasmic reticulum membrane; C:midbody; C:endoplasmic reticulum chaperone complex; C:melanosome; C:extracellular exosome; F:glycoprotein binding; F:calcium ion bin…
Q92621	Nuclear pore complex protein Nup205 OS=Homo sapiens GN=NUP205 PE=1 SV=3	275017	282032	264749	250339	278524	257544	0.924673	-0.112985	0.12014	C:nuclear pore; C:nucleoplasm; C:cytoplasm; C:nuclear membrane; C:nuclear periphery; F:protein binding; F:structural constituent of nuclear pore; P:protein import into nucleus, docking; P:mitotic prophase; P:carbohydrate metabolic process; P:mitotic nuclear envelope disassembly; P:regulation of glucose transport; P:glucose transport; P:protein sumoylation; P:viral transcription; P:cytokine-mediat…
P61088	Ubiquitin-conjugating enzyme E2 N OS=Homo sapiens GN=UBE2N PE=1 SV=1	985168	1.02776e+06	946761	899325	1.00646e+06	923043	0.917113	-0.124828	0.12024	C:ubiquitin ligase complex; C:nucleus; C:cytosol; C:UBC13-MMS2 complex; C:UBC13-UEV1A complex; C:extracellular exosome; F:ATP binding; F:ligase activity; F:ubiquitin protein ligase binding; F:ubiquitin binding; F:poly(A) RNA binding; F:ubiquitin protein ligase activity; P:double-strand break repair via homologous recombination; P:DNA double-strand break processing; P:stimulatory C-type lectin rec…
C9J4Z3	60S ribosomal protein L37a OS=Homo sapiens GN=RPL37A PE=1 SV=1	78743	77800.8	72640.2	75651.5	78271.9	74145.9	0.947285	-0.0781289	0.12036	C:ribosome; F:structural constituent of ribosome; P:translation
P54578	Ubiquitin carboxyl-terminal hydrolase 14 OS=Homo sapiens GN=USP14 PE=1 SV=3	428705	475061	507908	528270	451883	518089	1.14651	0.19725	0.12038	C:proteasome complex; C:nucleus; C:plasma membrane; C:cell surface; C:cytoplasmic membrane-bounded vesicle; C:synapse; C:extracellular exosome; F:cysteine-type endopeptidase activity; F:ubiquitin-specific protease activity; F:endopeptidase inhibitor activity; F:tRNA guanylyltransferase activity; F:proteasome binding; P:synaptic transmission; P:negative regulation of endopeptidase activity; P:prot…
Q14847	LIM and SH3 domain protein 1 OS=Homo sapiens GN=LASP1 PE=1 SV=2	145921	132894	155906	166080	139407	160993	1.15484	0.207696	0.12063	C:focal adhesion; C:cortical actin cytoskeleton; C:extracellular exosome; F:SH3/SH2 adaptor activity; F:zinc ion binding; F:ion transmembrane transporter activity; F:actin filament binding; P:positive regulation of signal transduction; P:ion transmembrane transport
Q12769	Nuclear pore complex protein Nup160 OS=Homo sapiens GN=NUP160 PE=1 SV=3	349199	378256	444020	536489	363728	490254	1.34786	0.430671	0.12071	C:kinetochore; C:cytosol; C:nuclear pore outer ring; F:nucleocytoplasmic transporter activity; F:protein binding; P:mitotic prophase; P:mitotic anaphase; P:mitotic prometaphase; P:carbohydrate metabolic process; P:mRNA export from nucleus; P:mitotic nuclear envelope disassembly; P:small GTPase mediated signal transduction; P:regulation of glucose transport; P:protein transport; P:glucose transpor…
Q15006	ER membrane protein complex subunit 2 OS=Homo sapiens GN=EMC2 PE=1 SV=1	23639.3	16445.2	11341.2	9045.56	20042.2	10193.4	0.508595	-0.97541	0.12089	C:nucleolus; C:mitochondrion; C:ER membrane protein complex; F:protein binding
O75563	Src kinase-associated phosphoprotein 2 OS=Homo sapiens GN=SKAP2 PE=1 SV=1	129760	116854	95879.6	66096.8	123307	80988.2	0.656801	-0.606471	0.12096	C:nucleoplasm; C:cytosol; C:plasma membrane; F:SH3/SH2 adaptor activity; P:protein complex assembly; P:signal transduction; P:negative regulation of cell proliferation; P:positive regulation of signal transduction; P:B cell activation
C9JYM0	Ribonuclease P protein subunit p20 (Fragment) OS=Homo sapiens GN=POP7 PE=1 SV=1	24379.4	20241.9	11468.2	16402.7	22310.7	13935.5	0.624612	-0.678969	0.12145	C:nucleus; F:nucleic acid binding; F:ribonuclease P activity; P:tRNA processing; P:RNA phosphodiester bond hydrolysis, endonucleolytic
O60271	C-Jun-amino-terminal kinase-interacting protein 4 OS=Homo sapiens GN=SPAG9 PE=1 SV=4	56577.8	57643.7	47949.9	52958	57110.7	50454	0.883441	-0.178794	0.12153	C:acrosomal vesicle; C:cytosol; C:integral component of membrane; C:perinuclear region of cytoplasm; C:extracellular exosome; F:MAP-kinase scaffold activity; F:JUN kinase binding; F:kinesin binding; F:receptor signaling complex scaffold activity; F:mitogen-activated protein kinase p38 binding; P:activation of JUN kinase activity; P:spermatogenesis; P:positive regulation of cell migration; P:retro…
Q96DE0	U8 snoRNA-decapping enzyme OS=Homo sapiens GN=NUDT16 PE=1 SV=2	47628.7	42225.3	37695.7	32238.3	44927	34967	0.778306	-0.36159	0.12202	C:nucleoplasm; C:nucleolus; C:cytoplasm; F:magnesium ion binding; F:mRNA binding; F:GTP binding; F:metalloexopeptidase activity; F:manganese ion binding; F:snoRNA binding; F:dITP diphosphatase activity; F:protein homodimerization activity; F:m7G(5')pppN diphosphatase activity; F:cobalt ion binding; F:inosine-diphosphatase activity; F:dIDP diphosphatase activity; F:nucleotide phosphatase activity,…
F5GZF0	Cyclin-dependent kinase 2-associated protein 1 (Fragment) OS=Homo sapiens GN=CDK2AP1 PE=1 SV=1	12951.5	15230.5	18678.4	23624.2	14091	21151.3	1.50105	0.585976	0.12208	C:nucleoplasm; C:cytosol
P13796	Plastin-2 OS=Homo sapiens GN=LCP1 PE=1 SV=6	1.65728e+07	1.6858e+07	1.63747e+07	1.62615e+07	1.67154e+07	1.63181e+07	0.976232	-0.0347041	0.12241	C:stress fiber; C:phagocytic cup; C:podosome; C:extracellular space; C:cytosol; C:actin filament; C:focal adhesion; C:filopodium; C:ruffle membrane; C:extracellular exosome; F:calcium ion binding; F:identical protein binding; F:actin filament binding; F:GTPase binding; P:T cell activation involved in immune response; P:protein kinase A signaling; P:extracellular matrix disassembly; P:organ regene…
P60842	Eukaryotic initiation factor 4A-I OS=Homo sapiens GN=EIF4A1 PE=1 SV=1	1.13596e+06	1.13094e+06	1.12643e+06	1.12066e+06	1.13345e+06	1.12354e+06	0.991262	-0.0126612	0.12245	C:nucleus; C:cytosol; C:membrane; C:eukaryotic translation initiation factor 4F complex; C:extracellular exosome; F:RNA cap binding; F:double-stranded RNA binding; F:mRNA binding; F:translation initiation factor activity; F:ATP-dependent RNA helicase activity; F:protein binding; F:ATP binding; P:nuclear-transcribed mRNA poly(A) tail shortening; P:translational initiation; P:regulation of gene exp…
H3BN98	Uncharacterized protein (Fragment) OS=Homo sapiens PE=4 SV=2	76116.5	67548.4	82625.2	89556.3	71832.5	86090.8	1.19849	0.261223	0.1225	C:ribosome; F:structural constituent of ribosome; P:translation
Q5VZZ6	CUGBP Elav-like family member 2 OS=Homo sapiens GN=CELF2 PE=1 SV=2	139858	172520	221244	196614	156189	208929	1.33767	0.419719	0.12322	F:nucleotide binding; F:RNA binding
O94819	Kelch repeat and BTB domain-containing protein 11 OS=Homo sapiens GN=KBTBD11 PE=1 SV=1	63953.9	59543.7	55118.5	49047.9	61748.8	52083.2	0.843469	-0.245594	0.12339	C:Cul3-RING ubiquitin ligase complex; F:ubiquitin-protein transferase activity; P:protein ubiquitination
E9PK59	N-terminal kinase-like protein OS=Homo sapiens GN=SCYL1 PE=1 SV=1	32891.5	32589.7	35893.5	39876.2	32740.6	37884.9	1.15712	0.210541	0.12342	C:cytoplasm; F:protein kinase activity; F:ATP binding; P:protein phosphorylation
Q13630	GDP-L-fucose synthase OS=Homo sapiens GN=TSTA3 PE=1 SV=1	192110	202788	169978	182514	197449	176246	0.892616	-0.163889	0.12348	C:cytoplasm; C:extracellular exosome; F:electron carrier activity; F:isomerase activity; F:GDP-4-dehydro-D-rhamnose reductase activity; F:GDP-L-fucose synthase activity; F:coenzyme binding; P:leukocyte cell-cell adhesion; P:GDP-mannose metabolic process; P:cytolysis; P:'de novo' GDP-L-fucose biosynthetic process; P:oxidation-reduction process
Q9BRZ2	E3 ubiquitin-protein ligase TRIM56 OS=Homo sapiens GN=TRIM56 PE=1 SV=3	4456.33	5333.68	5932.52	6347.53	4895.01	6140.03	1.25435	0.326934	0.12424	C:cytosol; F:ubiquitin-protein transferase activity; F:zinc ion binding; F:ligase activity; F:poly(A) RNA binding; P:positive regulation of type I interferon production; P:interferon-beta production; P:response to type I interferon; P:negative regulation of viral entry into host cell; P:defense response to virus; P:protein K63-linked ubiquitination; P:negative regulation of viral release from hos…
Q96NW4	Ankyrin repeat domain-containing protein 27 OS=Homo sapiens GN=ANKRD27 PE=1 SV=2	39087	37232.9	28458.8	33673.4	38159.9	31066.1	0.814103	-0.296718	0.1244	C:lysosome; C:early endosome; C:late endosome; C:plasma membrane; C:cytoplasmic vesicle membrane; C:melanosome; C:tubular endosome; F:guanyl-nucleotide exchange factor activity; F:GTPase activator activity; F:Rab GTPase binding; P:protein transport; P:negative regulation of SNARE complex assembly; P:positive regulation of GTPase activity; P:early endosome to late endosome transport; P:retrograde …
P14927	Cytochrome b-c1 complex subunit 7 OS=Homo sapiens GN=UQCRB PE=1 SV=2	63818.6	76629.6	55103.4	49442.9	70224.1	52273.1	0.744375	-0.425898	0.12441	C:mitochondrial respiratory chain complex III; F:protein binding; P:mitochondrial electron transport, ubiquinol to cytochrome c; P:aerobic respiration
Q9BY43	Charged multivesicular body protein 4a OS=Homo sapiens GN=CHMP4A PE=1 SV=3	46741.5	49449.4	59842.6	74482.3	48095.5	67162.4	1.39644	0.481753	0.12457	C:ESCRT III complex; C:nucleus; C:cytosol; C:cytoplasmic side of plasma membrane; C:membrane coat; C:midbody; C:cytoplasmic vesicle membrane; C:late endosome membrane; C:extracellular exosome; F:lipid binding; F:protein homodimerization activity; F:ATPase binding; P:cell separation after cytokinesis; P:posttranslational protein targeting to membrane; P:nucleus organization; P:vacuolar transport; …
X6R8A1	Carboxypeptidase OS=Homo sapiens GN=CTSA PE=1 SV=1	89323.4	96393.7	101532	106980	92858.6	104256	1.12274	0.167025	0.12517	C:mitochondrion; F:serine-type carboxypeptidase activity; P:proteolysis
Q9BRP8	Partner of Y14 and mago OS=Homo sapiens GN=PYM1 PE=1 SV=1	10750.9	12748.8	933.123	6784.39	11749.8	3858.75	0.328409	-1.60643	0.12528	C:nucleoplasm; C:nucleolus; C:cytoplasm; C:exon-exon junction complex; F:protein binding; F:ribosome binding; F:poly(A) RNA binding; P:nuclear-transcribed mRNA catabolic process, nonsense-mediated decay; P:positive regulation of translation; P:exon-exon junction complex disassembly
Q16581	C3a anaphylatoxin chemotactic receptor OS=Homo sapiens GN=C3AR1 PE=1 SV=2	8804.93	855.709	16761.6	14194.8	4830.32	15478.2	3.20439	1.68005	0.12554	C:cytosol; C:integral component of plasma membrane; F:phosphatidylinositol phospholipase C activity; F:complement component C3a receptor activity; F:C3a anaphylatoxin receptor activity; P:complement receptor mediated signaling pathway; P:chemotaxis; P:inflammatory response; P:G-protein coupled receptor signaling pathway; P:positive regulation of cytosolic calcium ion concentration; P:blood circul…
P11766	Alcohol dehydrogenase class-3 OS=Homo sapiens GN=ADH5 PE=1 SV=4	516825	569426	609604	657050	543125	633327	1.16608	0.221665	0.12575	C:nucleus; C:mitochondrion; C:extracellular exosome; F:alcohol dehydrogenase (NAD) activity; F:fatty acid binding; F:zinc ion binding; F:electron carrier activity; F:formaldehyde dehydrogenase activity; F:protein homodimerization activity; F:S-(hydroxymethyl)glutathione dehydrogenase activity; P:retinoid metabolic process; P:respiratory system process; P:ethanol catabolic process; P:ethanol oxida…
Q9H488	GDP-fucose protein O-fucosyltransferase 1 OS=Homo sapiens GN=POFUT1 PE=1 SV=1	43127.3	48414.2	52014.8	53535.2	45770.7	52775	1.15303	0.20543	0.12577	C:endoplasmic reticulum; C:membrane; F:peptide-O-fucosyltransferase activity; P:angiogenesis; P:somitogenesis; P:fucose metabolic process; P:regulation of transcription, DNA-templated; P:Notch signaling pathway; P:nervous system development; P:heart development; P:O-glycan processing; P:protein O-linked fucosylation
Q66K74	Microtubule-associated protein 1S OS=Homo sapiens GN=MAP1S PE=1 SV=2	118783	114043	125683	135965	116413	130824	1.12379	0.168375	0.12582	C:nucleolus; C:spindle; C:cytosol; C:microtubule; C:cell junction; C:dendrite; C:neuronal cell body; C:synapse; C:perinuclear region of cytoplasm; F:DNA binding; F:deoxyribonuclease activity; F:microtubule binding; F:identical protein binding; F:beta-tubulin binding; F:actin filament binding; P:microtubule bundle formation; P:autophagy; P:apoptotic process; P:brain development; P:regulation of ch…
Q9NRG9	Aladin OS=Homo sapiens GN=AAAS PE=1 SV=1	148884	156542	126032	139648	152713	132840	0.869867	-0.201134	0.12595	C:nuclear pore; C:nucleoplasm; C:cytoplasm; C:centrosome; C:nuclear membrane; P:mitotic prophase; P:carbohydrate metabolic process; P:nucleocytoplasmic transport; P:mitotic nuclear envelope disassembly; P:learning; P:fertilization; P:regulation of glucose transport; P:protein transport; P:glucose transport; P:protein sumoylation; P:viral transcription; P:cytokine-mediated signaling pathway; P:cel…
Q9UHD8	Septin-9 OS=Homo sapiens GN=SEPT9 PE=1 SV=2	17618.2	20926.1	15261.6	14797.8	19272.2	15029.7	0.779864	-0.358705	0.12628	C:stress fiber; C:microtubule; C:perinuclear region of cytoplasm; F:GTPase activity; F:protein binding; F:GTP binding; P:cell cycle; P:metabolic process; P:protein heterooligomerization; P:cell division
P68363	Tubulin alpha-1B chain OS=Homo sapiens GN=TUBA1B PE=1 SV=1	3.04607e+06	2.87519e+06	2.67311e+06	2.76097e+06	2.96063e+06	2.71704e+06	0.917723	-0.12387	0.12666	C:cytoplasmic microtubule; C:extracellular exosome; F:double-stranded RNA binding; F:GTPase activity; F:structural constituent of cytoskeleton; F:GTP binding; F:ubiquitin protein ligase binding; P:microtubule cytoskeleton organization; P:cytoskeleton-dependent intracellular transport; P:'de novo' posttranslational protein folding; P:protein polymerization; P:cell division; P:cellular response to …
Q9NZL4	Hsp70-binding protein 1 OS=Homo sapiens GN=HSPBP1 PE=1 SV=1	209959	238244	191115	182116	224101	186616	0.832729	-0.264081	0.12746	F:enzyme inhibitor activity; F:protein binding; P:protein folding; P:positive regulation of protein ubiquitination; P:positive regulation of proteasomal ubiquitin-dependent protein catabolic process; P:negative regulation of catalytic activity
Q9BRG1	Vacuolar protein-sorting-associated protein 25 OS=Homo sapiens GN=VPS25 PE=1 SV=1	67593.7	70383.1	74086.2	79683.1	68988.4	76884.7	1.11446	0.156342	0.12749	C:ESCRT II complex; C:nucleoplasm; C:nucleolus; C:mitochondrion; C:cytosol; C:extracellular exosome; F:structural molecule activity; F:protein homodimerization activity; F:protein N-terminus binding; P:transcription, DNA-templated; P:regulation of transcription, DNA-templated; P:protein targeting to vacuole involved in ubiquitin-dependent protein catabolic process via the multivesicular body sort…
P62879	Guanine nucleotide-binding protein G(I)/G(S)/G(T) subunit beta-2 OS=Homo sapiens GN=GNB2 PE=1 SV=3	132253	136549	111158	123849	134401	117504	0.874277	-0.193837	0.12775	C:extracellular space; C:lysosomal membrane; C:plasma membrane; C:focal adhesion; C:protein complex; C:cell body; C:perinuclear region of cytoplasm; C:extracellular exosome; F:GTPase activity; F:signal transducer activity; F:calcium channel regulator activity; F:protein complex binding; F:GTPase binding; P:energy reserve metabolic process; P:G-protein coupled receptor signaling pathway; P:synapti…
Q13206	Probable ATP-dependent RNA helicase DDX10 OS=Homo sapiens GN=DDX10 PE=1 SV=2	71638.6	75658.1	66345.9	68924.1	73648.4	67635	0.91835	-0.122884	0.12806	F:ATP-dependent RNA helicase activity; F:ATP binding; F:poly(A) RNA binding; P:RNA secondary structure unwinding
P25774	Cathepsin S OS=Homo sapiens GN=CTSS PE=1 SV=3	56599.3	70203.1	46820.1	45756.7	63401.2	46288.4	0.730087	-0.453859	0.12892	C:extracellular space; C:membrane; C:endolysosome lumen; F:fibronectin binding; F:cysteine-type endopeptidase activity; F:collagen binding; F:laminin binding; F:proteoglycan binding; P:toll-like receptor signaling pathway; P:adaptive immune response; P:antigen processing and presentation of exogenous peptide antigen via MHC class I, TAP-independent; P:response to acidic pH; P:protein processing; …
Q9Y624	Junctional adhesion molecule A OS=Homo sapiens GN=F11R PE=1 SV=1	156874	165662	180050	172134	161268	176092	1.09192	0.126869	0.12904	C:plasma membrane; C:bicellular tight junction; C:microtubule cytoskeleton; C:integral component of membrane; C:cytoplasmic vesicle; C:slit diaphragm; C:extracellular exosome; F:PDZ domain binding; P:inflammatory response; P:cell adhesion; P:transforming growth factor beta receptor signaling pathway; P:blood coagulation; P:response to radiation; P:viral process; P:extracellular matrix organizatio…
O00232	26S proteasome non-ATPase regulatory subunit 12 OS=Homo sapiens GN=PSMD12 PE=1 SV=3	377853	416034	474520	442930	396943	458725	1.15564	0.208698	0.13017	C:nucleoplasm; C:cytosol; C:proteasome regulatory particle; C:membrane; C:extracellular exosome; P:G1/S transition of mitotic cell cycle; P:mitotic S phase; P:mitotic anaphase; P:protein polyubiquitination; P:stimulatory C-type lectin receptor signaling pathway; P:antigen processing and presentation of exogenous peptide antigen via MHC class I, TAP-dependent; P:regulation of cellular amino acid m…
P62277	40S ribosomal protein S13 OS=Homo sapiens GN=RPS13 PE=1 SV=2	2.68733e+06	2.70315e+06	2.56527e+06	2.39225e+06	2.69524e+06	2.47876e+06	0.919682	-0.120794	0.13029	C:nucleolus; C:focal adhesion; C:membrane; C:cytosolic small ribosomal subunit; C:extracellular exosome; F:mRNA binding; F:structural constituent of ribosome; F:protein binding; F:small ribosomal subunit rRNA binding; P:nuclear-transcribed mRNA catabolic process, nonsense-mediated decay; P:translational initiation; P:translational elongation; P:translational termination; P:SRP-dependent cotransla…
P48449	Lanosterol synthase OS=Homo sapiens GN=LSS PE=1 SV=1	205545	216845	191915	198225	211195	195070	0.92365	-0.114582	0.1303	C:endoplasmic reticulum membrane; C:lipid particle; F:lanosterol synthase activity; P:cholesterol biosynthetic process
P04843	Dolichyl-diphosphooligosaccharide--protein glycosyltransferase subunit 1 OS=Homo sapiens GN=RPN1 PE=1 SV=1	4.38822e+06	4.33221e+06	4.48593e+06	4.63806e+06	4.36022e+06	4.56199e+06	1.04628	0.0652648	0.13052	C:rough endoplasmic reticulum; C:oligosaccharyltransferase complex; C:integral component of membrane; C:melanosome; F:dolichyl-diphosphooligosaccharide-protein glycotransferase activity; F:protein binding; F:poly(A) RNA binding; P:translation; P:SRP-dependent cotranslational protein targeting to membrane; P:protein N-linked glycosylation via asparagine; P:post-translational protein modification
M0R0P9	RAC-beta serine/threonine-protein kinase OS=Homo sapiens GN=AKT2 PE=1 SV=1	98129.2	76495.2	62557.8	50876.8	87312.2	56717.3	0.649592	-0.622394	0.13056	F:protein serine/threonine kinase activity; F:ATP binding; P:protein phosphorylation
Q9UBG0	C-type mannose receptor 2 OS=Homo sapiens GN=MRC2 PE=1 SV=2	28988.6	32460.3	35215.9	34900.6	30724.4	35058.2	1.14105	0.190367	0.13077	C:focal adhesion; C:integral component of membrane; F:collagen binding; F:carbohydrate binding; P:osteoblast differentiation; P:endocytosis; P:collagen catabolic process
Q9BT73	Proteasome assembly chaperone 3 OS=Homo sapiens GN=PSMG3 PE=1 SV=1	94816.3	101704	89067.2	80885.5	98260.3	84976.3	0.864808	-0.209548	0.13096	-
P05386	60S acidic ribosomal protein P1 OS=Homo sapiens GN=RPLP1 PE=1 SV=1	2.98995e+06	3.12434e+06	2.90139e+06	2.80775e+06	3.05714e+06	2.85457e+06	0.933737	-0.0989112	0.13188	C:focal adhesion; C:cytosolic large ribosomal subunit; C:extracellular exosome; F:RNA binding; F:structural constituent of ribosome; F:protein binding; P:nuclear-transcribed mRNA catabolic process, nonsense-mediated decay; P:translational initiation; P:translational elongation; P:translational termination; P:SRP-dependent cotranslational protein targeting to membrane; P:viral transcription
O43592	Exportin-T OS=Homo sapiens GN=XPOT PE=1 SV=2	358366	386375	340621	330598	372371	335610	0.901279	-0.149955	0.13205	C:nuclear pore; C:nucleoplasm; C:cytoplasm; F:tRNA binding; F:Ran GTPase binding; P:tRNA export from nucleus; P:intracellular protein transport
Q13247	Serine/arginine-rich splicing factor 6 OS=Homo sapiens GN=SRSF6 PE=1 SV=2	300599	339726	200162	261141	320162	230652	0.720422	-0.473087	0.1321	C:nuclear speck; F:nucleotide binding; F:protein binding; F:pre-mRNA binding; F:poly(A) RNA binding; P:alternative mRNA splicing, via spliceosome; P:regulation of alternative mRNA splicing, via spliceosome; P:termination of RNA polymerase II transcription; P:mRNA splice site selection; P:mRNA export from nucleus; P:regulation of keratinocyte proliferation; P:mRNA 3'-end processing; P:negative reg…
H3BR82	Protein spinster homolog 1 (Fragment) OS=Homo sapiens GN=SPNS1 PE=1 SV=1	16105.4	2790.6	27171.4	25025.3	9448	26098.3	2.76231	1.46588	0.13225	C:integral component of membrane; C:vesicle; F:sphingolipid transporter activity; P:sphingosine-1-phosphate signaling pathway; P:lipid transport; P:locomotion; P:transmembrane transport
P14854	Cytochrome c oxidase subunit 6B1 OS=Homo sapiens GN=COX6B1 PE=1 SV=2	259342	286282	242205	234253	272812	238229	0.873235	-0.195559	0.13284	C:mitochondrial inner membrane; C:mitochondrial intermembrane space; F:cytochrome-c oxidase activity; P:transcription initiation from RNA polymerase II promoter; P:substantia nigra development; P:respiratory electron transport chain; P:small molecule metabolic process; P:hydrogen ion transmembrane transport
P28074	Proteasome subunit beta type-5 OS=Homo sapiens GN=PSMB5 PE=1 SV=3	59192.3	58989.2	54765.9	48840.7	59090.8	51803.3	0.876673	-0.189889	0.13319	C:nucleoplasm; C:centrosome; C:cytosol; C:proteasome core complex; C:extracellular exosome; F:threonine-type endopeptidase activity; F:protein binding; P:G1/S transition of mitotic cell cycle; P:mitotic S phase; P:mitotic anaphase; P:protein polyubiquitination; P:stimulatory C-type lectin receptor signaling pathway; P:antigen processing and presentation of exogenous peptide antigen via MHC class …
F8W7U8	Double-strand break repair protein MRE11 OS=Homo sapiens GN=MRE11 PE=1 SV=1	213824	240551	194438	168631	227187	181535	0.799053	-0.323638	0.13327	C:chromatin; C:nucleoplasm; F:endonuclease activity; F:exonuclease activity; F:manganese ion binding; P:base-excision repair; P:double-strand break repair; P:intra-S DNA damage checkpoint; P:meiotic cell cycle; P:nucleic acid phosphodiester bond hydrolysis
A2RRP1	Neuroblastoma-amplified sequence OS=Homo sapiens GN=NBAS PE=1 SV=2	29626.7	18007.1	43696.8	36937.7	23816.9	40317.2	1.6928	0.759408	0.13349	C:nucleolus; C:Golgi apparatus; C:nuclear membrane; P:nuclear-transcribed mRNA catabolic process; P:retrograde vesicle-mediated transport, Golgi to ER; P:negative regulation of nuclear-transcribed mRNA catabolic process, nonsense-mediated decay
P01730	T-cell surface glycoprotein CD4 OS=Homo sapiens GN=CD4 PE=1 SV=1	19056.6	21894	16861.3	13737.5	20475.3	15299.4	0.747215	-0.420405	0.13367	C:early endosome; C:endoplasmic reticulum lumen; C:endoplasmic reticulum membrane; C:external side of plasma membrane; C:integral component of membrane; C:T cell receptor complex; C:membrane raft; F:glycoprotein binding; F:transmembrane signaling receptor activity; F:extracellular matrix structural constituent; F:zinc ion binding; F:coreceptor activity; F:protein kinase binding; F:MHC class II pr…
P33993	DNA replication licensing factor MCM7 OS=Homo sapiens GN=MCM7 PE=1 SV=4	3.70506e+06	3.74396e+06	3.76805e+06	3.78608e+06	3.72451e+06	3.77707e+06	1.01411	0.0202149	0.13384	C:chromatin; C:nucleoplasm; C:cytosol; C:membrane; C:MCM complex; F:single-stranded DNA binding; F:ATP-dependent DNA helicase activity; F:protein binding; F:ATP binding; P:cell cycle checkpoint; P:G1/S transition of mitotic cell cycle; P:mitotic S phase; P:DNA unwinding involved in DNA replication; P:DNA replication initiation; P:DNA strand elongation involved in DNA replication; P:cellular respo…
Q8IWX8	Calcium homeostasis endoplasmic reticulum protein OS=Homo sapiens GN=CHERP PE=1 SV=3	34414.8	28485.8	44899.2	61734.7	31450.3	53316.9	1.69527	0.761518	0.13391	C:sarcoplasmic reticulum membrane; C:perinuclear region of cytoplasm; F:ion channel binding; F:poly(A) RNA binding; P:RNA processing; P:nervous system development; P:negative regulation of cell proliferation; P:release of sequestered calcium ion into cytosol; P:positive regulation of NFAT protein import into nucleus
Q9NY61	Protein AATF OS=Homo sapiens GN=AATF PE=1 SV=1	39708.3	37654.8	33479.1	26798.7	38681.6	30138.9	0.779153	-0.360021	0.1344	C:nucleolus; C:Golgi apparatus; C:centrosome; C:focal adhesion; F:sequence-specific DNA binding transcription factor activity; F:leucine zipper domain binding; F:poly(A) RNA binding; F:tau protein binding; P:cellular response to DNA damage stimulus; P:cell adhesion; P:regulation of mitotic cell cycle; P:negative regulation of superoxide anion generation; P:embryonic cleavage; P:ribosome biogenesi…
Q96HE7	ERO1-like protein alpha OS=Homo sapiens GN=ERO1A PE=1 SV=2	329365	348838	379851	430626	339102	405238	1.19503	0.257053	0.1355	C:endoplasmic reticulum lumen; C:endoplasmic reticulum membrane; F:protein disulfide isomerase activity; F:protein binding; F:protein disulfide oxidoreductase activity; F:oxidoreductase activity, acting on a sulfur group of donors, disulfide as acceptor; P:response to reactive oxygen species; P:cellular protein modification process; P:response to temperature stimulus; P:4-hydroxyproline metabolic…
Q9Y696	Chloride intracellular channel protein 4 OS=Homo sapiens GN=CLIC4 PE=1 SV=4	25936.6	10411.7	40690.6	35484.9	18174.2	38087.7	2.09571	1.06744	0.13551	C:mitochondrion; C:vacuole; C:centrosome; C:cytosol; C:plasma membrane; C:microvillus; C:cell-cell junction; C:cell surface; C:actin cytoskeleton; C:nuclear matrix; C:midbody; C:cytoplasmic vesicle membrane; C:chloride channel complex; C:apical part of cell; C:perinuclear region of cytoplasm; C:extracellular exosome; F:voltage-gated ion channel activity; F:chloride channel activity; F:protein bin…
D6R927	Recombining-binding protein suppressor of hairless OS=Homo sapiens GN=RBPJ PE=1 SV=1	33456.8	36080.3	30417.3	31849.6	34768.5	31133.4	0.895449	-0.159317	0.13551	C:nucleus; F:RNA polymerase II core promoter proximal region sequence-specific DNA binding; F:RNA polymerase II core promoter proximal region sequence-specific DNA binding transcription factor activity; P:regulation of transcription from RNA polymerase II promoter; P:transcription from RNA polymerase II promoter
O95202	LETM1 and EF-hand domain-containing protein 1, mitochondrial OS=Homo sapiens GN=LETM1 PE=1 SV=1	413390	434962	382089	399320	424176	390704	0.92109	-0.118586	0.1362	C:mitochondrial inner membrane; C:integral component of membrane; F:calcium ion binding; F:protein binding; P:cristae formation
E9PEB5	Far upstream element-binding protein 1 OS=Homo sapiens GN=FUBP1 PE=1 SV=1	540824	559253	518940	529571	550038	524255	0.953125	-0.0692625	0.13628	C:nucleoplasm; F:RNA binding
P31689	DnaJ homolog subfamily A member 1 OS=Homo sapiens GN=DNAJA1 PE=1 SV=2	434424	447367	408244	365528	440895	386886	0.877502	-0.188526	0.13661	C:ubiquitin ligase complex; C:nucleus; C:mitochondrion; C:cytosol; C:perinuclear region of cytoplasm; C:extracellular exosome; C:cytoplasmic side of endoplasmic reticulum membrane; F:G-protein coupled receptor binding; F:ATP binding; F:Hsp70 protein binding; F:ubiquitin protein ligase binding; F:metal ion binding; F:low-density lipoprotein particle receptor binding; F:unfolded protein binding; F:…
Q6P1L8	39S ribosomal protein L14, mitochondrial OS=Homo sapiens GN=MRPL14 PE=1 SV=1	140226	114923	84761.1	99579.7	127575	92170.4	0.722481	-0.468969	0.13709	C:mitochondrial inner membrane; C:ribosome; F:structural constituent of ribosome; F:poly(A) RNA binding; P:mitochondrial translational initiation; P:mitochondrial translational elongation; P:mitochondrial translational termination
A0A0G2JIW1	Heat shock 70 kDa protein 1B OS=Homo sapiens GN=HSPA1B PE=1 SV=1	511688	472339	446853	441398	492014	444126	0.902669	-0.147731	0.13744	F:nucleotide binding; F:ATP binding
Q9BWS9	Chitinase domain-containing protein 1 OS=Homo sapiens GN=CHID1 PE=1 SV=1	215655	236743	165530	196540	226199	181035	0.800337	-0.321321	0.13765	C:extracellular space; C:nucleus; C:lysosome; C:late endosome; C:trans-Golgi network; C:membrane; C:extracellular exosome; F:chitinase activity; F:protein binding; F:chitin binding; F:oligosaccharide binding; P:carbohydrate metabolic process; P:chitin catabolic process; P:innate immune response; P:negative regulation of cytokine production involved in inflammatory response
Q9H7Z7	Prostaglandin E synthase 2 OS=Homo sapiens GN=PTGES2 PE=1 SV=1	188566	226619	165491	142004	207592	153747	0.740622	-0.433191	0.13769	C:Golgi membrane; C:nucleus; C:mitochondrion; C:cytosol; C:integral component of membrane; C:perinuclear region of cytoplasm; F:DNA binding; F:protein binding; F:electron carrier activity; F:protein disulfide oxidoreductase activity; F:lyase activity; F:heme binding; F:glutathione binding; F:prostaglandin-E synthase activity; P:prostaglandin biosynthetic process; P:cell redox homeostasis; P:posit…
P47914	60S ribosomal protein L29 OS=Homo sapiens GN=RPL29 PE=1 SV=2	289498	257273	234606	234882	273386	234744	0.858654	-0.219851	0.13862	C:membrane; C:cytosolic large ribosomal subunit; F:structural constituent of ribosome; F:heparin binding; F:poly(A) RNA binding; P:nuclear-transcribed mRNA catabolic process, nonsense-mediated decay; P:translational initiation; P:translational elongation; P:translational termination; P:SRP-dependent cotranslational protein targeting to membrane; P:embryo implantation; P:viral transcription
P07203	Glutathione peroxidase 1 OS=Homo sapiens GN=GPX1 PE=1 SV=4	83923.7	91685.7	103315	96706	87804.7	100010	1.13901	0.187781	0.13895	C:nucleus; C:mitochondrial matrix; C:cytosol; C:extracellular exosome; C:Lewy body; F:glutathione peroxidase activity; F:selenium binding; F:SH3 domain binding; F:glutathione binding; F:phospholipid-hydroperoxide glutathione peroxidase activity; P:temperature homeostasis; P:endothelial cell development; P:negative regulation of inflammatory response to antigenic stimulus; P:purine nucleobase meta…
Q9NWV4	UPF0587 protein C1orf123 OS=Homo sapiens GN=C1orf123 PE=1 SV=1	87861.4	83040.7	73533.2	79332.6	85451	76432.9	0.894465	-0.160904	0.13923	C:extracellular exosome
Q15020	Squamous cell carcinoma antigen recognized by T-cells 3 OS=Homo sapiens GN=SART3 PE=1 SV=1	535383	540633	516467	486266	538008	501366	0.931894	-0.101762	0.13931	C:U6atac snRNP; C:cytoplasm; C:Cajal body; C:nuclear speck; C:U4/U6 x U5 tri-snRNP complex; C:U4/U6 snRNP; C:U4atac/U6atac snRNP; F:nucleotide binding; F:U6 snRNA binding; F:U4 snRNA binding; F:U6atac snRNA binding; F:histone binding; F:poly(A) RNA binding; F:ubiquitin-specific protease binding; P:spliceosomal tri-snRNP complex assembly; P:cell morphogenesis; P:nucleosome assembly; P:regulation o…
Q96KP4	Cytosolic non-specific dipeptidase OS=Homo sapiens GN=CNDP2 PE=1 SV=2	1.16317e+06	1.15157e+06	1.05195e+06	901008	1.15737e+06	976478	0.843705	-0.245189	0.1394	C:cytosol; C:extracellular exosome; F:carboxypeptidase activity; F:metallopeptidase activity; F:dipeptidase activity; F:tripeptidase activity; F:metal ion binding; P:sulfur amino acid metabolic process; P:proteolysis; P:glutathione biosynthetic process; P:xenobiotic metabolic process; P:glutathione derivative biosynthetic process
P51148	Ras-related protein Rab-5C OS=Homo sapiens GN=RAB5C PE=1 SV=2	203109	204436	232128	215431	203773	223780	1.09818	0.135118	0.13948	C:lysosomal membrane; C:lipid particle; C:plasma membrane; C:endocytic vesicle; C:early endosome membrane; C:melanosome; C:extracellular exosome; F:GTPase activity; F:protein binding; F:GTP binding; F:GDP binding; P:intracellular protein transport; P:metabolic process; P:regulation of endocytosis; P:Rab protein signal transduction; P:plasma membrane to endosome transport
H7C417	Uncharacterized protein (Fragment) OS=Homo sapiens PE=4 SV=1	12039.1	7851.36	19097.9	10287.7	39819.1	32637.8	0.819653	-0.286915	0.13955	C:synaptic vesicle; C:integral component of membrane; C:SNARE complex; F:SNAP receptor activity; F:syntaxin binding; P:exocytosis; P:vesicle fusion
Q04446	1,4-alpha-glucan-branching enzyme OS=Homo sapiens GN=GBE1 PE=1 SV=3	394417	430337	475668	451898	412377	463783	1.12466	0.169486	0.13966	C:cytosol; C:extracellular exosome; F:1,4-alpha-glucan branching enzyme activity; F:hydrolase activity, hydrolyzing O-glycosyl compounds; F:cation binding; P:glycogen biosynthetic process; P:glucose metabolic process; P:small molecule metabolic process
P08238	Heat shock protein HSP 90-beta OS=Homo sapiens GN=HSP90AB1 PE=1 SV=4	4.08225e+06	4.18057e+06	3.73787e+06	3.18446e+06	4.13141e+06	3.46117e+06	0.837769	-0.255376	0.13986	C:nucleoplasm; C:mitochondrion; C:cytosol; C:COP9 signalosome; C:membrane; C:melanosome; C:extracellular exosome; F:double-stranded RNA binding; F:ATP binding; F:kinase binding; F:MHC class II protein complex binding; F:nitric-oxide synthase regulator activity; F:TPR domain binding; F:poly(A) RNA binding; F:unfolded protein binding; P:placenta development; P:protein folding; P:response to unfolde…
O60306	Intron-binding protein aquarius OS=Homo sapiens GN=AQR PE=1 SV=4	166906	146043	179630	194826	156474	187228	1.19654	0.258873	0.14003	C:nucleoplasm; C:membrane; C:catalytic step 2 spliceosome; F:protein binding; F:poly(A) RNA binding; P:mRNA splicing, via spliceosome
K7EJQ7	Signal peptidase complex catalytic subunit SEC11 OS=Homo sapiens GN=SEC11C PE=1 SV=1	68652.1	81262	88751	92117	74957.1	90434	1.20648	0.270801	0.1411	C:integral component of membrane; F:serine-type peptidase activity; P:signal peptide processing
Q9UNY4	Transcription termination factor 2 OS=Homo sapiens GN=TTF2 PE=1 SV=2	3986.18	6837.68	14433.3	9632.61	5411.93	12032.9	2.22341	1.15277	0.14112	C:spliceosomal complex; C:cytoplasm; C:transcription elongation factor complex; F:DNA binding; F:protein binding; F:ATP binding; F:ATP-dependent helicase activity; F:DNA-dependent ATPase activity; F:zinc ion binding; P:regulation of transcription, DNA-templated; P:termination of RNA polymerase II transcription; P:mRNA processing; P:RNA splicing
O94842	TOX high mobility group box family member 4 OS=Homo sapiens GN=TOX4 PE=1 SV=1	38655.8	28213.1	54067.6	45211.5	33434.5	49639.5	1.48468	0.570154	0.14155	C:chromatin; C:nucleoplasm; C:PTW/PP1 phosphatase complex; F:DNA binding; F:chromatin binding; F:protein binding; P:chromatin remodeling; P:regulation of transcription, DNA-templated
O75629	Protein CREG1 OS=Homo sapiens GN=CREG1 PE=1 SV=1	367373	394760	516463	439294	381067	477879	1.25406	0.326601	0.14178	C:transcription factor complex; C:extracellular exosome; F:transcription corepressor activity; F:transcription factor binding; F:FMN binding; F:oxidoreductase activity; P:regulation of transcription from RNA polymerase II promoter; P:multicellular organismal development; P:cell proliferation; P:regulation of growth; P:oxidation-reduction process; P:negative regulation of nucleic acid-templated tr…
F5H365	Protein transport protein Sec23A OS=Homo sapiens GN=SEC23A PE=1 SV=1	18932.3	9762.59	28561.4	24155.3	14347.4	26358.4	1.83715	0.877468	0.1421	C:COPII vesicle coat; F:zinc ion binding; P:intracellular protein transport; P:ER to Golgi vesicle-mediated transport
E9PF32	DENN domain-containing protein 3 OS=Homo sapiens GN=DENND3 PE=1 SV=1	7918.82	6431.7	11634.4	9274.85	7175.26	10454.6	1.45704	0.54304	0.14303	-
Q16512	Serine/threonine-protein kinase N1 OS=Homo sapiens GN=PKN1 PE=1 SV=2	31651.5	61980.6	81400.4	83536.4	46816	82468.4	1.76154	0.816838	0.14365	C:nucleoplasm; C:endosome; C:cytosol; C:plasma membrane; C:cytoplasmic membrane-bounded vesicle; C:midbody; C:cleavage furrow; F:chromatin binding; F:protein kinase C activity; F:protein kinase C binding; F:ATP binding; F:GTP-Rho binding; F:ligand-dependent nuclear receptor transcription coactivator activity; F:histone kinase activity (H3-T11 specific); F:histone binding; F:histone deacetylase bi…
O15144	Actin-related protein 2/3 complex subunit 2 OS=Homo sapiens GN=ARPC2 PE=1 SV=1	2.43286e+06	2.21893e+06	2.55327e+06	2.63623e+06	2.3259e+06	2.59475e+06	1.11559	0.157806	0.14382	C:endosome; C:Golgi apparatus; C:cytosol; C:Arp2/3 protein complex; C:plasma membrane; C:focal adhesion; C:cell leading edge; C:neuron projection; C:synapse; C:extracellular exosome; F:structural constituent of cytoskeleton; F:kinesin binding; F:AP-1 adaptor complex binding; F:actin filament binding; F:Arp2/3 complex binding; P:small GTPase mediated signal transduction; P:axon guidance; P:positiv…
Q9Y277	Voltage-dependent anion-selective channel protein 3 OS=Homo sapiens GN=VDAC3 PE=1 SV=1	1.21636e+06	1.21686e+06	1.19285e+06	1.15745e+06	1.21661e+06	1.17515e+06	0.96592	-0.0500248	0.14392	C:nucleus; C:mitochondrial outer membrane; C:pore complex; C:extracellular exosome; F:nucleotide binding; F:voltage-gated anion channel activity; F:porin activity; P:anion transport; P:adenine transport; P:transmembrane transport; P:regulation of cilium assembly; P:regulation of anion transmembrane transport
O00303	Eukaryotic translation initiation factor 3 subunit F OS=Homo sapiens GN=EIF3F PE=1 SV=1	868979	884813	777565	835540	876896	806552	0.919781	-0.120638	0.14407	C:cytosol; C:eukaryotic translation initiation factor 3 complex; C:membrane; C:eukaryotic 43S preinitiation complex; C:eukaryotic 48S preinitiation complex; F:translation initiation factor activity; F:ubiquitin-specific protease activity; F:protein binding; P:formation of translation preinitiation complex; P:regulation of translational initiation; P:protein deubiquitination
Q9UGP8	Translocation protein SEC63 homolog OS=Homo sapiens GN=SEC63 PE=1 SV=2	323497	287775	248903	179134	305636	214019	0.700241	-0.514077	0.14438	C:endoplasmic reticulum membrane; C:cytosol; C:integral component of membrane; F:receptor activity; F:protein binding; F:protein transporter activity; F:poly(A) RNA binding; P:liver development; P:SRP-dependent cotranslational protein targeting to membrane; P:nitrogen compound metabolic process; P:multicellular organismal aging; P:posttranslational protein targeting to membrane, translocation; P:…
Q9UNZ2	NSFL1 cofactor p47 OS=Homo sapiens GN=NSFL1C PE=1 SV=2	222304	263649	197590	164253	242976	180921	0.744605	-0.425453	0.14447	C:nucleoplasm; C:chromosome; C:Golgi stack; C:cytosol; C:plasma membrane; C:intermediate filament cytoskeleton; C:VCP-NSFL1C complex; F:lipid binding; F:protein phosphatase type 1 regulator activity; F:ubiquitin binding; P:autophagosome assembly; P:Golgi organization; P:nuclear envelope reassembly; P:proteasome-mediated ubiquitin-dependent protein catabolic process; P:regulation of catalytic acti…
P42785	Lysosomal Pro-X carboxypeptidase OS=Homo sapiens GN=PRCP PE=1 SV=1	96656.1	79010.2	176261	306558	87833.1	241409	2.7485	1.45864	0.14455	C:lysosome; C:plasma membrane; C:basal part of cell; C:extracellular exosome; F:serine-type carboxypeptidase activity; F:protein binding; P:regulation of thyroid hormone mediated signaling pathway; P:plasma kallikrein-kinin cascade; P:negative regulation of systemic arterial blood pressure; P:proteolysis; P:blood coagulation, intrinsic pathway; P:glucose homeostasis; P:regulation of blood vessel …
J3KPD3	RNA binding motif protein 7, isoform CRA_c OS=Homo sapiens GN=RBM7 PE=1 SV=1	26184	20854	31891.2	29139.9	23519	30515.5	1.29748	0.375715	0.14486	C:nucleoplasm; F:nucleotide binding; F:nucleic acid binding
Q8WWQ0	PH-interacting protein OS=Homo sapiens GN=PHIP PE=1 SV=2	7982.64	6075.66	9112.01	9470.08	7029.15	9291.04	1.32179	0.402491	0.145	C:nucleus; C:extracellular exosome; F:insulin receptor binding; F:lysine-acetylated histone binding; P:protein import into nucleus; P:cytoskeleton organization; P:positive regulation of cell proliferation; P:insulin receptor signaling pathway; P:regulation of cell shape; P:positive regulation of peptidyl-threonine phosphorylation; P:positive regulation of peptidyl-serine phosphorylation; P:regula…
Q9UMS4	Pre-mRNA-processing factor 19 OS=Homo sapiens GN=PRPF19 PE=1 SV=1	694918	732359	615749	665801	713638	640775	0.897899	-0.155376	0.145	C:Prp19 complex; C:DNA replication factor A complex; C:cytoplasm; C:lipid particle; C:spindle; C:membrane; C:nuclear speck; C:site of double-strand break; C:U2-type catalytic step 1 spliceosome; C:catalytic step 2 spliceosome; F:ligase activity; F:ubiquitin-ubiquitin ligase activity; F:identical protein binding; P:spliceosomal tri-snRNP complex assembly; P:spliceosomal complex assembly; P:generat…
Q9NTI5	Sister chromatid cohesion protein PDS5 homolog B OS=Homo sapiens GN=PDS5B PE=1 SV=1	189528	252136	287198	308697	220832	297948	1.34921	0.432111	0.14515	C:chromosome, centromeric region; C:chromatin; C:nucleoplasm; C:cytosol; F:DNA binding; F:protein binding; F:ATP binding; P:mitotic S phase; P:mitotic anaphase; P:mitotic prometaphase; P:cytokinesis; P:mitotic sister chromatid cohesion; P:cell proliferation; P:negative regulation of cell proliferation
Q9UBD5	Origin recognition complex subunit 3 OS=Homo sapiens GN=ORC3 PE=1 SV=1	12045.3	9259.16	13583.3	15003.6	10652.3	14293.5	1.34183	0.424198	0.14528	C:nucleoplasm; C:nuclear origin of replication recognition complex; F:DNA replication origin binding; F:protein binding; P:cell cycle checkpoint; P:G1/S transition of mitotic cell cycle; P:mitotic S phase; P:DNA replication; P:neural precursor cell proliferation
Q8N4H5	Mitochondrial import receptor subunit TOM5 homolog OS=Homo sapiens GN=TOMM5 PE=1 SV=1	17916.8	8047.28	25791.1	23665.9	12982.1	24728.5	1.90482	0.929655	0.14544	C:mitochondrial outer membrane translocase complex; C:integral component of membrane; F:protein transporter activity; P:protein targeting to mitochondrion; P:cellular protein metabolic process
H3BRV9	Nuclear transport factor 2 (Fragment) OS=Homo sapiens GN=NUTF2 PE=1 SV=1	35023.9	38250	44905.9	40697.4	36637	42801.7	1.16826	0.224367	0.14563	C:intracellular; P:transport
Q9Y3L3	SH3 domain-binding protein 1 OS=Homo sapiens GN=SH3BP1 PE=1 SV=3	181203	149401	203200	201357	165302	202278	1.22369	0.291241	0.14598	C:cytoplasm; F:GTPase activator activity; F:SH3 domain binding; P:signal transduction; P:positive regulation of GTPase activity
Q8WVC0	RNA polymerase-associated protein LEO1 OS=Homo sapiens GN=LEO1 PE=1 SV=1	27074.8	31112.7	19591.8	24265.1	29093.8	21928.5	0.753717	-0.407905	0.1461	C:nucleolus; C:Cdc73/Paf1 complex; F:protein binding; P:endodermal cell fate commitment; P:transcription, DNA-templated; P:mRNA polyadenylation; P:histone monoubiquitination; P:Wnt signaling pathway; P:stem cell maintenance; P:positive regulation of mRNA 3'-end processing; P:positive regulation of transcription elongation from RNA polymerase II promoter; P:histone H2B ubiquitination; P:negative r…
O75531	Barrier-to-autointegration factor OS=Homo sapiens GN=BANF1 PE=1 SV=1	1.21334e+06	1.06329e+06	1.31783e+06	1.30731e+06	1.13832e+06	1.31257e+06	1.15308	0.205495	0.14644	C:nucleoplasm; C:chromosome; C:cytosol; C:extracellular exosome; F:DNA binding; F:protein binding; P:mitotic prophase; P:mitotic anaphase; P:mitotic nuclear envelope disassembly; P:mitotic nuclear envelope reassembly; P:response to virus; P:DNA integration; P:establishment of integrated proviral latency
D6RCB9	H/ACA ribonucleoprotein complex subunit 2 (Fragment) OS=Homo sapiens GN=NHP2 PE=1 SV=1	98269.8	88683.9	83441.9	79558.8	93476.9	81500.3	0.871877	-0.197804	0.14654	C:nucleoplasm; C:nucleolus; C:cytoplasm; F:RNA binding
Q9Y2W1	Thyroid hormone receptor-associated protein 3 OS=Homo sapiens GN=THRAP3 PE=1 SV=2	296699	303271	290253	293127	299985	291690	0.97235	-0.0404526	0.14686	C:mediator complex; C:exon-exon junction complex; C:extracellular exosome; F:core promoter sequence-specific DNA binding; F:RNA polymerase II transcription cofactor activity; F:receptor activity; F:ATP binding; F:ligand-dependent nuclear receptor transcription coactivator activity; F:vitamin D receptor binding; F:poly(A) RNA binding; F:thyroid hormone receptor binding; F:phosphoprotein binding; P…
P37198	Nuclear pore glycoprotein p62 OS=Homo sapiens GN=NUP62 PE=1 SV=3	245157	271132	227346	228781	258144	228063	0.883472	-0.178744	0.14687	C:spindle pole; C:nuclear pore; C:cytoplasm; C:ribonucleoprotein complex; C:nucleocytoplasmic shuttling complex; C:nuclear membrane; C:Flemming body; F:chromatin binding; F:nucleocytoplasmic transporter activity; F:structural constituent of nuclear pore; F:receptor signaling complex scaffold activity; F:SH2 domain binding; F:ubiquitin binding; F:thyroid hormone receptor binding; F:PTB domain bind…
Q8NFH4	Nucleoporin Nup37 OS=Homo sapiens GN=NUP37 PE=1 SV=1	126658	119752	115691	109890	123205	112791	0.915472	-0.127412	0.14719	C:condensed chromosome kinetochore; C:nucleoplasm; C:cytosol; C:nuclear pore outer ring; F:protein binding; P:mitotic prophase; P:mitotic anaphase; P:mitotic prometaphase; P:carbohydrate metabolic process; P:chromosome segregation; P:mitotic nuclear division; P:mitotic nuclear envelope disassembly; P:small GTPase mediated signal transduction; P:regulation of glucose transport; P:protein transport…
Q96G03	Phosphoglucomutase-2 OS=Homo sapiens GN=PGM2 PE=1 SV=4	1.12589e+06	1.08311e+06	1.05509e+06	1.0093e+06	1.1045e+06	1.03219e+06	0.934532	-0.0976834	0.14737	C:cytosol; C:extracellular exosome; F:magnesium ion binding; F:phosphoglucomutase activity; F:protein binding; F:phosphopentomutase activity; P:glycogen biosynthetic process; P:glycogen catabolic process; P:glucose metabolic process; P:galactose catabolic process; P:small molecule metabolic process; P:deoxyribose phosphate catabolic process
Q3B726	DNA-directed RNA polymerase I subunit RPA43 OS=Homo sapiens GN=TWISTNB PE=1 SV=1	118079	92813.6	71889.9	78652.3	105446	75271.1	0.713833	-0.486342	0.1474	C:nucleoplasm; C:DNA-directed RNA polymerase I complex; C:microtubule cytoskeleton; F:RNA polymerase I activity; P:transcription initiation from RNA polymerase I promoter; P:transcription elongation from RNA polymerase I promoter; P:termination of RNA polymerase I transcription; P:negative regulation of gene expression, epigenetic
P62491	Ras-related protein Rab-11A OS=Homo sapiens GN=RAB11A PE=1 SV=3	8553.41	9789.57	11353.4	10480	9171.49	10916.7	1.19029	0.25131	0.14753	C:spindle pole; C:mitochondrion; C:multivesicular body; C:trans-Golgi network; C:kinetochore microtubule; C:cytosol; C:plasma membrane; C:transport vesicle; C:axon; C:phagocytic vesicle membrane; C:cleavage furrow; C:perinuclear region of cytoplasm; C:recycling endosome membrane; C:extracellular exosome; F:GTPase activity; F:GTP binding; F:microtubule binding; F:syntaxin binding; F:myosin V bindi…
O75940	Survival of motor neuron-related-splicing factor 30 OS=Homo sapiens GN=SMNDC1 PE=1 SV=1	121574	123663	112373	96833.3	122618	104603	0.85308	-0.229247	0.14836	C:spliceosomal complex; C:cytoplasm; C:Cajal body; C:nuclear speck; C:intermediate filament cytoskeleton; F:protein binding; F:poly(A) RNA binding; P:spliceosomal complex assembly; P:apoptotic process
Q9UBQ7	Glyoxylate reductase/hydroxypyruvate reductase OS=Homo sapiens GN=GRHPR PE=1 SV=1	177235	188448	170381	169456	182842	169918	0.929319	-0.105755	0.14844	C:peroxisomal matrix; C:cytosol; C:extracellular exosome; F:glycerate dehydrogenase activity; F:hydroxypyruvate reductase activity; F:glyoxylate reductase (NADP) activity; F:carboxylic acid binding; F:protein homodimerization activity; F:NAD binding; F:NADPH binding; P:excretion; P:cellular nitrogen compound metabolic process; P:dicarboxylic acid metabolic process; P:glyoxylate metabolic process;…
I3L0E3	HCG1984214, isoform CRA_a OS=Homo sapiens GN=hCG_1984214 PE=4 SV=1	156256	164118	151356	143514	160187	147435	0.920389	-0.119684	0.14847	C:ribosome; F:nucleic acid binding; F:structural constituent of ribosome; P:regulation of transcription, DNA-templated; P:translation
Q5T4U5	Acyl-Coenzyme A dehydrogenase, C-4 to C-12 straight chain, isoform CRA_a OS=Homo sapiens GN=ACADM PE=1 SV=1	467570	522034	432868	375742	494802	404305	0.817105	-0.291407	0.14885	C:mitochondrion; F:flavin adenine dinucleotide binding; F:medium-chain-acyl-CoA dehydrogenase activity; P:liver development; P:glycogen biosynthetic process; P:regulation of gluconeogenesis; P:response to cold; P:post-embryonic development; P:carnitine metabolic process, CoA-linked; P:fatty acid beta-oxidation using acyl-CoA dehydrogenase; P:response to starvation; P:medium-chain fatty acid metab…
E9PR17	CD59 glycoprotein OS=Homo sapiens GN=CD59 PE=1 SV=1	15203.2	14316.7	13787.2	13686.9	14760	13737.1	0.930698	-0.103615	0.14885	C:plasma membrane; F:complement binding; P:negative regulation of activation of membrane attack complex
Q99832	T-complex protein 1 subunit eta OS=Homo sapiens GN=CCT7 PE=1 SV=2	2.48205e+06	2.53029e+06	2.59087e+06	2.70456e+06	2.50617e+06	2.64771e+06	1.05648	0.0792639	0.14895	C:zona pellucida receptor complex; C:mitochondrion; C:chaperonin-containing T-complex; C:microtubule; C:cell body; C:extracellular exosome; F:ATP binding; F:identical protein binding; F:unfolded protein binding; P:binding of sperm to zona pellucida; P:'de novo' posttranslational protein folding; P:toxin transport
J3QTA2	BAG family molecular chaperone regulator 1 OS=Homo sapiens GN=BAG1 PE=1 SV=1	44016.6	41158.8	39628.4	37939	42587.7	38783.7	0.910679	-0.134986	0.14899	C:nucleus; C:cytosol; F:chaperone binding; F:phosphoprotein binding; P:negative regulation of protein phosphorylation; P:neuron differentiation; P:positive regulation of neuron apoptotic process; P:positive regulation of transcription from RNA polymerase II promoter; P:protein localization to mitochondrion; P:negative regulation of motor neuron apoptotic process
Q9BVJ6	U3 small nucleolar RNA-associated protein 14 homolog A OS=Homo sapiens GN=UTP14A PE=1 SV=1	17577.4	17660.1	19431.9	22247.2	17618.7	20839.6	1.18281	0.242215	0.14946	C:nucleolus; C:small-subunit processome; F:protein binding; F:poly(A) RNA binding; P:rRNA processing
P06576	ATP synthase subunit beta, mitochondrial OS=Homo sapiens GN=ATP5B PE=1 SV=3	9.41363e+06	8.67321e+06	1.00645e+07	9.81105e+06	9.04342e+06	9.93776e+06	1.09889	0.136052	0.14962	C:nucleus; C:mitochondrial proton-transporting ATP synthase, catalytic core; C:plasma membrane; C:cell surface; C:mitochondrial nucleoid; C:extracellular exosome; F:ATP binding; F:MHC class I protein binding; F:proton-transporting ATP synthase activity, rotational mechanism; F:proton-transporting ATPase activity, rotational mechanism; P:angiogenesis; P:osteoblast differentiation; P:lipid metaboli…
P49321	Nuclear autoantigenic sperm protein OS=Homo sapiens GN=NASP PE=1 SV=2	656744	590792	692507	712118	623768	702312	1.12592	0.171102	0.14988	C:nuclear chromatin; C:nucleoplasm; C:cytoplasm; C:protein complex; F:protein complex binding; F:histone binding; F:Hsp90 protein binding; P:blastocyst development; P:DNA replication; P:DNA replication-dependent nucleosome assembly; P:DNA replication-independent nucleosome assembly; P:cell cycle; P:cell proliferation; P:protein transport; P:histone exchange
Q96JB5	CDK5 regulatory subunit-associated protein 3 OS=Homo sapiens GN=CDK5RAP3 PE=1 SV=2	32283.2	42316.5	49382.4	48265.2	37299.9	48823.8	1.30895	0.388414	0.14989	C:nucleolus; C:cytoplasm; C:centrosome; C:endomembrane system; C:membrane; C:protein complex; F:protein kinase binding; F:cyclin binding; F:ubiquitin-like protein ligase binding; F:NF-kappaB binding; F:MDM2/MDM4 family protein binding; P:regulation of cyclin-dependent protein serine/threonine kinase activity; P:mitotic G2 DNA damage checkpoint; P:brain development; P:cell proliferation; P:negativ…
E7EQT4	Apoptotic chromatin condensation inducer in the nucleus OS=Homo sapiens GN=ACIN1 PE=1 SV=2	275502	291578	369668	318925	283540	344297	1.21428	0.2801	0.14991	C:nucleoplasm; C:cytoplasm; C:plasma membrane; F:nucleotide binding; F:nucleic acid binding
O14980	Exportin-1 OS=Homo sapiens GN=XPO1 PE=1 SV=1	1.31586e+06	1.19648e+06	1.4226e+06	1.37943e+06	1.25617e+06	1.40102e+06	1.11531	0.15744	0.15	C:kinetochore; C:annulate lamellae; C:nucleolus; C:cytosol; C:Cajal body; C:ribonucleoprotein complex; C:nuclear membrane; F:RNA binding; F:nucleocytoplasmic transporter activity; F:Ran GTPase binding; F:protein transporter activity; F:protein domain specific binding; P:ribosomal large subunit export from nucleus; P:ribosomal small subunit export from nucleus; P:mitotic anaphase; P:negative regul…
Q15366	Poly(rC)-binding protein 2 OS=Homo sapiens GN=PCBP2 PE=1 SV=1	47524	66371.2	58330.4	73705.1	22322.1	55599	2.49077	1.31659	0.15057	F:RNA binding
Q9Y399	28S ribosomal protein S2, mitochondrial OS=Homo sapiens GN=MRPS2 PE=1 SV=1	98854.5	104594	107868	108823	101724	108345	1.06509	0.0909702	0.15064	C:mitochondrial small ribosomal subunit; F:structural constituent of ribosome; P:positive regulation of defense response to virus by host; P:translation; P:activation of mitophagy in response to mitochondrial depolarization
E9PES6	High mobility group protein B3 (Fragment) OS=Homo sapiens GN=HMGB3 PE=1 SV=1	252117	203069	277700	300853	227593	289277	1.27103	0.345994	0.15077	C:nucleus; F:DNA binding; F:chromatin binding; P:chromatin remodeling; P:regulation of transcription, DNA-templated
Q9H8H0	Nucleolar protein 11 OS=Homo sapiens GN=NOL11 PE=1 SV=1	193142	151443	125694	124043	172293	124869	0.724749	-0.464447	0.15095	C:t-UTP complex; F:protein binding; F:poly(A) RNA binding; P:transcription, DNA-templated; P:maturation of SSU-rRNA; P:positive regulation of transcription of nuclear large rRNA transcript from RNA polymerase I promoter
Q71DI3	Histone H3.2 OS=Homo sapiens GN=HIST2H3A PE=1 SV=3	27248.2	32417.2	74540.4	144543	29832.7	109541	3.67186	1.87651	0.15112	C:nucleosome; C:nucleoplasm; C:extracellular exosome; F:DNA binding; F:histone binding; F:protein heterodimerization activity; P:chromatin silencing at rDNA; P:nucleosome assembly; P:small GTPase mediated signal transduction; P:blood coagulation; P:gene expression; P:DNA methylation on cytosine; P:cellular response to stress
P26358	DNA (cytosine-5)-methyltransferase 1 OS=Homo sapiens GN=DNMT1 PE=1 SV=2	486308	509157	415458	462090	497732	438774	0.881545	-0.181894	0.15116	C:nucleoplasm; C:replication fork; C:pericentric heterochromatin; F:chromatin binding; F:RNA binding; F:DNA (cytosine-5-)-methyltransferase activity; F:transcription factor binding; F:zinc ion binding; F:methyl-CpG binding; P:negative regulation of transcription from RNA polymerase II promoter; P:transcription, DNA-templated; P:maintenance of DNA methylation; P:positive regulation of gene express…
A6NEM2	Host cell factor 1 OS=Homo sapiens GN=HCFC1 PE=1 SV=2	177607	181066	156238	170066	179336	163152	0.909756	-0.136449	0.15116	C:nucleoplasm; C:mitochondrion
P12081	Histidine--tRNA ligase, cytoplasmic OS=Homo sapiens GN=HARS PE=1 SV=2	392812	414594	375224	381042	403703	378133	0.936662	-0.0943991	0.15142	C:mitochondrion; C:cytosol; F:histidine-tRNA ligase activity; F:ATP binding; P:histidyl-tRNA aminoacylation; P:mitochondrial translation
Q13488	V-type proton ATPase 116 kDa subunit a isoform 3 OS=Homo sapiens GN=TCIRG1 PE=1 SV=3	218588	200997	262211	233557	209792	247884	1.18157	0.240703	0.15167	C:vacuolar proton-transporting V-type ATPase, V0 domain; C:mitochondrion; C:lysosomal membrane; C:integral component of plasma membrane; C:endosome membrane; C:apical plasma membrane; C:phagocytic vesicle membrane; F:proton-transporting ATPase activity, rotational mechanism; F:ATPase binding; P:cellular iron ion homeostasis; P:cellular defense response; P:vacuolar acidification; P:positive regula…
P16298	Serine/threonine-protein phosphatase 2B catalytic subunit beta isoform OS=Homo sapiens GN=PPP3CB PE=1 SV=2	7385.26	18269.8	24038	27357.7	12827.5	25697.8	2.00333	1.0024	0.15208	C:nucleoplasm; C:cytosol; C:calcineurin complex; C:Z disc; C:T-tubule; F:calcium ion binding; F:calmodulin binding; F:drug binding; F:protein phosphatase 2B binding; F:calmodulin-dependent protein phosphatase activity; F:protein dimerization activity; P:negative regulation of T cell mediated cytotoxicity; P:stimulatory C-type lectin receptor signaling pathway; P:protein phosphorylation; P:protein…
Q14657	EKC/KEOPS complex subunit LAGE3 OS=Homo sapiens GN=LAGE3 PE=1 SV=2	13826.2	15135.9	17108.9	15893.6	14481.1	16501.2	1.1395	0.188407	0.15215	C:nucleus; F:protein binding; P:tRNA processing
A2ACR1	Proteasome subunit beta type OS=Homo sapiens GN=PSMB9 PE=1 SV=1	21946.2	25024.6	27160.9	26812.6	23485.4	26986.8	1.14909	0.200486	0.15226	C:nucleus; C:cytoplasm; C:proteasome core complex; F:threonine-type endopeptidase activity; P:proteasomal ubiquitin-independent protein catabolic process; P:proteasome-mediated ubiquitin-dependent protein catabolic process
P12724	Eosinophil cationic protein OS=Homo sapiens GN=RNASE3 PE=1 SV=2	25524	26412.5	23469.8	19687.3	25968.2	21578.5	0.830959	-0.26715	0.15234	C:extracellular space; C:extracellular exosome; F:nucleic acid binding; F:endonuclease activity; F:ribonuclease activity; P:innate immune response in mucosa; P:RNA catabolic process; P:antibacterial humoral response; P:defense response to Gram-positive bacterium; P:RNA phosphodiester bond hydrolysis
P15374	Ubiquitin carboxyl-terminal hydrolase isozyme L3 OS=Homo sapiens GN=UCHL3 PE=1 SV=1	64885.5	58967.9	54472.2	45963.1	61926.7	50217.6	0.81092	-0.302368	0.15235	C:nucleoplasm; C:cytoplasm; C:extracellular exosome; F:ubiquitin-specific protease activity; F:ubiquitin binding; P:ubiquitin-dependent protein catabolic process; P:protein deubiquitination
P27695	DNA-(apurinic or apyrimidinic site) lyase OS=Homo sapiens GN=APEX1 PE=1 SV=2	3.16386e+06	3.23371e+06	3.37164e+06	3.28224e+06	3.19878e+06	3.32694e+06	1.04006	0.0566722	0.15236	C:transcription factor complex; C:nucleolus; C:mitochondrion; C:endoplasmic reticulum; C:centrosome; C:ribosome; C:nuclear speck; C:perinuclear region of cytoplasm; F:damaged DNA binding; F:transcription coactivator activity; F:transcription corepressor activity; F:DNA-(apurinic or apyrimidinic site) lyase activity; F:RNA-DNA hybrid ribonuclease activity; F:phosphodiesterase I activity; F:uracil …
Q8TAT6	Nuclear protein localization protein 4 homolog OS=Homo sapiens GN=NPLOC4 PE=1 SV=3	81857.9	92190.6	105754	97758.9	87024.3	101756	1.16929	0.225627	0.15279	C:nucleoplasm; C:cytosol; C:VCP-NPL4-UFD1 AAA ATPase complex; F:zinc ion binding; F:ubiquitin protein ligase binding; F:ubiquitin binding; P:Golgi organization; P:ER-associated ubiquitin-dependent protein catabolic process; P:retrograde protein transport, ER to cytosol; P:membrane fusion; P:error-free translesion synthesis
O15294	UDP-N-acetylglucosamine--peptide N-acetylglucosaminyltransferase 110 kDa subunit OS=Homo sapiens GN=OGT PE=1 SV=3	38488.2	34175	40704	42444.7	36331.6	41574.3	1.1443	0.194467	0.15289	C:histone acetyltransferase complex; C:mitochondrion; C:microtubule organizing center; C:cytosol; C:plasma membrane; C:MLL5-L complex; F:protein binding; F:phosphatidylinositol-3,4,5-trisphosphate binding; F:enzyme activator activity; F:protein N-acetylglucosaminyltransferase activity; F:histone acetyltransferase activity (H4-K5 specific); F:histone acetyltransferase activity (H4-K8 specific); F:…
P31939	Bifunctional purine biosynthesis protein PURH OS=Homo sapiens GN=ATIC PE=1 SV=3	2.54344e+06	2.49131e+06	2.28625e+06	2.42189e+06	2.51738e+06	2.35407e+06	0.935129	-0.0967634	0.15359	C:mitochondrion; C:cytosol; C:membrane; C:extracellular exosome; F:IMP cyclohydrolase activity; F:phosphoribosylaminoimidazolecarboxamide formyltransferase activity; F:protein homodimerization activity; P:brainstem development; P:purine nucleobase metabolic process; P:'de novo' IMP biosynthetic process; P:nucleoside metabolic process; P:response to inorganic substance; P:cerebellum development; P…
P21399	Cytoplasmic aconitate hydratase OS=Homo sapiens GN=ACO1 PE=1 SV=3	30192	32711.3	26640	19695	31451.6	23167.5	0.736606	-0.441034	0.15414	C:mitochondrion; C:endoplasmic reticulum; C:Golgi apparatus; C:cytosol; C:extracellular exosome; F:aconitate hydratase activity; F:protein binding; F:iron-responsive element binding; F:metal ion binding; F:4 iron, 4 sulfur cluster binding; P:tricarboxylic acid cycle; P:regulation of translation; P:cellular iron ion homeostasis; P:post-embryonic development; P:response to iron(II) ion; P:intestina…
P07195	L-lactate dehydrogenase B chain OS=Homo sapiens GN=LDHB PE=1 SV=2	8.71132e+06	8.99117e+06	8.56323e+06	8.34872e+06	8.85125e+06	8.45597e+06	0.955343	-0.0659098	0.15421	C:mitochondrion; C:cytosol; C:membrane raft; C:extracellular exosome; F:L-lactate dehydrogenase activity; F:kinase binding; F:identical protein binding; F:NAD binding; P:carbohydrate metabolic process; P:lactate metabolic process; P:pyruvate metabolic process; P:NAD metabolic process; P:oxidation-reduction process
Q9C0E2	Exportin-4 OS=Homo sapiens GN=XPO4 PE=1 SV=2	89035.7	94414.2	84496.7	75517.8	91724.9	80007.3	0.872252	-0.197183	0.15452	C:nucleoplasm; C:cytoplasm; F:protein binding; P:protein transport; P:positive regulation of protein export from nucleus
Q6UWE0	E3 ubiquitin-protein ligase LRSAM1 OS=Homo sapiens GN=LRSAM1 PE=1 SV=1	2202.37	3070.62	4360.38	3558.57	2636.49	3959.48	1.5018	0.586688	0.15455	C:extracellular region; C:cytoplasm; C:membrane; F:ubiquitin-protein transferase activity; F:hormone activity; F:zinc ion binding; F:ligase activity; P:protein polyubiquitination; P:protein catabolic process; P:negative regulation of endocytosis; P:viral budding; P:protein autoubiquitination; P:ubiquitin-dependent endocytosis
Q9UID3	Vacuolar protein sorting-associated protein 51 homolog OS=Homo sapiens GN=VPS51 PE=1 SV=2	24636.9	20879.1	15481.3	18804.7	22758	17143	0.753272	-0.408757	0.15457	C:GARP complex; C:integral component of membrane; F:protein binding; P:lipid transport; P:autophagy; P:protein transport; P:retrograde transport, endosome to Golgi
X6RJP6	Transgelin-2 (Fragment) OS=Homo sapiens GN=TAGLN2 PE=1 SV=1	3.30599e+06	3.38433e+06	3.47018e+06	3.64168e+06	3.34516e+06	3.55593e+06	1.06301	0.0881538	0.15488	F:actin filament binding
C9JW51	Protein FAM107B (Fragment) OS=Homo sapiens GN=FAM107B PE=1 SV=1	11154.7	14379.8	9491.67	7117.78	12767.3	8304.72	0.65047	-0.620445	0.15564	-
Q9NRY5	Protein FAM114A2 OS=Homo sapiens GN=FAM114A2 PE=1 SV=4	41433	41789	44829.6	50053.4	41611	47441.5	1.14012	0.189186	0.15581	F:purine nucleotide binding
O00170	AH receptor-interacting protein OS=Homo sapiens GN=AIP PE=1 SV=2	289310	322711	344163	384737	306010	364450	1.19097	0.25214	0.15615	C:nucleoplasm; C:cytosol; C:plasma membrane; F:transcription coactivator activity; F:signal transducer activity; F:transcription factor binding; F:GAF domain binding; F:unfolded protein binding; P:protein targeting to mitochondrion; P:xenobiotic metabolic process; P:signal transduction; P:regulation of protein kinase A signaling; P:protein maturation by protein folding; P:negative regulation of c…
H0UI06	Cytochrome c oxidase subunit 7A2, mitochondrial OS=Homo sapiens GN=COX7A2 PE=1 SV=1	378890	392690	366276	340659	385790	353468	0.916218	-0.126238	0.15641	C:mitochondrial respiratory chain; F:cytochrome-c oxidase activity; P:hydrogen ion transmembrane transport
Q9UKZ1	CCR4-NOT transcription complex subunit 11 OS=Homo sapiens GN=CNOT11 PE=1 SV=1	4183.1	3129.93	4751.44	4936.48	3656.51	4843.96	1.32475	0.405719	0.15649	C:nucleus; C:cytosol; C:CCR4-NOT complex; F:protein binding; P:nuclear-transcribed mRNA poly(A) tail shortening; P:transcription, DNA-templated; P:regulation of transcription, DNA-templated; P:regulation of translation; P:cell proliferation; P:gene silencing by RNA
Q14232	Translation initiation factor eIF-2B subunit alpha OS=Homo sapiens GN=EIF2B1 PE=1 SV=1	219085	220791	190412	208702	219938	199557	0.907333	-0.140296	0.15669	C:cytosol; C:eukaryotic translation initiation factor 2B complex; C:plasma membrane; F:translation initiation factor activity; F:guanyl-nucleotide exchange factor activity; F:protein binding; F:GTP binding; F:GDP binding; F:enzyme regulator activity; F:S-methyl-5-thioribose-1-phosphate isomerase activity; P:translational initiation; P:response to heat; P:response to glucose; P:oligodendrocyte dev…
Q9BT22	Chitobiosyldiphosphodolichol beta-mannosyltransferase OS=Homo sapiens GN=ALG1 PE=1 SV=2	40625.4	45072	19909.8	33693.1	42848.7	26801.4	0.62549	-0.676942	0.15703	C:endoplasmic reticulum membrane; C:integral component of membrane; F:chitobiosyldiphosphodolichol beta-mannosyltransferase activity; P:dolichol-linked oligosaccharide biosynthetic process; P:lipopolysaccharide biosynthetic process; P:protein N-linked glycosylation via asparagine; P:post-translational protein modification; P:mannosylation
O00410	Importin-5 OS=Homo sapiens GN=IPO5 PE=1 SV=4	1.94119e+06	2.06423e+06	1.86317e+06	1.86993e+06	2.00271e+06	1.86655e+06	0.932013	-0.101578	0.15772	C:nuclear pore; C:nucleoplasm; C:nucleolus; C:Golgi apparatus; C:nuclear membrane; F:GTPase inhibitor activity; F:Ran GTPase binding; F:protein transporter activity; F:poly(A) RNA binding; P:NLS-bearing protein import into nucleus; P:ribosomal protein import into nucleus; P:viral process; P:negative regulation of GTPase activity; P:positive regulation of protein import into nucleus; P:cellular re…
O95816	BAG family molecular chaperone regulator 2 OS=Homo sapiens GN=BAG2 PE=1 SV=1	5145.42	6735.96	1650.39	3987.53	5940.69	2818.96	0.474517	-1.07547	0.15786	C:cytosol; F:identical protein binding; F:chaperone binding; P:protein folding; P:cellular response to heat; P:regulation of cellular response to heat
P22059	Oxysterol-binding protein 1 OS=Homo sapiens GN=OSBP PE=1 SV=1	55681.6	51237.2	58091.8	62271.7	53459.4	60181.8	1.12575	0.170883	0.1584	C:Golgi membrane; C:nucleoplasm; C:nucleolus; C:cell junction; F:oxysterol binding; F:protein domain specific binding; P:lipid transport; P:positive regulation of growth of symbiont in host
Q14997	Proteasome activator complex subunit 4 OS=Homo sapiens GN=PSME4 PE=1 SV=2	4201.18	4696.7	6275.21	5209.15	4448.94	5742.18	1.29069	0.368137	0.15879	C:cytosol; C:nuclear speck; C:spermatoproteasome complex; F:peptidase activator activity; F:lysine-acetylated histone binding; P:mitotic S phase; P:mitotic anaphase; P:protein polyubiquitination; P:stimulatory C-type lectin receptor signaling pathway; P:antigen processing and presentation of exogenous peptide antigen via MHC class I, TAP-dependent; P:DNA repair; P:regulation of cellular amino aci…
P40429	60S ribosomal protein L13a OS=Homo sapiens GN=RPL13A PE=1 SV=2	363140	389816	347207	347061	376478	347134	0.922056	-0.117074	0.1588	C:nucleolus; C:focal adhesion; C:membrane; C:cytosolic large ribosomal subunit; C:GAIT complex; F:structural constituent of ribosome; F:poly(A) RNA binding; P:nuclear-transcribed mRNA catabolic process, nonsense-mediated decay; P:translational initiation; P:translational elongation; P:translational termination; P:SRP-dependent cotranslational protein targeting to membrane; P:viral transcription; …
P37108	Signal recognition particle 14 kDa protein OS=Homo sapiens GN=SRP14 PE=1 SV=2	1.18553e+06	1.22353e+06	1.15175e+06	1.16713e+06	1.20453e+06	1.15944e+06	0.962563	-0.0550464	0.1588	C:nucleolus; C:signal recognition particle, endoplasmic reticulum targeting; C:cytosol; C:intercellular bridge; C:extracellular exosome; F:protein binding; F:7S RNA binding; F:endoplasmic reticulum signal peptide binding; F:poly(A) RNA binding; P:translation; P:SRP-dependent cotranslational protein targeting to membrane; P:response to drug
Q9UKY7	Protein CDV3 homolog OS=Homo sapiens GN=CDV3 PE=1 SV=1	66488.7	93529.8	27876.2	52176	80009.3	40026.1	0.500268	-0.999226	0.15886	C:nucleolus; C:cytoplasm; C:plasma membrane; P:cell proliferation
Q9NRN7	L-aminoadipate-semialdehyde dehydrogenase-phosphopantetheinyl transferase OS=Homo sapiens GN=AASDHPPT PE=1 SV=2	128732	166592	108893	101788	147662	105341	0.713391	-0.487235	0.15911	C:cytosol; C:extracellular exosome; F:magnesium ion binding; F:protein binding; F:holo-[acyl-carrier-protein] synthase activity; P:pantothenate metabolic process
Q9HD45	Transmembrane 9 superfamily member 3 OS=Homo sapiens GN=TM9SF3 PE=1 SV=2	480206	514356	545462	530767	497281	538114	1.08211	0.113852	0.15918	C:integral component of membrane
Q93009	Ubiquitin carboxyl-terminal hydrolase 7 OS=Homo sapiens GN=USP7 PE=1 SV=2	269126	317716	346926	346438	293421	346682	1.18152	0.240642	0.15969	C:cytosol; C:PML body; F:p53 binding; F:cysteine-type endopeptidase activity; F:ubiquitin-specific protease activity; F:protein C-terminus binding; F:transcription factor binding; F:ubiquitin protein ligase binding; P:transcription-coupled nucleotide-excision repair; P:multicellular organismal development; P:maintenance of DNA methylation; P:viral process; P:histone deubiquitination; P:negative r…
P30084	Enoyl-CoA hydratase, mitochondrial OS=Homo sapiens GN=ECHS1 PE=1 SV=4	375871	411485	461512	430025	393678	445769	1.13232	0.179278	0.15976	C:mitochondrial matrix; C:extracellular exosome; F:enoyl-CoA hydratase activity; F:protein binding; P:fatty acid beta-oxidation
Q8IY81	pre-rRNA processing protein FTSJ3 OS=Homo sapiens GN=FTSJ3 PE=1 SV=2	95612.6	110285	87259.9	86515.7	102949	86887.8	0.843989	-0.244703	0.16033	C:nucleolus; C:preribosome, small subunit precursor; F:protein binding; F:rRNA methyltransferase activity; F:poly(A) RNA binding; P:enzyme-directed rRNA 2'-O-methylation
Q02809	Procollagen-lysine,2-oxoglutarate 5-dioxygenase 1 OS=Homo sapiens GN=PLOD1 PE=1 SV=2	23080.5	29066.9	19847.1	19151.6	26073.7	19499.4	0.747855	-0.419169	0.16087	C:rough endoplasmic reticulum membrane; C:extracellular exosome; F:iron ion binding; F:procollagen-lysine 5-dioxygenase activity; F:L-ascorbic acid binding; F:protein homodimerization activity; P:response to hypoxia; P:cellular protein modification process; P:epidermis development; P:extracellular matrix organization; P:hydroxylysine biosynthetic process; P:oxidation-reduction process
P15927	Replication protein A 32 kDa subunit OS=Homo sapiens GN=RPA2 PE=1 SV=1	308191	193362	362415	407768	250777	385091	1.53559	0.618798	0.16155	C:chromosome, telomeric region; C:chromatin; C:DNA replication factor A complex; C:PML body; C:site of double-strand break; F:damaged DNA binding; F:single-stranded DNA binding; F:protein phosphatase binding; F:ubiquitin protein ligase binding; F:protein N-terminus binding; P:G1/S transition of mitotic cell cycle; P:mitotic S phase; P:nucleotide-excision repair, DNA damage removal; P:telomere mai…
O00754	Lysosomal alpha-mannosidase OS=Homo sapiens GN=MAN2B1 PE=1 SV=3	974930	1.07646e+06	921521	906771	1.02569e+06	914146	0.891246	-0.166104	0.16169	C:lysosome; C:extracellular exosome; F:alpha-mannosidase activity; F:zinc ion binding; F:carbohydrate binding; P:mannose metabolic process; P:protein deglycosylation
B9A067	MICOS complex subunit MIC60 OS=Homo sapiens GN=IMMT PE=1 SV=2	941909	995065	888381	917219	968487	902800	0.932176	-0.101326	0.16194	C:mitochondrial inner membrane; C:integral component of membrane
O60488	Long-chain-fatty-acid--CoA ligase 4 OS=Homo sapiens GN=ACSL4 PE=1 SV=2	384621	417711	498591	443438	401166	471015	1.17411	0.231573	0.16199	C:mitochondrial outer membrane; C:peroxisomal membrane; C:lipid particle; C:integral component of membrane; C:neuronal cell body; C:ER-mitochondrion membrane contact site; C:extracellular exosome; F:long-chain fatty acid-CoA ligase activity; F:ATP binding; F:very long-chain fatty acid-CoA ligase activity; F:arachidonate-CoA ligase activity; P:long-chain fatty acid metabolic process; P:response to…
E9PR30	40S ribosomal protein S30 OS=Homo sapiens GN=FAU PE=1 SV=1	98786	127467	142200	168663	113126	155432	1.37397	0.458347	0.16242	C:ribosome; F:structural constituent of ribosome; P:translation
B0YJC4	Vimentin OS=Homo sapiens GN=VIM PE=1 SV=1	218266	197552	185353	160724	207909	173038	0.832281	-0.264858	0.16255	C:intermediate filament; F:structural molecule activity
A0A0C4DFX2	Protein furry homolog OS=Homo sapiens GN=FRY PE=1 SV=1	21230.8	26343.3	29700.8	29013.5	23787.1	29357.2	1.23417	0.303535	0.16342	-
Q05048	Cleavage stimulation factor subunit 1 OS=Homo sapiens GN=CSTF1 PE=1 SV=1	127951	111402	142746	135539	119676	139142	1.16265	0.217422	0.16374	C:nucleoplasm; C:cytoplasm; F:protein binding; F:poly(A) RNA binding; P:mRNA splicing, via spliceosome; P:termination of RNA polymerase II transcription; P:mRNA polyadenylation; P:mRNA cleavage
Q9UKL0	REST corepressor 1 OS=Homo sapiens GN=RCOR1 PE=1 SV=2	149843	138018	120679	83897	143930	102288	0.710679	-0.492731	0.16388	C:nucleoplasm; C:transcriptional repressor complex; F:RNA polymerase II core promoter proximal region sequence-specific DNA binding transcription factor activity involved in negative regulation of transcription; F:chromatin binding; F:protein binding; F:transcription regulatory region DNA binding; P:negative regulation of transcription from RNA polymerase II promoter; P:transcription, DNA-templat…
P56192	Methionine--tRNA ligase, cytoplasmic OS=Homo sapiens GN=MARS PE=1 SV=2	912562	951824	745896	859521	932193	802709	0.861097	-0.215753	0.16405	C:mitochondrion; C:cytosol; C:membrane; C:extracellular exosome; F:tRNA binding; F:methionine-tRNA ligase activity; F:ATP binding; P:methionyl-tRNA aminoacylation
Q5SQP8	C-terminal-binding protein 2 OS=Homo sapiens GN=CTBP2 PE=1 SV=1	69790.1	35413	87074.6	118654	52601.5	102864	1.95554	0.967568	0.16413	F:oxidoreductase activity, acting on the CH-OH group of donors, NAD or NADP as acceptor; F:NAD binding; P:oxidation-reduction process
Q9BYD6	39S ribosomal protein L1, mitochondrial OS=Homo sapiens GN=MRPL1 PE=1 SV=2	50637.5	55483.7	45148.3	48412	53060.6	46780.2	0.881637	-0.181744	0.16456	C:nucleoplasm; C:mitochondrial inner membrane; C:large ribosomal subunit; F:structural constituent of ribosome; F:protein binding; F:poly(A) RNA binding; P:mitochondrial translational initiation; P:mitochondrial translational elongation; P:mitochondrial translational termination
P07900	Heat shock protein HSP 90-alpha OS=Homo sapiens GN=HSP90AA1 PE=1 SV=5	6.55821e+06	6.75973e+06	6.39512e+06	6.03382e+06	6.65897e+06	6.21447e+06	0.933247	-0.0996693	0.16466	C:nucleoplasm; C:cytosol; C:cell surface; C:basolateral plasma membrane; C:apical plasma membrane; C:extracellular matrix; C:brush border membrane; C:melanosome; C:neuron projection; C:neuronal cell body; C:protein complex; C:perinuclear region of cytoplasm; C:extracellular exosome; C:endocytic vesicle lumen; F:UTP binding; F:CTP binding; F:mRNA binding; F:ATP binding; F:GTP binding; F:ATPase act…
P13716	Delta-aminolevulinic acid dehydratase OS=Homo sapiens GN=ALAD PE=1 SV=1	54790.6	59623.4	42076.3	50847	57207	46461.6	0.812167	-0.300152	0.165	C:nucleus; C:cytosol; C:extracellular exosome; F:porphobilinogen synthase activity; F:zinc ion binding; F:lead ion binding; F:identical protein binding; P:protoporphyrinogen IX biosynthetic process; P:small molecule metabolic process; P:protein homooligomerization; P:cellular response to interleukin-4
D6RAD4	Cyclin-dependent kinase 7 OS=Homo sapiens GN=CDK7 PE=1 SV=1	21307.6	31988.2	7451.29	16229.4	26647.9	11840.4	0.444326	-1.17031	0.16546	C:nucleoplasm; C:mitochondrion; F:protein kinase activity; F:ATP binding; P:protein phosphorylation
P62314	Small nuclear ribonucleoprotein Sm D1 OS=Homo sapiens GN=SNRPD1 PE=1 SV=1	1.93624e+06	2.00983e+06	1.76835e+06	1.88419e+06	1.97304e+06	1.82627e+06	0.925615	-0.111516	0.16585	C:nucleoplasm; C:U1 snRNP; C:U4 snRNP; C:U12-type spliceosomal complex; C:cytosol; C:viral nucleocapsid; C:methylosome; C:pICln-Sm protein complex; C:SMN-Sm protein complex; C:extracellular exosome; C:catalytic step 2 spliceosome; F:protein binding; F:poly(A) RNA binding; P:spliceosomal complex assembly; P:spliceosomal snRNP assembly; P:positive regulation of defense response to virus by host; P:…
Q13263	Transcription intermediary factor 1-beta OS=Homo sapiens GN=TRIM28 PE=1 SV=5	1.03173e+06	1.17871e+06	965954	899875	1.10522e+06	932914	0.844096	-0.24452	0.1659	C:nucleoplasm; C:nuclear euchromatin; C:nuclear heterochromatin; C:RNA polymerase II transcription factor complex; F:sequence-specific DNA binding transcription factor activity; F:transcription coactivator activity; F:transcription corepressor activity; F:protein kinase activity; F:ubiquitin-protein transferase activity; F:zinc ion binding; F:ligase activity; F:ubiquitin protein ligase binding; F…
O15091	Mitochondrial ribonuclease P protein 3 OS=Homo sapiens GN=KIAA0391 PE=1 SV=2	36694.4	36070.8	38899.7	43245.5	36382.6	41072.6	1.12891	0.174929	0.16612	C:mitochondrion; P:tRNA processing
C9JFR7	Cytochrome c (Fragment) OS=Homo sapiens GN=CYCS PE=1 SV=1	62223.2	112732	24292.4	38650.8	87477.9	31471.6	0.359766	-1.47487	0.16653	C:mitochondrion; C:respiratory chain; F:electron carrier activity; F:heme binding; F:metal ion binding; P:mitochondrial electron transport, ubiquinol to cytochrome c; P:mitochondrial electron transport, cytochrome c to oxygen
P23368	NAD-dependent malic enzyme, mitochondrial OS=Homo sapiens GN=ME2 PE=1 SV=1	702788	702590	716856	741886	702689	729371	1.03797	0.053766	0.16667	C:mitochondrial matrix; C:plasma membrane; F:malate dehydrogenase (decarboxylating) (NAD+) activity; F:calcium ion binding; F:oxaloacetate decarboxylase activity; F:electron carrier activity; F:NAD binding; P:malate metabolic process; P:homophilic cell adhesion via plasma membrane adhesion molecules; P:calcium-dependent cell-cell adhesion via plasma membrane cell adhesion molecules; P:oxidation-r…
Q92930	Ras-related protein Rab-8B OS=Homo sapiens GN=RAB8B PE=1 SV=2	36120	40792.9	47221.5	43032.1	38456.4	45126.8	1.17345	0.230759	0.16743	C:mitochondrion; C:endosome; C:peroxisomal membrane; C:plasma membrane; C:synaptic vesicle; C:trans-Golgi network transport vesicle; C:secretory granule membrane; C:phagocytic vesicle membrane; C:perinuclear region of cytoplasm; C:cell tip; C:extracellular exosome; F:GTPase activity; F:receptor binding; F:GTP binding; F:GDP binding; F:TPR domain binding; P:vesicle docking involved in exocytosis; …
Q5JVF3	PCI domain-containing protein 2 OS=Homo sapiens GN=PCID2 PE=1 SV=2	39560.7	42186.6	47626.9	43857.9	40873.7	45742.4	1.11912	0.16236	0.16813	F:protein binding; P:negative regulation of apoptotic process; P:regulation of mRNA stability; P:positive regulation of B cell differentiation; P:positive regulation of transcription, DNA-templated; P:spleen development; P:positive regulation of mitotic cell cycle spindle assembly checkpoint; P:negative regulation of cysteine-type endopeptidase activity
Q9H2P9	Diphthine methyl ester synthase OS=Homo sapiens GN=DPH5 PE=1 SV=2	45276.5	21931.1	7283.37	10108.1	33603.8	8695.75	0.258773	-1.95024	0.1683	C:cytosol; F:diphthine synthase activity; P:peptidyl-diphthamide biosynthetic process from peptidyl-histidine; P:methylation; P:post-translational protein modification
Q9H1C4	Protein unc-93 homolog B1 OS=Homo sapiens GN=UNC93B1 PE=1 SV=2	102932	111362	98852.3	90790.6	107147	94821.5	0.884967	-0.176305	0.16891	C:Golgi membrane; C:lysosome; C:endosome; C:endoplasmic reticulum membrane; C:integral component of membrane; C:early phagosome; F:Toll-like receptor binding; P:intracellular protein transport; P:antigen processing and presentation of exogenous peptide antigen via MHC class II; P:toll-like receptor 3 signaling pathway; P:toll-like receptor 7 signaling pathway; P:toll-like receptor 9 signaling pat…
P31749	RAC-alpha serine/threonine-protein kinase OS=Homo sapiens GN=AKT1 PE=1 SV=2	21463.4	21453.6	5946.08	15912.6	21458.5	10929.4	0.509325	-0.973343	0.16897	C:nucleoplasm; C:mitochondrion; C:spindle; C:cytosol; C:plasma membrane; C:cell-cell junction; C:ciliary basal body; F:protein serine/threonine kinase activity; F:protein serine/threonine/tyrosine kinase activity; F:protein kinase C binding; F:ATP binding; F:phosphatidylinositol-3,4,5-trisphosphate binding; F:nitric-oxide synthase regulator activity; F:identical protein binding; F:phosphatidylino…
J3KT51	Hematological and neurological-expressed 1 protein OS=Homo sapiens GN=HN1 PE=1 SV=1	112280	129080	104032	87268.4	120680	95650.1	0.792592	-0.335349	0.16941	C:nucleus; C: nucleolus; C:nuclear membrane
H0YB09	UPF0317 protein C14orf159, mitochondrial (Fragment) OS=Homo sapiens GN=C14orf159 PE=1 SV=1	46147.8	49424.5	44712.9	43466.7	47786.1	44089.8	0.922649	-0.116146	0.16947	-
Q9Y5A9	YTH domain-containing family protein 2 OS=Homo sapiens GN=YTHDF2 PE=1 SV=2	15556.1	12096.4	10277.1	10070.4	13826.3	10173.8	0.735827	-0.442562	0.1696	C:cytoplasmic mRNA processing body; F:poly(A) RNA binding; F:N6-methyladenosine-containing RNA binding; P:humoral immune response; P:regulation of mRNA stability
O14773	Tripeptidyl-peptidase 1 OS=Homo sapiens GN=TPP1 PE=1 SV=2	324716	337202	303294	318013	330959	310653	0.938646	-0.0913471	0.17004	C:mitochondrion; C:melanosome; C:lysosomal lumen; C:extracellular exosome; F:serine-type endopeptidase activity; F:protein binding; F:tripeptidyl-peptidase activity; F:peptide binding; F:metal ion binding; P:proteolysis; P:lipid metabolic process; P:lysosome organization; P:central nervous system development; P:protein catabolic process; P:epithelial cell differentiation; P:IRE1-mediated unfolded…
P19784	Casein kinase II subunit alpha' OS=Homo sapiens GN=CSNK2A2 PE=1 SV=1	219974	170347	149000	127997	195160	138498	0.709665	-0.49479	0.17019	C:cytosol; C:PcG protein complex; F:protein serine/threonine kinase activity; F:ATP binding; F:protein N-terminus binding; P:mitotic M phase; P:mitotic prometaphase; P:transcription, DNA-templated; P:regulation of transcription, DNA-templated; P:protein phosphorylation; P:apoptotic process; P:axon guidance; P:Wnt signaling pathway; P:mitotic spindle checkpoint; P:regulation of mitochondrion degra…
P55854	Small ubiquitin-related modifier 3 OS=Homo sapiens GN=SUMO3 PE=1 SV=2	243234	267263	232486	225225	255249	228855	0.896596	-0.15747	0.17019	C:kinetochore; C:cytoplasm; C:PML body; C:extracellular exosome; F:protein binding; F:SUMO transferase activity; P:protein sumoylation; P:protein localization to nucleus; P:post-translational protein modification; P:positive regulation of protein ubiquitination involved in ubiquitin-dependent protein catabolic process
P55039	Developmentally-regulated GTP-binding protein 2 OS=Homo sapiens GN=DRG2 PE=1 SV=1	51519.4	66711.8	40564.9	44635.8	59115.6	42600.4	0.720628	-0.472674	0.17054	C:mitochondrion; C:membrane; F:protein binding; F:GTP binding; P:signal transduction
Q9NZ32	Actin-related protein 10 OS=Homo sapiens GN=ACTR10 PE=1 SV=1	49252.7	61081.8	44250.8	37819	55167.2	41034.9	0.743828	-0.42696	0.17065	C:cytoplasm; C:dynactin complex; F:protein binding; P:microtubule-based movement
A0A0A0MR66	RNA binding motif protein 10, isoform CRA_d OS=Homo sapiens GN=RBM10 PE=1 SV=1	82258.9	83710.5	85624.1	84368.2	82984.7	84996.1	1.02424	0.0345514	0.17106	F:nucleotide binding; F:nucleic acid binding; F:zinc ion binding; P:negative regulation of transcription from RNA polymerase II promoter; P:negative regulation of cell proliferation; P:positive regulation of smooth muscle cell apoptotic process; P:negative regulation of mRNA splicing, via spliceosome; P:3'-UTR-mediated mRNA stabilization
Q9NZL9	Methionine adenosyltransferase 2 subunit beta OS=Homo sapiens GN=MAT2B PE=1 SV=1	500354	476645	463730	434607	488500	449169	0.919486	-0.1211	0.17121	C:nucleus; C:mitochondrion; C:cytosol; C:methionine adenosyltransferase complex; C:extracellular exosome; F:catalytic activity; F:enzyme binding; F:methionine adenosyltransferase regulator activity; F:coenzyme binding; P:S-adenosylmethionine biosynthetic process; P:one-carbon metabolic process; P:xenobiotic metabolic process; P:methylation; P:regulation of catalytic activity
A0A0A0MTS2	Glucose-6-phosphate isomerase (Fragment) OS=Homo sapiens GN=GPI PE=1 SV=1	3.33661e+06	3.4566e+06	3.21648e+06	2.93335e+06	3.39661e+06	3.07492e+06	0.90529	-0.143548	0.17151	F:glucose-6-phosphate isomerase activity; P:gluconeogenesis; P:glycolytic process
Q658Y4	Protein FAM91A1 OS=Homo sapiens GN=FAM91A1 PE=1 SV=3	33546.4	34802.4	32816.1	31119.9	34174.4	31968	0.935436	-0.0962894	0.17169	-
Q12800	Alpha-globin transcription factor CP2 OS=Homo sapiens GN=TFCP2 PE=1 SV=2	73784.2	77680.4	79307.8	81540.3	75732.3	80424.1	1.06195	0.0867195	0.17183	C:nucleus; F:sequence-specific DNA binding transcription factor activity; F:protein C-terminus binding; F:sequence-specific DNA binding; P:transcription, DNA-templated; P:regulation of transcription from RNA polymerase II promoter
O43823	A-kinase anchor protein 8 OS=Homo sapiens GN=AKAP8 PE=1 SV=1	54708.5	50777.3	48562.4	43403.4	52742.9	45982.9	0.871831	-0.19788	0.17248	C:condensed chromosome; C:female pronucleus; C:nucleoplasm; C:mitochondrion; C:Golgi apparatus; C:membrane; C:nuclear matrix; F:double-stranded DNA binding; F:zinc ion binding; F:protein kinase A regulatory subunit binding; F:poly(A) RNA binding; P:mitotic chromosome condensation; P:signal transduction
P16152	Carbonyl reductase [NADPH] 1 OS=Homo sapiens GN=CBR1 PE=1 SV=3	332712	325542	314246	288670	329127	301458	0.915931	-0.126689	0.17261	C:cytosol; C:extracellular exosome; F:carbonyl reductase (NADPH) activity; F:oxidoreductase activity, acting on NAD(P)H, quinone or similar compound as acceptor; F:15-hydroxyprostaglandin dehydrogenase (NADP+) activity; F:prostaglandin-E2 9-reductase activity; P:drug metabolic process; P:cyclooxygenase pathway; P:epithelial cell differentiation; P:vitamin K metabolic process; P:oxidation-reductio…
P17987	T-complex protein 1 subunit alpha OS=Homo sapiens GN=TCP1 PE=1 SV=1	1.54443e+06	1.35385e+06	1.27389e+06	1.19433e+06	1.44914e+06	1.23411e+06	0.851616	-0.231726	0.17274	C:pericentriolar material; C:acrosomal vesicle; C:zona pellucida receptor complex; C:nuclear heterochromatin; C:Golgi apparatus; C:chaperonin-containing T-complex; C:microtubule; C:cell body; C:extracellular exosome; F:ATP binding; F:ubiquitin protein ligase binding; F:poly(A) RNA binding; F:unfolded protein binding; P:tubulin complex assembly; P:binding of sperm to zona pellucida; P:translocatio…
P46939	Utrophin OS=Homo sapiens GN=UTRN PE=1 SV=2	1872.62	1622.02	2920.97	5062.48	1747.32	3991.72	2.28449	1.19187	0.1728	C:nucleoplasm; C:cytoskeleton; C:dystrophin-associated glycoprotein complex; C:myofibril; C:cell junction; C:filopodium membrane; C:neuromuscular junction; C:sarcolemma; C:membrane raft; C:postsynaptic membrane; C:extracellular exosome; C:contractile ring; F:actin binding; F:integrin binding; F:zinc ion binding; F:vinculin binding; F:protein kinase binding; F:PDZ domain binding; P:positive regula…
Q4G0N4	NAD kinase 2, mitochondrial OS=Homo sapiens GN=NADK2 PE=1 SV=2	33690.8	28535.9	26401.9	23200.5	31113.3	24801.2	0.797124	-0.327125	0.17298	C:mitochondrion; F:NAD+ kinase activity; F:ATP binding; F:protein homodimerization activity; P:NADP biosynthetic process; P:phosphorylation; P:NAD metabolic process
Q9UBP6	tRNA (guanine-N(7)-)-methyltransferase OS=Homo sapiens GN=METTL1 PE=1 SV=1	30649.1	33804	36220.8	35154.7	32226.6	35687.8	1.1074	0.14718	0.1732	C:nucleoplasm; C:nucleolus; C:tRNA methyltransferase complex; F:tRNA binding; F:protein binding; F:tRNA (guanine-N7-)-methyltransferase activity; P:tRNA methylation; P:RNA (guanine-N7)-methylation
Q969X6	U3 small nucleolar RNA-associated protein 4 homolog OS=Homo sapiens GN=UTP4 PE=1 SV=1	134758	161808	122541	116519	148283	119530	0.806097	-0.310975	0.17365	C:t-UTP complex; F:protein binding; F:poly(A) RNA binding; P:transcription, DNA-templated; P:regulation of transcription, DNA-templated; P:maturation of SSU-rRNA
Q9BX68	Histidine triad nucleotide-binding protein 2, mitochondrial OS=Homo sapiens GN=HINT2 PE=1 SV=1	72447.3	77517.8	66071.2	70274.5	74982.5	68172.8	0.909183	-0.137358	0.17457	C:nucleolus; C:mitochondrion; F:nucleotide binding; F:hydrolase activity; P:steroid biosynthetic process; P:apoptotic process
P23634	Plasma membrane calcium-transporting ATPase 4 OS=Homo sapiens GN=ATP2B4 PE=1 SV=2	96987.3	99160.7	101335	106648	98074	103992	1.06034	0.0845272	0.17533	C:integral component of plasma membrane; C:caveola; C:Z disc; C:T-tubule; C:protein complex; F:calcium-transporting ATPase activity; F:calmodulin binding; F:ATP binding; F:sodium channel regulator activity; F:protein phosphatase 2B binding; F:nitric-oxide synthase inhibitor activity; F:metal ion binding; F:nitric-oxide synthase binding; F:scaffold protein binding; P:regulation of transcription fr…
O14929	Histone acetyltransferase type B catalytic subunit OS=Homo sapiens GN=HAT1 PE=1 SV=1	220977	222650	197960	213532	221814	205746	0.927562	-0.108484	0.17663	C:nuclear chromatin; C:nucleoplasm; C:cytoplasm; C:nuclear matrix; C:protein complex; F:protein binding; F:H4 histone acetyltransferase activity; P:DNA replication-dependent nucleosome assembly; P:DNA replication-independent nucleosome assembly; P:chromatin silencing at telomere; P:response to nutrient; P:histone H4 acetylation
P00966	Argininosuccinate synthase OS=Homo sapiens GN=ASS1 PE=1 SV=2	827381	907455	724154	793509	867418	758832	0.874817	-0.192948	0.17685	C:nucleus; C:mitochondrial outer membrane; C:lysosome; C:endoplasmic reticulum; C:cytosol; C:perikaryon; C:extracellular exosome; C:cell body fiber; F:argininosuccinate synthase activity; F:ATP binding; F:toxic substance binding; F:amino acid binding; F:identical protein binding; F:poly(A) RNA binding; P:urea cycle; P:citrulline metabolic process; P:argininosuccinate metabolic process; P:kidney d…
P45880	Voltage-dependent anion-selective channel protein 2 OS=Homo sapiens GN=VDAC2 PE=1 SV=2	2.36203e+06	2.22921e+06	2.41726e+06	2.53114e+06	2.29562e+06	2.4742e+06	1.07779	0.108077	0.17798	C:nucleus; C:mitochondrial outer membrane; C:mitochondrial inner membrane; C:mitochondrial nucleoid; C:membrane raft; C:pore complex; C:extracellular exosome; F:nucleotide binding; F:protein binding; F:voltage-gated anion channel activity; F:porin activity; P:anion transport; P:negative regulation of protein polymerization; P:transmembrane transport; P:regulation of anion transmembrane transport;…
P49368	T-complex protein 1 subunit gamma OS=Homo sapiens GN=CCT3 PE=1 SV=4	4.43866e+06	4.49903e+06	4.33404e+06	4.08953e+06	4.46884e+06	4.21179e+06	0.942478	-0.0854696	0.178	C:zona pellucida receptor complex; C:chaperonin-containing T-complex; C:microtubule; C:plasma membrane; C:cell body; C:extracellular exosome; F:ATP binding; F:poly(A) RNA binding; F:unfolded protein binding; P:binding of sperm to zona pellucida; P:pore complex assembly; P:'de novo' posttranslational protein folding; P:toxin transport
Q9UIV1	CCR4-NOT transcription complex subunit 7 OS=Homo sapiens GN=CNOT7 PE=1 SV=3	70570.1	74480	67806.9	68944.1	72525	68375.5	0.942784	-0.0850006	0.17841	C:cytoplasmic mRNA processing body; C:nucleus; C:cytosol; C:membrane; C:CCR4-NOT complex; F:sequence-specific DNA binding transcription factor activity; F:RNA binding; F:poly(A)-specific ribonuclease activity; F:signal transducer activity; F:protein binding; F:metal ion binding; P:nuclear-transcribed mRNA poly(A) tail shortening; P:deadenylation-dependent decapping of nuclear-transcribed mRNA; P:…
P51570	Galactokinase OS=Homo sapiens GN=GALK1 PE=1 SV=1	133848	140322	117246	129212	137085	123229	0.89892	-0.153735	0.17856	C:cytosol; C:membrane; C:extracellular exosome; F:galactokinase activity; F:ATP binding; F:galactose binding; P:galactose catabolic process; P:galactitol metabolic process; P:carbohydrate phosphorylation
A8MT69	Centromere protein X OS=Homo sapiens GN=CENPX PE=1 SV=1	11157.1	10525.2	9170.89	10147.1	10841.2	9659	0.890957	-0.166573	0.17907	C:condensed chromosome kinetochore; C:nucleolus; C:Golgi apparatus; C:Fanconi anaemia nuclear complex; C:FANCM-MHF complex; F:RNA polymerase II core promoter proximal region sequence-specific DNA binding transcription factor activity involved in negative regulation of transcription; F:RNA polymerase II activating transcription factor binding; F:RNA polymerase II transcription factor binding trans…
P61353	60S ribosomal protein L27 OS=Homo sapiens GN=RPL27 PE=1 SV=2	2.58244e+06	2.58365e+06	2.32505e+06	2.49528e+06	2.58304e+06	2.41017e+06	0.933072	-0.0999395	0.17934	C:nucleus; C:focal adhesion; C:membrane; C:cytosolic large ribosomal subunit; C:extracellular exosome; F:structural constituent of ribosome; F:poly(A) RNA binding; P:nuclear-transcribed mRNA catabolic process, nonsense-mediated decay; P:translational initiation; P:translational elongation; P:translational termination; P:SRP-dependent cotranslational protein targeting to membrane; P:viral transcri…
Q5JRI1	Serine/arginine-rich-splicing factor 10 OS=Homo sapiens GN=SRSF10 PE=1 SV=1	586468	562097	546125	551677	574283	548901	0.955803	-0.0652141	0.17936	F:nucleotide binding; F:nucleic acid binding
A0A140T962	HLA class I histocompatibility antigen, Cw-6 alpha chain OS=Homo sapiens GN=HLA-C PE=1 SV=1	2.02014e+06	2.16753e+06	2.48577e+06	2.25605e+06	2.09383e+06	2.37091e+06	1.13233	0.179292	0.17944	C:membrane; C:integral component of membrane
X6R433	Receptor-type tyrosine-protein phosphatase C OS=Homo sapiens GN=PTPRC PE=1 SV=1	56845.1	64043	89767	71321.3	60444.1	80544.1	1.33254	0.414178	0.17945	F:protein tyrosine phosphatase activity; P:peptidyl-tyrosine dephosphorylation; P:T cell receptor signaling pathway
Q14761	Protein tyrosine phosphatase receptor type C-associated protein OS=Homo sapiens GN=PTPRCAP PE=1 SV=1	23466.4	33667	38259.6	49149.8	28566.7	43704.7	1.52992	0.613454	0.17961	C:plasma membrane; C:integral component of membrane; P:defense response
O43929	Origin recognition complex subunit 4 OS=Homo sapiens GN=ORC4 PE=1 SV=2	1970.18	5379.55	6682.6	8660.4	3674.86	7671.5	2.08756	1.06182	0.17975	C:nucleoplasm; C:nuclear origin of replication recognition complex; C:nucleolus; C:cytoplasm; C:actin cytoskeleton; F:DNA replication origin binding; F:protein binding; F:ATP binding; P:cell cycle checkpoint; P:G1/S transition of mitotic cell cycle; P:mitotic S phase; P:DNA replication initiation
Q8N0U8	Vitamin K epoxide reductase complex subunit 1-like protein 1 OS=Homo sapiens GN=VKORC1L1 PE=1 SV=2	146530	154117	166774	157748	150324	162261	1.07941	0.110244	0.18017	C:endoplasmic reticulum membrane; C:integral component of membrane; F:vitamin-K-epoxide reductase (warfarin-sensitive) activity; F:quinone binding; P:peptidyl-glutamic acid carboxylation; P:cellular response to oxidative stress; P:vitamin K metabolic process; P:oxidation-reduction process
[truncated: 1,802 more rows]

## Sheet: Column description
Column description
[truncated: 9 more rows]
