# Supplementary material for: Use of Graph Theory to Characterize Human and Arthropod Vector Cell Protein Response to Infection With Anaplasma phagocytophilum
Source: Front Cell Infect Microbiol. 2018 Aug 3;8:265. doi: 10.3389/fcimb.2018.00265 (PMC6086010; doi:10.3389/fcimb.2018.00265)
Supplement: Supplementary file 5 [file Data_Sheet_3.ZIP]

Archive with 2 entries (2 files):
- Infected_tick_cells.graphml
- Uninfected_tick_cells.graphml
