# Supplementary material for: Use of Graph Theory to Characterize Human and Arthropod Vector Cell Protein Response to Infection With Anaplasma phagocytophilum
Source: Front Cell Infect Microbiol. 2018 Aug 3;8:265. doi: 10.3389/fcimb.2018.00265 (PMC6086010; doi:10.3389/fcimb.2018.00265)
Supplement: Supplementary file 5 [file Data_Sheet_3.ZIP › Infected_tick_cells.graphml]

<?xml version="1.0" encoding="UTF-8"?><graphml xmlns="http://graphml.graphdrawing.org/xmlns">
<key attr.name="label" attr.type="string" for="node" id="label"/>
<key attr.name="Edge Label" attr.type="string" for="edge" id="edgelabel"/>
<key attr.name="weight" attr.type="double" for="edge" id="weight"/>
<key attr.name="r" attr.type="int" for="node" id="r"/>
<key attr.name="g" attr.type="int" for="node" id="g"/>
<key attr.name="b" attr.type="int" for="node" id="b"/>
<key attr.name="x" attr.type="float" for="node" id="x"/>
<key attr.name="y" attr.type="float" for="node" id="y"/>
<key attr.name="size" attr.type="float" for="node" id="size"/>
<key attr.name="BNC" attr.type="float" for="node" id="bnc"/>
<key attr.name="PR" attr.type="float" for="node" id="pr"/>
<key attr.name="CC" attr.type="float" for="node" id="cc"/>
<key attr.name="EC" attr.type="float" for="node" id="ec"/>
<key attr.name="Grado de entrada con pesos" attr.type="double" for="node" id="weighted indegree"/>
<key attr.name="Grado de salida con pesos" attr.type="double" for="node" id="weighted outdegree"/>
<key attr.name="Grado con pesos" attr.type="double" for="node" id="weighted degree"/>
<key attr.name="Modularity" attr.type="string" for="node" id="v-modularity"/>
<key attr.name="Connections" attr.type="string" for="node" id="v-connections"/>
<key attr.name="Color" attr.type="string" for="edge" id="e-color"/>
<key attr.name="Width" attr.type="string" for="edge" id="e-width"/>
<key attr.name="Style" attr.type="string" for="edge" id="e-style"/>
<key attr.name="Opacity" attr.type="string" for="edge" id="e-opacity"/>
<key attr.name="Visibility" attr.type="string" for="edge" id="e-visibility"/>
<key attr.name="Label" attr.type="string" for="edge" id="e-label"/>
<key attr.name="Label Text Color" attr.type="string" for="edge" id="e-label text color"/>
<key attr.name="Label Font Size" attr.type="string" for="edge" id="e-label font size"/>
<key attr.name="Reciprocated?" attr.type="string" for="edge" id="e-reciprocated?"/>
<key attr.name="ID" attr.type="string" for="edge" id="e-id"/>
<key attr.name="Dynamic Filter" attr.type="string" for="edge" id="e-dynamic filter"/>
<key attr.name="Add Your Own Columns Here" attr.type="string" for="edge" id="e-add your own columns here"/>
<graph edgedefault="directed">
<node id="B7PBC2">
<data key="label">B7PBC2</data>
<data key="bnc">55990.598</data>
<data key="pr">1.59166</data>
<data key="cc">3.0E-5</data>
<data key="ec">2.1E-5</data>
<data key="weighted indegree">0.0</data>
<data key="weighted outdegree">24.0</data>
<data key="weighted degree">24.0</data>
<data key="v-modularity">G13</data>
<data key="v-connections">197</data>
<data key="size">20.31186</data>
<data key="r">192</data>
<data key="g">192</data>
<data key="b">192</data>
<data key="x">2540.654</data>
<data key="y">-147.6362</data>
</node>
<node id="7-methylguanosine mRNA capping">
<data key="label">7-methylguanosine mRNA capping</data>
<data key="bnc">0.8</data>
<data key="pr">0.59181</data>
<data key="cc">2.4E-5</data>
<data key="ec">0.0</data>
<data key="weighted indegree">10.670000076293945</data>
<data key="weighted outdegree">0.0</data>
<data key="weighted degree">10.670000076293945</data>
<data key="v-modularity">G13</data>
<data key="v-connections">197</data>
<data key="size">11.539114</data>
<data key="r">192</data>
<data key="g">192</data>
<data key="b">192</data>
<data key="x">3074.6938</data>
<data key="y">-5.0884986</data>
</node>
<node id="L7LWR3">
<data key="label">L7LWR3</data>
<data key="bnc">41846.598</data>
<data key="pr">1.272498</data>
<data key="cc">3.0E-5</data>
<data key="ec">2.1E-5</data>
<data key="weighted indegree">0.0</data>
<data key="weighted outdegree">33.35000038146973</data>
<data key="weighted degree">33.35000038146973</data>
<data key="v-modularity">G13</data>
<data key="v-connections">197</data>
<data key="size">18.935356</data>
<data key="r">192</data>
<data key="g">192</data>
<data key="b">192</data>
<data key="x">2773.9316</data>
<data key="y">-69.09839</data>
</node>
<node id="B7PZE3">
<data key="label">B7PZE3</data>
<data key="bnc">32825.844</data>
<data key="pr">0.988011</data>
<data key="cc">3.9E-5</data>
<data key="ec">6.64E-4</data>
<data key="weighted indegree">0.0</data>
<data key="weighted outdegree">3.0</data>
<data key="weighted degree">3.0</data>
<data key="v-modularity">G2</data>
<data key="v-connections">812</data>
<data key="size">17.927399</data>
<data key="r">255</data>
<data key="g">239</data>
<data key="b">20</data>
<data key="x">1275.0823</data>
<data key="y">-804.8662</data>
</node>
<node id="acetyl-CoA biosynthetic process from pyruvate">
<data key="label">acetyl-CoA biosynthetic process from pyruvate</data>
<data key="bnc">0.666667</data>
<data key="pr">0.709873</data>
<data key="cc">3.1E-5</data>
<data key="ec">1.0E-6</data>
<data key="weighted indegree">4.0</data>
<data key="weighted outdegree">0.0</data>
<data key="weighted degree">4.0</data>
<data key="v-modularity">G2</data>
<data key="v-connections">812</data>
<data key="size">11.539058</data>
<data key="r">255</data>
<data key="g">239</data>
<data key="b">20</data>
<data key="x">1954.9116</data>
<data key="y">-1085.165</data>
</node>
<node id="A0A023FZ88">
<data key="label">A0A023FZ88</data>
<data key="bnc">32825.844</data>
<data key="pr">0.988011</data>
<data key="cc">3.9E-5</data>
<data key="ec">6.64E-4</data>
<data key="weighted indegree">0.0</data>
<data key="weighted outdegree">9.0</data>
<data key="weighted degree">9.0</data>
<data key="v-modularity">G2</data>
<data key="v-connections">812</data>
<data key="size">17.927399</data>
<data key="r">255</data>
<data key="g">239</data>
<data key="b">20</data>
<data key="x">2115.3042</data>
<data key="y">-1085.3431</data>
</node>
<node id="B7QJI4">
<data key="label">B7QJI4</data>
<data key="bnc">0.0</data>
<data key="pr">0.77027</data>
<data key="cc">0.333333</data>
<data key="ec">0.0</data>
<data key="weighted indegree">0.0</data>
<data key="weighted outdegree">1.6699999570846558</data>
<data key="weighted degree">1.6699999570846558</data>
<data key="v-modularity">G97</data>
<data key="v-connections">3</data>
<data key="size">10.0</data>
<data key="r">192</data>
<data key="g">192</data>
<data key="b">192</data>
<data key="x">-3511.73</data>
<data key="y">-524.77545</data>
</node>
<node id="acetyl-CoA metabolic process">
<data key="label">acetyl-CoA metabolic process</data>
<data key="bnc">2.0</data>
<data key="pr">1.459459</data>
<data key="cc">0.5</data>
<data key="ec">0.0</data>
<data key="weighted indegree">4.669999957084656</data>
<data key="weighted outdegree">0.0</data>
<data key="weighted degree">4.669999957084656</data>
<data key="v-modularity">G97</data>
<data key="v-connections">3</data>
<data key="size">11.539619</data>
<data key="r">192</data>
<data key="g">192</data>
<data key="b">192</data>
<data key="x">-3495.1829</data>
<data key="y">-606.57684</data>
</node>
<node id="A0A023FZU1">
<data key="label">A0A023FZU1</data>
<data key="bnc">0.0</data>
<data key="pr">0.77027</data>
<data key="cc">0.333333</data>
<data key="ec">0.0</data>
<data key="weighted indegree">0.0</data>
<data key="weighted outdegree">3.0</data>
<data key="weighted degree">3.0</data>
<data key="v-modularity">G97</data>
<data key="v-connections">3</data>
<data key="size">10.0</data>
<data key="r">192</data>
<data key="g">192</data>
<data key="b">192</data>
<data key="x">-3385.8215</data>
<data key="y">-308.34338</data>
</node>
<node id="A0A023GL28">
<data key="label">A0A023GL28</data>
<data key="bnc">0.0</data>
<data key="pr">0.77027</data>
<data key="cc">0.333333</data>
<data key="ec">0.0</data>
<data key="weighted indegree">0.0</data>
<data key="weighted outdegree">0.33000001311302185</data>
<data key="weighted degree">0.33000001311302185</data>
<data key="v-modularity">G96</data>
<data key="v-connections">3</data>
<data key="size">10.0</data>
<data key="r">192</data>
<data key="g">192</data>
<data key="b">192</data>
<data key="x">-2528.959</data>
<data key="y">2240.4397</data>
</node>
<node id="acetyl-CoA transport">
<data key="label">acetyl-CoA transport</data>
<data key="bnc">2.0</data>
<data key="pr">1.459459</data>
<data key="cc">0.5</data>
<data key="ec">0.0</data>
<data key="weighted indegree">1.0000000298023224</data>
<data key="weighted outdegree">0.0</data>
<data key="weighted degree">1.0000000298023224</data>
<data key="v-modularity">G96</data>
<data key="v-connections">3</data>
<data key="size">11.539619</data>
<data key="r">192</data>
<data key="g">192</data>
<data key="b">192</data>
<data key="x">-2499.3228</data>
<data key="y">2359.7822</data>
</node>
<node id="L7LQJ9">
<data key="label">L7LQJ9</data>
<data key="bnc">0.0</data>
<data key="pr">0.77027</data>
<data key="cc">0.333333</data>
<data key="ec">0.0</data>
<data key="weighted indegree">0.0</data>
<data key="weighted outdegree">0.6700000166893005</data>
<data key="weighted degree">0.6700000166893005</data>
<data key="v-modularity">G96</data>
<data key="v-connections">3</data>
<data key="size">10.0</data>
<data key="r">192</data>
<data key="g">192</data>
<data key="b">192</data>
<data key="x">-2242.8096</data>
<data key="y">2389.072</data>
</node>
<node id="A0A023FNU1">
<data key="label">A0A023FNU1</data>
<data key="bnc">0.666667</data>
<data key="pr">0.846847</data>
<data key="cc">0.166667</data>
<data key="ec">0.0</data>
<data key="weighted indegree">0.0</data>
<data key="weighted outdegree">22.65999984741211</data>
<data key="weighted degree">22.65999984741211</data>
<data key="v-modularity">G53</data>
<data key="v-connections">5</data>
<data key="size">11.539058</data>
<data key="r">192</data>
<data key="g">192</data>
<data key="b">192</data>
<data key="x">4405.414</data>
<data key="y">631.2871</data>
</node>
<node id="actin crosslink formation">
<data key="label">actin crosslink formation</data>
<data key="bnc">3.0</data>
<data key="pr">1.22973</data>
<data key="cc">0.2</data>
<data key="ec">0.0</data>
<data key="weighted indegree">40.670000076293945</data>
<data key="weighted outdegree">0.0</data>
<data key="weighted degree">40.670000076293945</data>
<data key="v-modularity">G53</data>
<data key="v-connections">5</data>
<data key="size">11.54004</data>
<data key="r">192</data>
<data key="g">192</data>
<data key="b">192</data>
<data key="x">4201.2935</data>
<data key="y">692.93024</data>
</node>
<node id="A0A023GFW4">
<data key="label">A0A023GFW4</data>
<data key="bnc">0.666667</data>
<data key="pr">0.846847</data>
<data key="cc">0.166667</data>
<data key="ec">0.0</data>
<data key="weighted indegree">0.0</data>
<data key="weighted outdegree">29.34000015258789</data>
<data key="weighted degree">29.34000015258789</data>
<data key="v-modularity">G53</data>
<data key="v-connections">5</data>
<data key="size">11.539058</data>
<data key="r">192</data>
<data key="g">192</data>
<data key="b">192</data>
<data key="x">4106.489</data>
<data key="y">619.90393</data>
</node>
<node id="V5HLX2">
<data key="label">V5HLX2</data>
<data key="bnc">0.666667</data>
<data key="pr">0.846847</data>
<data key="cc">0.166667</data>
<data key="ec">0.0</data>
<data key="weighted indegree">0.0</data>
<data key="weighted outdegree">29.34000015258789</data>
<data key="weighted degree">29.34000015258789</data>
<data key="v-modularity">G53</data>
<data key="v-connections">5</data>
<data key="size">11.539058</data>
<data key="r">192</data>
<data key="g">192</data>
<data key="b">192</data>
<data key="x">4307.622</data>
<data key="y">744.57855</data>
</node>
<node id="B7PSM1">
<data key="label">B7PSM1</data>
<data key="bnc">0.0</data>
<data key="pr">0.397981</data>
<data key="cc">2.5E-5</data>
<data key="ec">0.0</data>
<data key="weighted indegree">0.0</data>
<data key="weighted outdegree">0.6700000166893005</data>
<data key="weighted degree">0.6700000166893005</data>
<data key="v-modularity">G7</data>
<data key="v-connections">419</data>
<data key="size">10.0</data>
<data key="r">255</data>
<data key="g">189</data>
<data key="b">221</data>
<data key="x">362.7623</data>
<data key="y">1067.6003</data>
</node>
<node id="actin cytoskeleton organization">
<data key="label">actin cytoskeleton organization</data>
<data key="bnc">196125.19</data>
<data key="pr">3.792653</data>
<data key="cc">3.0E-5</data>
<data key="ec">1.0E-6</data>
<data key="weighted indegree">61.33000010251999</data>
<data key="weighted outdegree">0.0</data>
<data key="weighted degree">61.33000010251999</data>
<data key="v-modularity">G7</data>
<data key="v-connections">419</data>
<data key="size">29.012964</data>
<data key="r">255</data>
<data key="g">189</data>
<data key="b">221</data>
<data key="x">911.99036</data>
<data key="y">1355.5109</data>
</node>
<node id="G3MHE0">
<data key="label">G3MHE0</data>
<data key="bnc">3785.491</data>
<data key="pr">0.66224</data>
<data key="cc">2.5E-5</data>
<data key="ec">0.0</data>
<data key="weighted indegree">0.0</data>
<data key="weighted outdegree">2.6600000858306885</data>
<data key="weighted degree">2.6600000858306885</data>
<data key="v-modularity">G7</data>
<data key="v-connections">419</data>
<data key="size">12.875061</data>
<data key="r">255</data>
<data key="g">189</data>
<data key="b">221</data>
<data key="x">834.69934</data>
<data key="y">1274.9474</data>
</node>
<node id="L7M5V9">
<data key="label">L7M5V9</data>
<data key="bnc">0.0</data>
<data key="pr">0.397981</data>
<data key="cc">2.5E-5</data>
<data key="ec">0.0</data>
<data key="weighted indegree">0.0</data>
<data key="weighted outdegree">1.3300000429153442</data>
<data key="weighted degree">1.3300000429153442</data>
<data key="v-modularity">G7</data>
<data key="v-connections">419</data>
<data key="size">10.0</data>
<data key="r">255</data>
<data key="g">189</data>
<data key="b">221</data>
<data key="x">594.61536</data>
<data key="y">1274.9282</data>
</node>
<node id="L7M784">
<data key="label">L7M784</data>
<data key="bnc">15374.51</data>
<data key="pr">0.900617</data>
<data key="cc">2.5E-5</data>
<data key="ec">0.0</data>
<data key="weighted indegree">0.0</data>
<data key="weighted outdegree">8.010000228881836</data>
<data key="weighted degree">8.010000228881836</data>
<data key="v-modularity">G7</data>
<data key="v-connections">419</data>
<data key="size">15.455038</data>
<data key="r">255</data>
<data key="g">189</data>
<data key="b">221</data>
<data key="x">731.9657</data>
<data key="y">1967.754</data>
</node>
<node id="B7PKC4">
<data key="label">B7PKC4</data>
<data key="bnc">1711.26</data>
<data key="pr">0.65657</data>
<data key="cc">2.5E-5</data>
<data key="ec">0.0</data>
<data key="weighted indegree">0.0</data>
<data key="weighted outdegree">6.659999847412109</data>
<data key="weighted degree">6.659999847412109</data>
<data key="v-modularity">G7</data>
<data key="v-connections">419</data>
<data key="size">12.199179</data>
<data key="r">255</data>
<data key="g">189</data>
<data key="b">221</data>
<data key="x">515.28284</data>
<data key="y">995.23773</data>
</node>
<node id="B7Q243">
<data key="label">B7Q243</data>
<data key="bnc">3785.491</data>
<data key="pr">0.66224</data>
<data key="cc">2.5E-5</data>
<data key="ec">0.0</data>
<data key="weighted indegree">0.0</data>
<data key="weighted outdegree">8.65999984741211</data>
<data key="weighted degree">8.65999984741211</data>
<data key="v-modularity">G7</data>
<data key="v-connections">419</data>
<data key="size">12.875061</data>
<data key="r">255</data>
<data key="g">189</data>
<data key="b">221</data>
<data key="x">612.28094</data>
<data key="y">941.1481</data>
</node>
<node id="B7PET5">
<data key="label">B7PET5</data>
<data key="bnc">1711.26</data>
<data key="pr">0.65657</data>
<data key="cc">2.5E-5</data>
<data key="ec">0.0</data>
<data key="weighted indegree">0.0</data>
<data key="weighted outdegree">10.0</data>
<data key="weighted degree">10.0</data>
<data key="v-modularity">G7</data>
<data key="v-connections">419</data>
<data key="size">12.199179</data>
<data key="r">255</data>
<data key="g">189</data>
<data key="b">221</data>
<data key="x">498.89523</data>
<data key="y">1179.3531</data>
</node>
<node id="L7M4W6">
<data key="label">L7M4W6</data>
<data key="bnc">169.0355</data>
<data key="pr">0.653488</data>
<data key="cc">2.5E-5</data>
<data key="ec">1.0E-6</data>
<data key="weighted indegree">0.0</data>
<data key="weighted outdegree">10.0</data>
<data key="weighted degree">10.0</data>
<data key="v-modularity">G7</data>
<data key="v-connections">419</data>
<data key="size">11.609268</data>
<data key="r">255</data>
<data key="g">189</data>
<data key="b">221</data>
<data key="x">488.88992</data>
<data key="y">932.55585</data>
</node>
<node id="B7QFA2">
<data key="label">B7QFA2</data>
<data key="bnc">267794.47</data>
<data key="pr">1.148179</data>
<data key="cc">3.7E-5</data>
<data key="ec">5.77E-4</data>
<data key="weighted indegree">0.0</data>
<data key="weighted outdegree">26.68000030517578</data>
<data key="weighted degree">26.68000030517578</data>
<data key="v-modularity">G7</data>
<data key="v-connections">419</data>
<data key="size">32.09545</data>
<data key="r">255</data>
<data key="g">189</data>
<data key="b">221</data>
<data key="x">775.22516</data>
<data key="y">1414.0073</data>
</node>
<node id="L7M6M6">
<data key="label">L7M6M6</data>
<data key="bnc">1711.26</data>
<data key="pr">0.65657</data>
<data key="cc">2.5E-5</data>
<data key="ec">0.0</data>
<data key="weighted indegree">0.0</data>
<data key="weighted outdegree">13.34000015258789</data>
<data key="weighted degree">13.34000015258789</data>
<data key="v-modularity">G7</data>
<data key="v-connections">419</data>
<data key="size">12.199179</data>
<data key="r">255</data>
<data key="g">189</data>
<data key="b">221</data>
<data key="x">526.08716</data>
<data key="y">1614.3992</data>
</node>
<node id="V5HC37">
<data key="label">V5HC37</data>
<data key="bnc">15374.51</data>
<data key="pr">0.900617</data>
<data key="cc">2.5E-5</data>
<data key="ec">0.0</data>
<data key="weighted indegree">0.0</data>
<data key="weighted outdegree">21.989999771118164</data>
<data key="weighted degree">21.989999771118164</data>
<data key="v-modularity">G7</data>
<data key="v-connections">419</data>
<data key="size">15.455038</data>
<data key="r">255</data>
<data key="g">189</data>
<data key="b">221</data>
<data key="x">628.7822</data>
<data key="y">1799.604</data>
</node>
<node id="L7LPN0">
<data key="label">L7LPN0</data>
<data key="bnc">1711.26</data>
<data key="pr">0.65657</data>
<data key="cc">2.5E-5</data>
<data key="ec">0.0</data>
<data key="weighted indegree">0.0</data>
<data key="weighted outdegree">16.65999984741211</data>
<data key="weighted degree">16.65999984741211</data>
<data key="v-modularity">G7</data>
<data key="v-connections">419</data>
<data key="size">12.199179</data>
<data key="r">255</data>
<data key="g">189</data>
<data key="b">221</data>
<data key="x">810.87585</data>
<data key="y">1711.7087</data>
</node>
<node id="B7P938">
<data key="label">B7P938</data>
<data key="bnc">68775.836</data>
<data key="pr">1.199729</data>
<data key="cc">2.6E-5</data>
<data key="ec">1.0E-6</data>
<data key="weighted indegree">0.0</data>
<data key="weighted outdegree">34.68000030517578</data>
<data key="weighted degree">34.68000030517578</data>
<data key="v-modularity">G7</data>
<data key="v-connections">419</data>
<data key="size">21.407654</data>
<data key="r">255</data>
<data key="g">189</data>
<data key="b">221</data>
<data key="x">793.2322</data>
<data key="y">1098.592</data>
</node>
<node id="B7PAX0">
<data key="label">B7PAX0</data>
<data key="bnc">14144.0</data>
<data key="pr">0.82711</data>
<data key="cc">2.7E-5</data>
<data key="ec">1.0E-6</data>
<data key="weighted indegree">0.0</data>
<data key="weighted outdegree">9.34000015258789</data>
<data key="weighted degree">9.34000015258789</data>
<data key="v-modularity">G3</data>
<data key="v-connections">806</data>
<data key="size">15.23674</data>
<data key="r">82</data>
<data key="g">177</data>
<data key="b">255</data>
<data key="x">-862.7249</data>
<data key="y">343.33453</data>
</node>
<node id="actin cytoskeleton reorganization">
<data key="label">actin cytoskeleton reorganization</data>
<data key="bnc">0.0</data>
<data key="pr">0.501522</data>
<data key="cc">2.3E-5</data>
<data key="ec">0.0</data>
<data key="weighted indegree">4.670000076293945</data>
<data key="weighted outdegree">0.0</data>
<data key="weighted degree">4.670000076293945</data>
<data key="v-modularity">G3</data>
<data key="v-connections">806</data>
<data key="size">10.0</data>
<data key="r">82</data>
<data key="g">177</data>
<data key="b">255</data>
<data key="x">-1417.5922</data>
<data key="y">333.13016</data>
</node>
<node id="actin filament bundle assembly">
<data key="label">actin filament bundle assembly</data>
<data key="bnc">3.0</data>
<data key="pr">1.22973</data>
<data key="cc">0.2</data>
<data key="ec">0.0</data>
<data key="weighted indegree">40.670000076293945</data>
<data key="weighted outdegree">0.0</data>
<data key="weighted degree">40.670000076293945</data>
<data key="v-modularity">G53</data>
<data key="v-connections">5</data>
<data key="size">11.54004</data>
<data key="r">192</data>
<data key="g">192</data>
<data key="b">192</data>
<data key="x">4005.5122</data>
<data key="y">545.9801</data>
</node>
<node id="G3MMW9">
<data key="label">G3MMW9</data>
<data key="bnc">0.0</data>
<data key="pr">0.693694</data>
<data key="cc">0.2</data>
<data key="ec">0.0</data>
<data key="weighted indegree">0.0</data>
<data key="weighted outdegree">0.6700000166893005</data>
<data key="weighted degree">0.6700000166893005</data>
<data key="v-modularity">G69</data>
<data key="v-connections">4</data>
<data key="size">10.0</data>
<data key="r">192</data>
<data key="g">192</data>
<data key="b">192</data>
<data key="x">3968.5488</data>
<data key="y">-4217.5337</data>
</node>
<node id="actin filament depolymerization">
<data key="label">actin filament depolymerization</data>
<data key="bnc">6.0</data>
<data key="pr">1.918919</data>
<data key="cc">0.333333</data>
<data key="ec">0.0</data>
<data key="weighted indegree">7.999999940395355</data>
<data key="weighted outdegree">0.0</data>
<data key="weighted degree">7.999999940395355</data>
<data key="v-modularity">G69</data>
<data key="v-connections">4</data>
<data key="size">11.541302</data>
<data key="r">192</data>
<data key="g">192</data>
<data key="b">192</data>
<data key="x">3174.4749</data>
<data key="y">-3889.1833</data>
</node>
<node id="G3MH65">
<data key="label">G3MH65</data>
<data key="bnc">0.0</data>
<data key="pr">0.693694</data>
<data key="cc">0.2</data>
<data key="ec">0.0</data>
<data key="weighted indegree">0.0</data>
<data key="weighted outdegree">1.0</data>
<data key="weighted degree">1.0</data>
<data key="v-modularity">G69</data>
<data key="v-connections">4</data>
<data key="size">10.0</data>
<data key="r">192</data>
<data key="g">192</data>
<data key="b">192</data>
<data key="x">3549.2559</data>
<data key="y">-4365.6816</data>
</node>
<node id="B7PMY6">
<data key="label">B7PMY6</data>
<data key="bnc">0.0</data>
<data key="pr">0.693694</data>
<data key="cc">0.2</data>
<data key="ec">0.0</data>
<data key="weighted indegree">0.0</data>
<data key="weighted outdegree">6.329999923706055</data>
<data key="weighted degree">6.329999923706055</data>
<data key="v-modularity">G69</data>
<data key="v-connections">4</data>
<data key="size">10.0</data>
<data key="r">192</data>
<data key="g">192</data>
<data key="b">192</data>
<data key="x">3174.475</data>
<data key="y">-3889.183</data>
</node>
<node id="G3MIF1">
<data key="label">G3MIF1</data>
<data key="bnc">0.0</data>
<data key="pr">0.44995</data>
<data key="cc">1.9E-5</data>
<data key="ec">0.0</data>
<data key="weighted indegree">0.0</data>
<data key="weighted outdegree">0.33000001311302185</data>
<data key="weighted degree">0.33000001311302185</data>
<data key="v-modularity">G20</data>
<data key="v-connections">25</data>
<data key="size">10.0</data>
<data key="r">192</data>
<data key="g">192</data>
<data key="b">192</data>
<data key="x">582.7386</data>
<data key="y">1413.0327</data>
</node>
<node id="actin filament organization">
<data key="label">actin filament organization</data>
<data key="bnc">88010.9</data>
<data key="pr">4.234585</data>
<data key="cc">2.2E-5</data>
<data key="ec">0.0</data>
<data key="weighted indegree">45.34000024199486</data>
<data key="weighted outdegree">0.0</data>
<data key="weighted degree">45.34000024199486</data>
<data key="v-modularity">G20</data>
<data key="v-connections">25</data>
<data key="size">22.872667</data>
<data key="r">192</data>
<data key="g">192</data>
<data key="b">192</data>
<data key="x">868.30255</data>
<data key="y">947.098</data>
</node>
<node id="V5H9N2">
<data key="label">V5H9N2</data>
<data key="bnc">0.0</data>
<data key="pr">0.44995</data>
<data key="cc">1.9E-5</data>
<data key="ec">0.0</data>
<data key="weighted indegree">0.0</data>
<data key="weighted outdegree">2.0</data>
<data key="weighted degree">2.0</data>
<data key="v-modularity">G20</data>
<data key="v-connections">25</data>
<data key="size">10.0</data>
<data key="r">192</data>
<data key="g">192</data>
<data key="b">192</data>
<data key="x">897.1378</data>
<data key="y">1188.4377</data>
</node>
<node id="B7PT90">
<data key="label">B7PT90</data>
<data key="bnc">0.0</data>
<data key="pr">0.44995</data>
<data key="cc">1.9E-5</data>
<data key="ec">0.0</data>
<data key="weighted indegree">0.0</data>
<data key="weighted outdegree">2.3299999237060547</data>
<data key="weighted degree">2.3299999237060547</data>
<data key="v-modularity">G20</data>
<data key="v-connections">25</data>
<data key="size">10.0</data>
<data key="r">192</data>
<data key="g">192</data>
<data key="b">192</data>
<data key="x">995.0243</data>
<data key="y">896.27185</data>
</node>
<node id="G3MJ45">
<data key="label">G3MJ45</data>
<data key="bnc">0.0</data>
<data key="pr">0.44995</data>
<data key="cc">1.9E-5</data>
<data key="ec">0.0</data>
<data key="weighted indegree">0.0</data>
<data key="weighted outdegree">2.3299999237060547</data>
<data key="weighted degree">2.3299999237060547</data>
<data key="v-modularity">G20</data>
<data key="v-connections">25</data>
<data key="size">10.0</data>
<data key="r">192</data>
<data key="g">192</data>
<data key="b">192</data>
<data key="x">1072.5039</data>
<data key="y">1478.6034</data>
</node>
<node id="A0A023GL86">
<data key="label">A0A023GL86</data>
<data key="bnc">9360.42</data>
<data key="pr">0.722305</data>
<data key="cc">2.4E-5</data>
<data key="ec">0.0</data>
<data key="weighted indegree">0.0</data>
<data key="weighted outdegree">7.340000152587891</data>
<data key="weighted degree">7.340000152587891</data>
<data key="v-modularity">G20</data>
<data key="v-connections">25</data>
<data key="size">14.289641</data>
<data key="r">192</data>
<data key="g">192</data>
<data key="b">192</data>
<data key="x">1088.0933</data>
<data key="y">1695.992</data>
</node>
<node id="A0A023NL46">
<data key="label">A0A023NL46</data>
<data key="bnc">9360.42</data>
<data key="pr">0.722305</data>
<data key="cc">2.4E-5</data>
<data key="ec">0.0</data>
<data key="weighted indegree">0.0</data>
<data key="weighted outdegree">7.340000152587891</data>
<data key="weighted degree">7.340000152587891</data>
<data key="v-modularity">G20</data>
<data key="v-connections">25</data>
<data key="size">14.289641</data>
<data key="r">192</data>
<data key="g">192</data>
<data key="b">192</data>
<data key="x">1296.8484</data>
<data key="y">1409.6997</data>
</node>
<node id="L7M8U6">
<data key="label">L7M8U6</data>
<data key="bnc">9360.42</data>
<data key="pr">0.722305</data>
<data key="cc">2.4E-5</data>
<data key="ec">0.0</data>
<data key="weighted indegree">0.0</data>
<data key="weighted outdegree">7.340000152587891</data>
<data key="weighted degree">7.340000152587891</data>
<data key="v-modularity">G20</data>
<data key="v-connections">25</data>
<data key="size">14.289641</data>
<data key="r">192</data>
<data key="g">192</data>
<data key="b">192</data>
<data key="x">1074.9266</data>
<data key="y">1075.3732</data>
</node>
<node id="B7P5Z5">
<data key="label">B7P5Z5</data>
<data key="bnc">9360.42</data>
<data key="pr">0.722305</data>
<data key="cc">2.4E-5</data>
<data key="ec">0.0</data>
<data key="weighted indegree">0.0</data>
<data key="weighted outdegree">8.0</data>
<data key="weighted degree">8.0</data>
<data key="v-modularity">G20</data>
<data key="v-connections">25</data>
<data key="size">14.289641</data>
<data key="r">192</data>
<data key="g">192</data>
<data key="b">192</data>
<data key="x">1267.1207</data>
<data key="y">1269.8629</data>
</node>
<node id="V5HKG4">
<data key="label">V5HKG4</data>
<data key="bnc">0.0</data>
<data key="pr">0.44995</data>
<data key="cc">1.9E-5</data>
<data key="ec">0.0</data>
<data key="weighted indegree">0.0</data>
<data key="weighted outdegree">4.0</data>
<data key="weighted degree">4.0</data>
<data key="v-modularity">G20</data>
<data key="v-connections">25</data>
<data key="size">10.0</data>
<data key="r">192</data>
<data key="g">192</data>
<data key="b">192</data>
<data key="x">969.14136</data>
<data key="y">1344.4407</data>
</node>
<node id="A0A023FMH5">
<data key="label">A0A023FMH5</data>
<data key="bnc">9360.42</data>
<data key="pr">0.722305</data>
<data key="cc">2.4E-5</data>
<data key="ec">0.0</data>
<data key="weighted indegree">0.0</data>
<data key="weighted outdegree">10.0</data>
<data key="weighted degree">10.0</data>
<data key="v-modularity">G20</data>
<data key="v-connections">25</data>
<data key="size">14.289641</data>
<data key="r">192</data>
<data key="g">192</data>
<data key="b">192</data>
<data key="x">1360.6423</data>
<data key="y">1752.6853</data>
</node>
<node id="B7PE75">
<data key="label">B7PE75</data>
<data key="bnc">0.0</data>
<data key="pr">0.44995</data>
<data key="cc">1.9E-5</data>
<data key="ec">0.0</data>
<data key="weighted indegree">0.0</data>
<data key="weighted outdegree">5.670000076293945</data>
<data key="weighted degree">5.670000076293945</data>
<data key="v-modularity">G20</data>
<data key="v-connections">25</data>
<data key="size">10.0</data>
<data key="r">192</data>
<data key="g">192</data>
<data key="b">192</data>
<data key="x">1004.34265</data>
<data key="y">1434.9304</data>
</node>
<node id="L7LY75">
<data key="label">L7LY75</data>
<data key="bnc">14144.0</data>
<data key="pr">0.860831</data>
<data key="cc">2.4E-5</data>
<data key="ec">0.0</data>
<data key="weighted indegree">0.0</data>
<data key="weighted outdegree">2.6600000858306885</data>
<data key="weighted degree">2.6600000858306885</data>
<data key="v-modularity">G20</data>
<data key="v-connections">25</data>
<data key="size">15.23674</data>
<data key="r">192</data>
<data key="g">192</data>
<data key="b">192</data>
<data key="x">2385.731</data>
<data key="y">1274.9858</data>
</node>
<node id="actin filament polymerization">
<data key="label">actin filament polymerization</data>
<data key="bnc">0.0</data>
<data key="pr">0.515853</data>
<data key="cc">2.1E-5</data>
<data key="ec">0.0</data>
<data key="weighted indegree">1.3300000429153442</data>
<data key="weighted outdegree">0.0</data>
<data key="weighted degree">1.3300000429153442</data>
<data key="v-modularity">G20</data>
<data key="v-connections">25</data>
<data key="size">10.0</data>
<data key="r">192</data>
<data key="g">192</data>
<data key="b">192</data>
<data key="x">2618.3926</data>
<data key="y">1380.0403</data>
</node>
<node id="A0A023FJ18">
<data key="label">A0A023FJ18</data>
<data key="bnc">6281.1885</data>
<data key="pr">0.936468</data>
<data key="cc">2.4E-5</data>
<data key="ec">0.0</data>
<data key="weighted indegree">0.0</data>
<data key="weighted outdegree">0.9900000393390656</data>
<data key="weighted degree">0.9900000393390656</data>
<data key="v-modularity">G7</data>
<data key="v-connections">419</data>
<data key="size">13.564644</data>
<data key="r">255</data>
<data key="g">189</data>
<data key="b">221</data>
<data key="x">788.1168</data>
<data key="y">747.1931</data>
</node>
<node id="actin filament severing">
<data key="label">actin filament severing</data>
<data key="bnc">45357.89</data>
<data key="pr">1.202386</data>
<data key="cc">2.9E-5</data>
<data key="ec">1.0E-6</data>
<data key="weighted indegree">19.000000089406967</data>
<data key="weighted outdegree">0.0</data>
<data key="weighted degree">19.000000089406967</data>
<data key="v-modularity">G7</data>
<data key="v-connections">419</data>
<data key="size">19.297043</data>
<data key="r">255</data>
<data key="g">189</data>
<data key="b">221</data>
<data key="x">850.9821</data>
<data key="y">844.78503</data>
</node>
<node id="B7PVR6">
<data key="label">B7PVR6</data>
<data key="bnc">6281.1885</data>
<data key="pr">0.936468</data>
<data key="cc">2.4E-5</data>
<data key="ec">0.0</data>
<data key="weighted indegree">0.0</data>
<data key="weighted outdegree">21.0</data>
<data key="weighted degree">21.0</data>
<data key="v-modularity">G7</data>
<data key="v-connections">419</data>
<data key="size">13.564644</data>
<data key="r">255</data>
<data key="g">189</data>
<data key="b">221</data>
<data key="x">982.517</data>
<data key="y">834.21875</data>
</node>
<node id="actin nucleation">
<data key="label">actin nucleation</data>
<data key="bnc">1836.6189</data>
<data key="pr">0.941304</data>
<data key="cc">2.2E-5</data>
<data key="ec">0.0</data>
<data key="weighted indegree">8.999999970197678</data>
<data key="weighted outdegree">0.0</data>
<data key="weighted degree">8.999999970197678</data>
<data key="v-modularity">G7</data>
<data key="v-connections">419</data>
<data key="size">12.243433</data>
<data key="r">255</data>
<data key="g">189</data>
<data key="b">221</data>
<data key="x">1194.8901</data>
<data key="y">435.00378</data>
</node>
<node id="B7PMJ8">
<data key="label">B7PMJ8</data>
<data key="bnc">10357.798</data>
<data key="pr">0.613268</data>
<data key="cc">2.5E-5</data>
<data key="ec">1.0E-6</data>
<data key="weighted indegree">0.0</data>
<data key="weighted outdegree">3.3399999141693115</data>
<data key="weighted degree">3.3399999141693115</data>
<data key="v-modularity">G7</data>
<data key="v-connections">419</data>
<data key="size">14.502356</data>
<data key="r">255</data>
<data key="g">189</data>
<data key="b">221</data>
<data key="x">555.3818</data>
<data key="y">-405.01743</data>
</node>
<node id="L7M0Q6">
<data key="label">L7M0Q6</data>
<data key="bnc">2.0</data>
<data key="pr">1.459459</data>
<data key="cc">0.5</data>
<data key="ec">0.0</data>
<data key="weighted indegree">0.0</data>
<data key="weighted outdegree">14.0</data>
<data key="weighted degree">14.0</data>
<data key="v-modularity">G79</data>
<data key="v-connections">3</data>
<data key="size">11.539619</data>
<data key="r">192</data>
<data key="g">192</data>
<data key="b">192</data>
<data key="x">-2634.0847</data>
<data key="y">97.179146</data>
</node>
<node id="activation of innate immune response">
<data key="label">activation of innate immune response</data>
<data key="bnc">0.0</data>
<data key="pr">0.77027</data>
<data key="cc">0.333333</data>
<data key="ec">0.0</data>
<data key="weighted indegree">7.0</data>
<data key="weighted outdegree">0.0</data>
<data key="weighted degree">7.0</data>
<data key="v-modularity">G79</data>
<data key="v-connections">3</data>
<data key="size">10.0</data>
<data key="r">192</data>
<data key="g">192</data>
<data key="b">192</data>
<data key="x">-2855.1624</data>
<data key="y">120.54328</data>
</node>
<node id="V5GTG9">
<data key="label">V5GTG9</data>
<data key="bnc">40400.703</data>
<data key="pr">1.737524</data>
<data key="cc">3.1E-5</data>
<data key="ec">2.0E-5</data>
<data key="weighted indegree">0.0</data>
<data key="weighted outdegree">4.020000100135803</data>
<data key="weighted degree">4.020000100135803</data>
<data key="v-modularity">G5</data>
<data key="v-connections">578</data>
<data key="size">18.781895</data>
<data key="r">255</data>
<data key="g">136</data>
<data key="b">5</data>
<data key="x">-1124.8823</data>
<data key="y">-4124.888</data>
</node>
<node id="activation of MAPKK activity">
<data key="label">activation of MAPKK activity</data>
<data key="bnc">188.5085</data>
<data key="pr">1.430975</data>
<data key="cc">2.6E-5</data>
<data key="ec">0.0</data>
<data key="weighted indegree">33.01000016927719</data>
<data key="weighted outdegree">0.0</data>
<data key="weighted degree">33.01000016927719</data>
<data key="v-modularity">G5</data>
<data key="v-connections">578</data>
<data key="size">11.617306</data>
<data key="r">255</data>
<data key="g">136</data>
<data key="b">5</data>
<data key="x">-215.43831</data>
<data key="y">-3852.367</data>
</node>
<node id="B7P6I1">
<data key="label">B7P6I1</data>
<data key="bnc">4270.1465</data>
<data key="pr">0.97292</data>
<data key="cc">3.1E-5</data>
<data key="ec">2.0E-5</data>
<data key="weighted indegree">0.0</data>
<data key="weighted outdegree">13.319999694824219</data>
<data key="weighted degree">13.319999694824219</data>
<data key="v-modularity">G5</data>
<data key="v-connections">578</data>
<data key="size">13.018053</data>
<data key="r">255</data>
<data key="g">136</data>
<data key="b">5</data>
<data key="x">-330.0453</data>
<data key="y">-4084.7393</data>
</node>
<node id="B7QK24">
<data key="label">B7QK24</data>
<data key="bnc">1952.9846</data>
<data key="pr">0.755128</data>
<data key="cc">3.0E-5</data>
<data key="ec">1.4E-5</data>
<data key="weighted indegree">0.0</data>
<data key="weighted outdegree">11.010000228881836</data>
<data key="weighted degree">11.010000228881836</data>
<data key="v-modularity">G5</data>
<data key="v-connections">578</data>
<data key="size">12.284073</data>
<data key="r">255</data>
<data key="g">136</data>
<data key="b">5</data>
<data key="x">-764.99634</data>
<data key="y">-4564.7734</data>
</node>
<node id="B7PYH7">
<data key="label">B7PYH7</data>
<data key="bnc">4270.1465</data>
<data key="pr">0.97292</data>
<data key="cc">3.1E-5</data>
<data key="ec">2.0E-5</data>
<data key="weighted indegree">0.0</data>
<data key="weighted outdegree">22.68000030517578</data>
<data key="weighted degree">22.68000030517578</data>
<data key="v-modularity">G5</data>
<data key="v-connections">578</data>
<data key="size">13.018053</data>
<data key="r">255</data>
<data key="g">136</data>
<data key="b">5</data>
<data key="x">-574.04626</data>
<data key="y">-4466.575</data>
</node>
<node id="B7P466">
<data key="label">B7P466</data>
<data key="bnc">35750.33</data>
<data key="pr">1.180215</data>
<data key="cc">3.2E-5</data>
<data key="ec">3.7E-5</data>
<data key="weighted indegree">0.0</data>
<data key="weighted outdegree">35.0</data>
<data key="weighted degree">35.0</data>
<data key="v-modularity">G5</data>
<data key="v-connections">578</data>
<data key="size">18.268187</data>
<data key="r">255</data>
<data key="g">136</data>
<data key="b">5</data>
<data key="x">-285.138</data>
<data key="y">-4245.208</data>
</node>
<node id="B7Q0T5">
<data key="label">B7Q0T5</data>
<data key="bnc">4270.1465</data>
<data key="pr">0.97292</data>
<data key="cc">3.1E-5</data>
<data key="ec">2.0E-5</data>
<data key="weighted indegree">0.0</data>
<data key="weighted outdegree">50.68000030517578</data>
<data key="weighted degree">50.68000030517578</data>
<data key="v-modularity">G5</data>
<data key="v-connections">578</data>
<data key="size">13.018053</data>
<data key="r">255</data>
<data key="g">136</data>
<data key="b">5</data>
<data key="x">-215.43835</data>
<data key="y">-3852.3677</data>
</node>
<node id="A0A023G7W2">
<data key="label">A0A023G7W2</data>
<data key="bnc">522.22565</data>
<data key="pr">0.700523</data>
<data key="cc">2.9E-5</data>
<data key="ec">1.8E-5</data>
<data key="weighted indegree">0.0</data>
<data key="weighted outdegree">0.9900000393390656</data>
<data key="weighted degree">0.9900000393390656</data>
<data key="v-modularity">G4</data>
<data key="v-connections">587</data>
<data key="size">11.752508</data>
<data key="r">199</data>
<data key="g">0</data>
<data key="b">167</data>
<data key="x">-97.81343</data>
<data key="y">-4637.6914</data>
</node>
<node id="activation of NF-kappaB-inducing kinase activity">
<data key="label">activation of NF-kappaB-inducing kinase activity</data>
<data key="bnc">5130.176</data>
<data key="pr">10.296837</data>
<data key="cc">2.4E-5</data>
<data key="ec">1.0E-6</data>
<data key="weighted indegree">114.6500001847744</data>
<data key="weighted outdegree">0.0</data>
<data key="weighted degree">114.6500001847744</data>
<data key="v-modularity">G4</data>
<data key="v-connections">587</data>
<data key="size">13.260382</data>
<data key="r">199</data>
<data key="g">0</data>
<data key="b">167</data>
<data key="x">-109.522446</data>
<data key="y">-4415.0483</data>
</node>
<node id="V5I3B5">
<data key="label">V5I3B5</data>
<data key="bnc">6171.0093</data>
<data key="pr">0.93729</data>
<data key="cc">2.9E-5</data>
<data key="ec">2.6E-5</data>
<data key="weighted indegree">0.0</data>
<data key="weighted outdegree">1.3200000524520874</data>
<data key="weighted degree">1.3200000524520874</data>
<data key="v-modularity">G4</data>
<data key="v-connections">587</data>
<data key="size">13.536421</data>
<data key="r">199</data>
<data key="g">0</data>
<data key="b">167</data>
<data key="x">1672.6125</data>
<data key="y">-4411.1167</data>
</node>
<node id="V5IDQ0">
<data key="label">V5IDQ0</data>
<data key="bnc">522.22565</data>
<data key="pr">0.700523</data>
<data key="cc">2.9E-5</data>
<data key="ec">1.8E-5</data>
<data key="weighted indegree">0.0</data>
<data key="weighted outdegree">0.9900000393390656</data>
<data key="weighted degree">0.9900000393390656</data>
<data key="v-modularity">G4</data>
<data key="v-connections">587</data>
<data key="size">11.752508</data>
<data key="r">199</data>
<data key="g">0</data>
<data key="b">167</data>
<data key="x">1435.1796</data>
<data key="y">-4479.268</data>
</node>
<node id="G3MKQ6">
<data key="label">G3MKQ6</data>
<data key="bnc">522.22565</data>
<data key="pr">0.700523</data>
<data key="cc">2.9E-5</data>
<data key="ec">1.8E-5</data>
<data key="weighted indegree">0.0</data>
<data key="weighted outdegree">2.0100000500679016</data>
<data key="weighted degree">2.0100000500679016</data>
<data key="v-modularity">G4</data>
<data key="v-connections">587</data>
<data key="size">11.752508</data>
<data key="r">199</data>
<data key="g">0</data>
<data key="b">167</data>
<data key="x">755.1952</data>
<data key="y">-4845.2344</data>
</node>
<node id="V5HN41">
<data key="label">V5HN41</data>
<data key="bnc">522.22565</data>
<data key="pr">0.700523</data>
<data key="cc">2.9E-5</data>
<data key="ec">1.8E-5</data>
<data key="weighted indegree">0.0</data>
<data key="weighted outdegree">2.0100000500679016</data>
<data key="weighted degree">2.0100000500679016</data>
<data key="v-modularity">G4</data>
<data key="v-connections">587</data>
<data key="size">11.752508</data>
<data key="r">199</data>
<data key="g">0</data>
<data key="b">167</data>
<data key="x">40.72144</data>
<data key="y">-4620.414</data>
</node>
<node id="V5HRY3">
<data key="label">V5HRY3</data>
<data key="bnc">522.22565</data>
<data key="pr">0.700523</data>
<data key="cc">2.9E-5</data>
<data key="ec">1.8E-5</data>
<data key="weighted indegree">0.0</data>
<data key="weighted outdegree">2.0100000500679016</data>
<data key="weighted degree">2.0100000500679016</data>
<data key="v-modularity">G4</data>
<data key="v-connections">587</data>
<data key="size">11.752508</data>
<data key="r">199</data>
<data key="g">0</data>
<data key="b">167</data>
<data key="x">-25.857668</data>
<data key="y">-4632.3022</data>
</node>
<node id="B7QJ36">
<data key="label">B7QJ36</data>
<data key="bnc">522.22565</data>
<data key="pr">0.700523</data>
<data key="cc">2.9E-5</data>
<data key="ec">1.8E-5</data>
<data key="weighted indegree">0.0</data>
<data key="weighted outdegree">3.0</data>
<data key="weighted degree">3.0</data>
<data key="v-modularity">G4</data>
<data key="v-connections">587</data>
<data key="size">11.752508</data>
<data key="r">199</data>
<data key="g">0</data>
<data key="b">167</data>
<data key="x">1179.9246</data>
<data key="y">-4831.701</data>
</node>
<node id="V5HRY0">
<data key="label">V5HRY0</data>
<data key="bnc">6171.0093</data>
<data key="pr">0.93729</data>
<data key="cc">2.9E-5</data>
<data key="ec">2.6E-5</data>
<data key="weighted indegree">0.0</data>
<data key="weighted outdegree">4.0</data>
<data key="weighted degree">4.0</data>
<data key="v-modularity">G4</data>
<data key="v-connections">587</data>
<data key="size">13.536421</data>
<data key="r">199</data>
<data key="g">0</data>
<data key="b">167</data>
<data key="x">1394.9786</data>
<data key="y">-4392.2734</data>
</node>
<node id="V5HS89">
<data key="label">V5HS89</data>
<data key="bnc">522.22565</data>
<data key="pr">0.700523</data>
<data key="cc">2.9E-5</data>
<data key="ec">1.8E-5</data>
<data key="weighted indegree">0.0</data>
<data key="weighted outdegree">3.0</data>
<data key="weighted degree">3.0</data>
<data key="v-modularity">G4</data>
<data key="v-connections">587</data>
<data key="size">11.752508</data>
<data key="r">199</data>
<data key="g">0</data>
<data key="b">167</data>
<data key="x">133.25278</data>
<data key="y">-4525.0054</data>
</node>
<node id="V5I4I5">
<data key="label">V5I4I5</data>
<data key="bnc">522.22565</data>
<data key="pr">0.700523</data>
<data key="cc">2.9E-5</data>
<data key="ec">1.8E-5</data>
<data key="weighted indegree">0.0</data>
<data key="weighted outdegree">3.0</data>
<data key="weighted degree">3.0</data>
<data key="v-modularity">G4</data>
<data key="v-connections">587</data>
<data key="size">11.752508</data>
<data key="r">199</data>
<data key="g">0</data>
<data key="b">167</data>
<data key="x">70.73813</data>
<data key="y">-5079.0728</data>
</node>
<node id="V5IK45">
<data key="label">V5IK45</data>
<data key="bnc">522.22565</data>
<data key="pr">0.700523</data>
<data key="cc">2.9E-5</data>
<data key="ec">1.8E-5</data>
<data key="weighted indegree">0.0</data>
<data key="weighted outdegree">3.0</data>
<data key="weighted degree">3.0</data>
<data key="v-modularity">G4</data>
<data key="v-connections">587</data>
<data key="size">11.752508</data>
<data key="r">199</data>
<data key="g">0</data>
<data key="b">167</data>
<data key="x">-28.394619</data>
<data key="y">-4405.0005</data>
</node>
<node id="B7P798">
<data key="label">B7P798</data>
<data key="bnc">522.22565</data>
<data key="pr">0.700523</data>
<data key="cc">2.9E-5</data>
<data key="ec">1.8E-5</data>
<data key="weighted indegree">0.0</data>
<data key="weighted outdegree">3.9900001287460327</data>
<data key="weighted degree">3.9900001287460327</data>
<data key="v-modularity">G4</data>
<data key="v-connections">587</data>
<data key="size">11.752508</data>
<data key="r">199</data>
<data key="g">0</data>
<data key="b">167</data>
<data key="x">-565.10156</data>
<data key="y">-4684.7686</data>
</node>
<node id="V5HB79">
<data key="label">V5HB79</data>
<data key="bnc">522.22565</data>
<data key="pr">0.700523</data>
<data key="cc">2.9E-5</data>
<data key="ec">1.8E-5</data>
<data key="weighted indegree">0.0</data>
<data key="weighted outdegree">3.9900001287460327</data>
<data key="weighted degree">3.9900001287460327</data>
<data key="v-modularity">G4</data>
<data key="v-connections">587</data>
<data key="size">11.752508</data>
<data key="r">199</data>
<data key="g">0</data>
<data key="b">167</data>
<data key="x">1327.4299</data>
<data key="y">-4507.745</data>
</node>
<node id="V5HGW9">
<data key="label">V5HGW9</data>
<data key="bnc">522.22565</data>
<data key="pr">0.700523</data>
<data key="cc">2.9E-5</data>
<data key="ec">1.8E-5</data>
<data key="weighted indegree">0.0</data>
<data key="weighted outdegree">3.9900001287460327</data>
<data key="weighted degree">3.9900001287460327</data>
<data key="v-modularity">G4</data>
<data key="v-connections">587</data>
<data key="size">11.752508</data>
<data key="r">199</data>
<data key="g">0</data>
<data key="b">167</data>
<data key="x">-17.727665</data>
<data key="y">-4940.7446</data>
</node>
<node id="V5HGZ3">
<data key="label">V5HGZ3</data>
<data key="bnc">6171.0093</data>
<data key="pr">0.93729</data>
<data key="cc">2.9E-5</data>
<data key="ec">2.6E-5</data>
<data key="weighted indegree">0.0</data>
<data key="weighted outdegree">5.320000171661377</data>
<data key="weighted degree">5.320000171661377</data>
<data key="v-modularity">G4</data>
<data key="v-connections">587</data>
<data key="size">13.536421</data>
<data key="r">199</data>
<data key="g">0</data>
<data key="b">167</data>
<data key="x">808.5729</data>
<data key="y">-4804.5947</data>
</node>
<node id="V5HNC5">
<data key="label">V5HNC5</data>
<data key="bnc">6171.0093</data>
<data key="pr">0.93729</data>
<data key="cc">2.9E-5</data>
<data key="ec">2.6E-5</data>
<data key="weighted indegree">0.0</data>
<data key="weighted outdegree">5.320000171661377</data>
<data key="weighted degree">5.320000171661377</data>
<data key="v-modularity">G4</data>
<data key="v-connections">587</data>
<data key="size">13.536421</data>
<data key="r">199</data>
<data key="g">0</data>
<data key="b">167</data>
<data key="x">634.0947</data>
<data key="y">-4565.0537</data>
</node>
<node id="V5HX56">
<data key="label">V5HX56</data>
<data key="bnc">522.22565</data>
<data key="pr">0.700523</data>
<data key="cc">2.9E-5</data>
<data key="ec">1.8E-5</data>
<data key="weighted indegree">0.0</data>
<data key="weighted outdegree">3.9900001287460327</data>
<data key="weighted degree">3.9900001287460327</data>
<data key="v-modularity">G4</data>
<data key="v-connections">587</data>
<data key="size">11.752508</data>
<data key="r">199</data>
<data key="g">0</data>
<data key="b">167</data>
<data key="x">834.6398</data>
<data key="y">-4724.744</data>
</node>
<node id="V5HYD8">
<data key="label">V5HYD8</data>
<data key="bnc">6171.0093</data>
<data key="pr">0.93729</data>
<data key="cc">2.9E-5</data>
<data key="ec">2.6E-5</data>
<data key="weighted indegree">0.0</data>
<data key="weighted outdegree">5.320000171661377</data>
<data key="weighted degree">5.320000171661377</data>
<data key="v-modularity">G4</data>
<data key="v-connections">587</data>
<data key="size">13.536421</data>
<data key="r">199</data>
<data key="g">0</data>
<data key="b">167</data>
<data key="x">1275.0988</data>
<data key="y">-4565.3896</data>
</node>
<node id="V5I015">
<data key="label">V5I015</data>
<data key="bnc">6171.0093</data>
<data key="pr">0.93729</data>
<data key="cc">2.9E-5</data>
<data key="ec">2.6E-5</data>
<data key="weighted indegree">0.0</data>
<data key="weighted outdegree">5.320000171661377</data>
<data key="weighted degree">5.320000171661377</data>
<data key="v-modularity">G4</data>
<data key="v-connections">587</data>
<data key="size">13.536421</data>
<data key="r">199</data>
<data key="g">0</data>
<data key="b">167</data>
<data key="x">755.1252</data>
<data key="y">-4645.28</data>
</node>
<node id="V5I3Z0">
<data key="label">V5I3Z0</data>
<data key="bnc">6171.0093</data>
<data key="pr">0.93729</data>
<data key="cc">2.9E-5</data>
<data key="ec">2.6E-5</data>
<data key="weighted indegree">0.0</data>
<data key="weighted outdegree">5.320000171661377</data>
<data key="weighted degree">5.320000171661377</data>
<data key="v-modularity">G4</data>
<data key="v-connections">587</data>
<data key="size">13.536421</data>
<data key="r">199</data>
<data key="g">0</data>
<data key="b">167</data>
<data key="x">1190.5267</data>
<data key="y">-4582.951</data>
</node>
<node id="G3MIM0">
<data key="label">G3MIM0</data>
<data key="bnc">6171.0093</data>
<data key="pr">0.93729</data>
<data key="cc">2.9E-5</data>
<data key="ec">2.6E-5</data>
<data key="weighted indegree">0.0</data>
<data key="weighted outdegree">6.679999828338623</data>
<data key="weighted degree">6.679999828338623</data>
<data key="v-modularity">G4</data>
<data key="v-connections">587</data>
<data key="size">13.536421</data>
<data key="r">199</data>
<data key="g">0</data>
<data key="b">167</data>
<data key="x">303.26907</data>
<data key="y">-4564.808</data>
</node>
<node id="V5H5I7">
<data key="label">V5H5I7</data>
<data key="bnc">522.22565</data>
<data key="pr">0.700523</data>
<data key="cc">2.9E-5</data>
<data key="ec">1.8E-5</data>
<data key="weighted indegree">0.0</data>
<data key="weighted outdegree">5.009999871253967</data>
<data key="weighted degree">5.009999871253967</data>
<data key="v-modularity">G4</data>
<data key="v-connections">587</data>
<data key="size">11.752508</data>
<data key="r">199</data>
<data key="g">0</data>
<data key="b">167</data>
<data key="x">-5.033543</data>
<data key="y">-4445.123</data>
</node>
<node id="V5HCW0">
<data key="label">V5HCW0</data>
<data key="bnc">6171.0093</data>
<data key="pr">0.93729</data>
<data key="cc">2.9E-5</data>
<data key="ec">2.6E-5</data>
<data key="weighted indegree">0.0</data>
<data key="weighted outdegree">6.679999828338623</data>
<data key="weighted degree">6.679999828338623</data>
<data key="v-modularity">G4</data>
<data key="v-connections">587</data>
<data key="size">13.536421</data>
<data key="r">199</data>
<data key="g">0</data>
<data key="b">167</data>
<data key="x">754.6588</data>
<data key="y">-4525.235</data>
</node>
<node id="V5HE55">
<data key="label">V5HE55</data>
<data key="bnc">6171.0093</data>
<data key="pr">0.93729</data>
<data key="cc">2.9E-5</data>
<data key="ec">2.6E-5</data>
<data key="weighted indegree">0.0</data>
<data key="weighted outdegree">6.679999828338623</data>
<data key="weighted degree">6.679999828338623</data>
<data key="v-modularity">G4</data>
<data key="v-connections">587</data>
<data key="size">13.536421</data>
<data key="r">199</data>
<data key="g">0</data>
<data key="b">167</data>
<data key="x">-324.92242</data>
<data key="y">-4524.976</data>
</node>
<node id="V5IHT8">
<data key="label">V5IHT8</data>
<data key="bnc">6171.0093</data>
<data key="pr">0.93729</data>
<data key="cc">2.9E-5</data>
<data key="ec">2.6E-5</data>
<data key="weighted indegree">0.0</data>
<data key="weighted outdegree">6.679999828338623</data>
<data key="weighted degree">6.679999828338623</data>
<data key="v-modularity">G4</data>
<data key="v-connections">587</data>
<data key="size">13.536421</data>
<data key="r">199</data>
<data key="g">0</data>
<data key="b">167</data>
<data key="x">370.97546</data>
<data key="y">-4563.7334</data>
</node>
<node id="B7P973">
<data key="label">B7P973</data>
<data key="bnc">6171.0093</data>
<data key="pr">0.93729</data>
<data key="cc">2.9E-5</data>
<data key="ec">2.6E-5</data>
<data key="weighted indegree">0.0</data>
<data key="weighted outdegree">8.0</data>
<data key="weighted degree">8.0</data>
<data key="v-modularity">G4</data>
<data key="v-connections">587</data>
<data key="size">13.536421</data>
<data key="r">199</data>
<data key="g">0</data>
<data key="b">167</data>
<data key="x">947.167</data>
<data key="y">-4838.0146</data>
</node>
<node id="V5I067">
<data key="label">V5I067</data>
<data key="bnc">6171.0093</data>
<data key="pr">0.93729</data>
<data key="cc">2.9E-5</data>
<data key="ec">2.6E-5</data>
<data key="weighted indegree">0.0</data>
<data key="weighted outdegree">8.0</data>
<data key="weighted degree">8.0</data>
<data key="v-modularity">G4</data>
<data key="v-connections">587</data>
<data key="size">13.536421</data>
<data key="r">199</data>
<data key="g">0</data>
<data key="b">167</data>
<data key="x">835.20416</data>
<data key="y">-4581.184</data>
</node>
<node id="V5IHP2">
<data key="label">V5IHP2</data>
<data key="bnc">6171.0093</data>
<data key="pr">0.93729</data>
<data key="cc">2.9E-5</data>
<data key="ec">2.6E-5</data>
<data key="weighted indegree">0.0</data>
<data key="weighted outdegree">8.0</data>
<data key="weighted degree">8.0</data>
<data key="v-modularity">G4</data>
<data key="v-connections">587</data>
<data key="size">13.536421</data>
<data key="r">199</data>
<data key="g">0</data>
<data key="b">167</data>
<data key="x">913.3035</data>
<data key="y">-4735.9087</data>
</node>
<node id="V5IHV5">
<data key="label">V5IHV5</data>
<data key="bnc">522.22565</data>
<data key="pr">0.700523</data>
<data key="cc">2.9E-5</data>
<data key="ec">1.8E-5</data>
<data key="weighted indegree">0.0</data>
<data key="weighted outdegree">6.0</data>
<data key="weighted degree">6.0</data>
<data key="v-modularity">G4</data>
<data key="v-connections">587</data>
<data key="size">11.752508</data>
<data key="r">199</data>
<data key="g">0</data>
<data key="b">167</data>
<data key="x">174.93727</data>
<data key="y">-4965.0327</data>
</node>
<node id="G3MHF2">
<data key="label">G3MHF2</data>
<data key="bnc">522.22565</data>
<data key="pr">0.700523</data>
<data key="cc">2.9E-5</data>
<data key="ec">1.8E-5</data>
<data key="weighted indegree">0.0</data>
<data key="weighted outdegree">6.989999771118164</data>
<data key="weighted degree">6.989999771118164</data>
<data key="v-modularity">G4</data>
<data key="v-connections">587</data>
<data key="size">11.752508</data>
<data key="r">199</data>
<data key="g">0</data>
<data key="b">167</data>
<data key="x">42.912945</data>
<data key="y">-4739.675</data>
</node>
<node id="L7LRB7">
<data key="label">L7LRB7</data>
<data key="bnc">522.22565</data>
<data key="pr">0.700523</data>
<data key="cc">2.9E-5</data>
<data key="ec">1.8E-5</data>
<data key="weighted indegree">0.0</data>
<data key="weighted outdegree">6.989999771118164</data>
<data key="weighted degree">6.989999771118164</data>
<data key="v-modularity">G4</data>
<data key="v-connections">587</data>
<data key="size">11.752508</data>
<data key="r">199</data>
<data key="g">0</data>
<data key="b">167</data>
<data key="x">35.001312</data>
<data key="y">-4445.462</data>
</node>
<node id="V5HQY5">
<data key="label">V5HQY5</data>
<data key="bnc">522.22565</data>
<data key="pr">0.700523</data>
<data key="cc">2.9E-5</data>
<data key="ec">1.8E-5</data>
<data key="weighted indegree">0.0</data>
<data key="weighted outdegree">6.989999771118164</data>
<data key="weighted degree">6.989999771118164</data>
<data key="v-modularity">G4</data>
<data key="v-connections">587</data>
<data key="size">11.752508</data>
<data key="r">199</data>
<data key="g">0</data>
<data key="b">167</data>
<data key="x">-98.58003</data>
<data key="y">-4564.9473</data>
</node>
<node id="V5HW53">
<data key="label">V5HW53</data>
<data key="bnc">6171.0093</data>
<data key="pr">0.93729</data>
<data key="cc">2.9E-5</data>
<data key="ec">2.6E-5</data>
<data key="weighted indegree">0.0</data>
<data key="weighted outdegree">9.319999694824219</data>
<data key="weighted degree">9.319999694824219</data>
<data key="v-modularity">G4</data>
<data key="v-connections">587</data>
<data key="size">13.536421</data>
<data key="r">199</data>
<data key="g">0</data>
<data key="b">167</data>
<data key="x">1114.4998</data>
<data key="y">-4684.943</data>
</node>
<node id="V5HWM3">
<data key="label">V5HWM3</data>
<data key="bnc">522.22565</data>
<data key="pr">0.700523</data>
<data key="cc">2.9E-5</data>
<data key="ec">1.8E-5</data>
<data key="weighted indegree">0.0</data>
<data key="weighted outdegree">6.989999771118164</data>
<data key="weighted degree">6.989999771118164</data>
<data key="v-modularity">G4</data>
<data key="v-connections">587</data>
<data key="size">11.752508</data>
<data key="r">199</data>
<data key="g">0</data>
<data key="b">167</data>
<data key="x">-365.1021</data>
<data key="y">-4525.277</data>
</node>
<node id="V5IG30">
<data key="label">V5IG30</data>
<data key="bnc">6171.0093</data>
<data key="pr">0.93729</data>
<data key="cc">2.9E-5</data>
<data key="ec">2.6E-5</data>
<data key="weighted indegree">0.0</data>
<data key="weighted outdegree">9.319999694824219</data>
<data key="weighted degree">9.319999694824219</data>
<data key="v-modularity">G4</data>
<data key="v-connections">587</data>
<data key="size">13.536421</data>
<data key="r">199</data>
<data key="g">0</data>
<data key="b">167</data>
<data key="x">195.24733</data>
<data key="y">-4525.1885</data>
</node>
<node id="V5II51">
<data key="label">V5II51</data>
<data key="bnc">522.22565</data>
<data key="pr">0.700523</data>
<data key="cc">2.9E-5</data>
<data key="ec">1.8E-5</data>
<data key="weighted indegree">0.0</data>
<data key="weighted outdegree">6.989999771118164</data>
<data key="weighted degree">6.989999771118164</data>
<data key="v-modularity">G4</data>
<data key="v-connections">587</data>
<data key="size">11.752508</data>
<data key="r">199</data>
<data key="g">0</data>
<data key="b">167</data>
<data key="x">364.14044</data>
<data key="y">-4841.6963</data>
</node>
<node id="V5HTV7">
<data key="label">V5HTV7</data>
<data key="bnc">6171.0093</data>
<data key="pr">0.93729</data>
<data key="cc">2.9E-5</data>
<data key="ec">2.6E-5</data>
<data key="weighted indegree">0.0</data>
<data key="weighted outdegree">10.680000305175781</data>
<data key="weighted degree">10.680000305175781</data>
<data key="v-modularity">G4</data>
<data key="v-connections">587</data>
<data key="size">13.536421</data>
<data key="r">199</data>
<data key="g">0</data>
<data key="b">167</data>
<data key="x">955.00214</data>
<data key="y">-4525.1646</data>
</node>
<node id="V5I2S3">
<data key="label">V5I2S3</data>
<data key="bnc">6171.0093</data>
<data key="pr">0.93729</data>
<data key="cc">2.9E-5</data>
<data key="ec">2.6E-5</data>
<data key="weighted indegree">0.0</data>
<data key="weighted outdegree">10.680000305175781</data>
<data key="weighted degree">10.680000305175781</data>
<data key="v-modularity">G4</data>
<data key="v-connections">587</data>
<data key="size">13.536421</data>
<data key="r">199</data>
<data key="g">0</data>
<data key="b">167</data>
<data key="x">482.50067</data>
<data key="y">-4332.187</data>
</node>
<node id="G3MG21">
<data key="label">G3MG21</data>
<data key="bnc">522.22565</data>
<data key="pr">0.700523</data>
<data key="cc">2.9E-5</data>
<data key="ec">1.8E-5</data>
<data key="weighted indegree">0.0</data>
<data key="weighted outdegree">9.0</data>
<data key="weighted degree">9.0</data>
<data key="v-modularity">G4</data>
<data key="v-connections">587</data>
<data key="size">11.752508</data>
<data key="r">199</data>
<data key="g">0</data>
<data key="b">167</data>
<data key="x">-245.3129</data>
<data key="y">-4445.479</data>
</node>
<node id="V5HMX4">
<data key="label">V5HMX4</data>
<data key="bnc">6171.0093</data>
<data key="pr">0.93729</data>
<data key="cc">2.9E-5</data>
<data key="ec">2.6E-5</data>
<data key="weighted indegree">0.0</data>
<data key="weighted outdegree">12.0</data>
<data key="weighted degree">12.0</data>
<data key="v-modularity">G4</data>
<data key="v-connections">587</data>
<data key="size">13.536421</data>
<data key="r">199</data>
<data key="g">0</data>
<data key="b">167</data>
<data key="x">994.9631</data>
<data key="y">-4684.4424</data>
</node>
<node id="V5GWU4">
<data key="label">V5GWU4</data>
<data key="bnc">6171.0093</data>
<data key="pr">0.93729</data>
<data key="cc">2.9E-5</data>
<data key="ec">2.6E-5</data>
<data key="weighted indegree">0.0</data>
<data key="weighted outdegree">13.319999694824219</data>
<data key="weighted degree">13.319999694824219</data>
<data key="v-modularity">G4</data>
<data key="v-connections">587</data>
<data key="size">13.536421</data>
<data key="r">199</data>
<data key="g">0</data>
<data key="b">167</data>
<data key="x">273.91058</data>
<data key="y">-4484.907</data>
</node>
<node id="V5HCV1">
<data key="label">V5HCV1</data>
<data key="bnc">441.76266</data>
<data key="pr">0.729995</data>
<data key="cc">2.5E-5</data>
<data key="ec">9.0E-6</data>
<data key="weighted indegree">0.0</data>
<data key="weighted outdegree">11.010000228881836</data>
<data key="weighted degree">11.010000228881836</data>
<data key="v-modularity">G4</data>
<data key="v-connections">587</data>
<data key="size">11.720341</data>
<data key="r">199</data>
<data key="g">0</data>
<data key="b">167</data>
<data key="x">721.1258</data>
<data key="y">-4471.758</data>
</node>
<node id="V5HS01">
<data key="label">V5HS01</data>
<data key="bnc">6171.0093</data>
<data key="pr">0.93729</data>
<data key="cc">2.9E-5</data>
<data key="ec">2.6E-5</data>
<data key="weighted indegree">0.0</data>
<data key="weighted outdegree">14.680000305175781</data>
<data key="weighted degree">14.680000305175781</data>
<data key="v-modularity">G4</data>
<data key="v-connections">587</data>
<data key="size">13.536421</data>
<data key="r">199</data>
<data key="g">0</data>
<data key="b">167</data>
<data key="x">515.00433</data>
<data key="y">-4645.0156</data>
</node>
<node id="V5HX60">
<data key="label">V5HX60</data>
<data key="bnc">522.22565</data>
<data key="pr">0.700523</data>
<data key="cc">2.9E-5</data>
<data key="ec">1.8E-5</data>
<data key="weighted indegree">0.0</data>
<data key="weighted outdegree">11.010000228881836</data>
<data key="weighted degree">11.010000228881836</data>
<data key="v-modularity">G4</data>
<data key="v-connections">587</data>
<data key="size">11.752508</data>
<data key="r">199</data>
<data key="g">0</data>
<data key="b">167</data>
<data key="x">-330.50482</data>
<data key="y">-4433.8193</data>
</node>
<node id="B7Q7Y3">
<data key="label">B7Q7Y3</data>
<data key="bnc">522.22565</data>
<data key="pr">0.700523</data>
<data key="cc">2.9E-5</data>
<data key="ec">1.8E-5</data>
<data key="weighted indegree">0.0</data>
<data key="weighted outdegree">12.989999771118164</data>
<data key="weighted degree">12.989999771118164</data>
<data key="v-modularity">G4</data>
<data key="v-connections">587</data>
<data key="size">11.752508</data>
<data key="r">199</data>
<data key="g">0</data>
<data key="b">167</data>
<data key="x">915.03046</data>
<data key="y">-4645.1016</data>
</node>
<node id="V5HFR8">
<data key="label">V5HFR8</data>
<data key="bnc">6171.0093</data>
<data key="pr">0.93729</data>
<data key="cc">2.9E-5</data>
<data key="ec">2.6E-5</data>
<data key="weighted indegree">0.0</data>
<data key="weighted outdegree">17.31999969482422</data>
<data key="weighted degree">17.31999969482422</data>
<data key="v-modularity">G4</data>
<data key="v-connections">587</data>
<data key="size">13.536421</data>
<data key="r">199</data>
<data key="g">0</data>
<data key="b">167</data>
<data key="x">-16.995266</data>
<data key="y">-4284.0195</data>
</node>
<node id="V5HJD6">
<data key="label">V5HJD6</data>
<data key="bnc">6171.0093</data>
<data key="pr">0.93729</data>
<data key="cc">2.9E-5</data>
<data key="ec">2.6E-5</data>
<data key="weighted indegree">0.0</data>
<data key="weighted outdegree">18.68000030517578</data>
<data key="weighted degree">18.68000030517578</data>
<data key="v-modularity">G4</data>
<data key="v-connections">587</data>
<data key="size">13.536421</data>
<data key="r">199</data>
<data key="g">0</data>
<data key="b">167</data>
<data key="x">432.33087</data>
<data key="y">-4686.229</data>
</node>
<node id="G3MT63">
<data key="label">G3MT63</data>
<data key="bnc">522.22565</data>
<data key="pr">0.700523</data>
<data key="cc">2.9E-5</data>
<data key="ec">1.8E-5</data>
<data key="weighted indegree">0.0</data>
<data key="weighted outdegree">17.010000228881836</data>
<data key="weighted degree">17.010000228881836</data>
<data key="v-modularity">G4</data>
<data key="v-connections">587</data>
<data key="size">11.752508</data>
<data key="r">199</data>
<data key="g">0</data>
<data key="b">167</data>
<data key="x">-204.98961</data>
<data key="y">-4369.932</data>
</node>
<node id="V5HE04">
<data key="label">V5HE04</data>
<data key="bnc">522.22565</data>
<data key="pr">0.700523</data>
<data key="cc">2.9E-5</data>
<data key="ec">1.8E-5</data>
<data key="weighted indegree">0.0</data>
<data key="weighted outdegree">17.010000228881836</data>
<data key="weighted degree">17.010000228881836</data>
<data key="v-modularity">G4</data>
<data key="v-connections">587</data>
<data key="size">11.752508</data>
<data key="r">199</data>
<data key="g">0</data>
<data key="b">167</data>
<data key="x">127.74803</data>
<data key="y">-4613.509</data>
</node>
<node id="V5IHE6">
<data key="label">V5IHE6</data>
<data key="bnc">522.22565</data>
<data key="pr">0.700523</data>
<data key="cc">2.9E-5</data>
<data key="ec">1.8E-5</data>
<data key="weighted indegree">0.0</data>
<data key="weighted outdegree">17.010000228881836</data>
<data key="weighted degree">17.010000228881836</data>
<data key="v-modularity">G4</data>
<data key="v-connections">587</data>
<data key="size">11.752508</data>
<data key="r">199</data>
<data key="g">0</data>
<data key="b">167</data>
<data key="x">35.072575</data>
<data key="y">-4925.2427</data>
</node>
<node id="A0A023G8U0">
<data key="label">A0A023G8U0</data>
<data key="bnc">522.22565</data>
<data key="pr">0.700523</data>
<data key="cc">2.9E-5</data>
<data key="ec">1.8E-5</data>
<data key="weighted indegree">0.0</data>
<data key="weighted outdegree">18.0</data>
<data key="weighted degree">18.0</data>
<data key="v-modularity">G4</data>
<data key="v-connections">587</data>
<data key="size">11.752508</data>
<data key="r">199</data>
<data key="g">0</data>
<data key="b">167</data>
<data key="x">204.45442</data>
<data key="y">-4692.759</data>
</node>
<node id="A0A023GDC2">
<data key="label">A0A023GDC2</data>
<data key="bnc">0.0</data>
<data key="pr">0.77027</data>
<data key="cc">0.333333</data>
<data key="ec">0.0</data>
<data key="weighted indegree">0.0</data>
<data key="weighted outdegree">0.33000001311302185</data>
<data key="weighted degree">0.33000001311302185</data>
<data key="v-modularity">G95</data>
<data key="v-connections">3</data>
<data key="size">10.0</data>
<data key="r">192</data>
<data key="g">192</data>
<data key="b">192</data>
<data key="x">5284.2065</data>
<data key="y">-2672.6118</data>
</node>
<node id="actomyosin structure organization">
<data key="label">actomyosin structure organization</data>
<data key="bnc">2.0</data>
<data key="pr">1.459459</data>
<data key="cc">0.5</data>
<data key="ec">0.0</data>
<data key="weighted indegree">1.3300000131130219</data>
<data key="weighted outdegree">0.0</data>
<data key="weighted degree">1.3300000131130219</data>
<data key="v-modularity">G95</data>
<data key="v-connections">3</data>
<data key="size">11.539619</data>
<data key="r">192</data>
<data key="g">192</data>
<data key="b">192</data>
<data key="x">5192.802</data>
<data key="y">-1933.0952</data>
</node>
<node id="V5H7D9">
<data key="label">V5H7D9</data>
<data key="bnc">0.0</data>
<data key="pr">0.77027</data>
<data key="cc">0.333333</data>
<data key="ec">0.0</data>
<data key="weighted indegree">0.0</data>
<data key="weighted outdegree">1.0</data>
<data key="weighted degree">1.0</data>
<data key="v-modularity">G95</data>
<data key="v-connections">3</data>
<data key="size">10.0</data>
<data key="r">192</data>
<data key="g">192</data>
<data key="b">192</data>
<data key="x">5360.88</data>
<data key="y">-2148.6973</data>
</node>
<node id="A0A023G8Q6">
<data key="label">A0A023G8Q6</data>
<data key="bnc">0.0</data>
<data key="pr">0.693694</data>
<data key="cc">0.2</data>
<data key="ec">0.0</data>
<data key="weighted indegree">0.0</data>
<data key="weighted outdegree">1.0</data>
<data key="weighted degree">1.0</data>
<data key="v-modularity">G68</data>
<data key="v-connections">4</data>
<data key="size">10.0</data>
<data key="r">192</data>
<data key="g">192</data>
<data key="b">192</data>
<data key="x">4347.701</data>
<data key="y">-3235.1323</data>
</node>
<node id="acute-phase response">
<data key="label">acute-phase response</data>
<data key="bnc">6.0</data>
<data key="pr">1.918919</data>
<data key="cc">0.333333</data>
<data key="ec">0.0</data>
<data key="weighted indegree">5.0000001192092896</data>
<data key="weighted outdegree">0.0</data>
<data key="weighted degree">5.0000001192092896</data>
<data key="v-modularity">G68</data>
<data key="v-connections">4</data>
<data key="size">11.541302</data>
<data key="r">192</data>
<data key="g">192</data>
<data key="b">192</data>
<data key="x">4551.846</data>
<data key="y">-3764.1257</data>
</node>
<node id="A6N9S3">
<data key="label">A6N9S3</data>
<data key="bnc">0.0</data>
<data key="pr">0.693694</data>
<data key="cc">0.2</data>
<data key="ec">0.0</data>
<data key="weighted indegree">0.0</data>
<data key="weighted outdegree">1.3300000429153442</data>
<data key="weighted degree">1.3300000429153442</data>
<data key="v-modularity">G68</data>
<data key="v-connections">4</data>
<data key="size">10.0</data>
<data key="r">192</data>
<data key="g">192</data>
<data key="b">192</data>
<data key="x">4200.0186</data>
<data key="y">-3685.8262</data>
</node>
<node id="A0A023FXM7">
<data key="label">A0A023FXM7</data>
<data key="bnc">0.0</data>
<data key="pr">0.693694</data>
<data key="cc">0.2</data>
<data key="ec">0.0</data>
<data key="weighted indegree">0.0</data>
<data key="weighted outdegree">2.6700000762939453</data>
<data key="weighted degree">2.6700000762939453</data>
<data key="v-modularity">G68</data>
<data key="v-connections">4</data>
<data key="size">10.0</data>
<data key="r">192</data>
<data key="g">192</data>
<data key="b">192</data>
<data key="x">4464.3516</data>
<data key="y">-3850.0093</data>
</node>
<node id="L7MEP0">
<data key="label">L7MEP0</data>
<data key="bnc">48639.06</data>
<data key="pr">1.073229</data>
<data key="cc">3.7E-5</data>
<data key="ec">5.85E-4</data>
<data key="weighted indegree">0.0</data>
<data key="weighted outdegree">5.320000171661377</data>
<data key="weighted degree">5.320000171661377</data>
<data key="v-modularity">G4</data>
<data key="v-connections">587</data>
<data key="size">19.622196</data>
<data key="r">199</data>
<data key="g">0</data>
<data key="b">167</data>
<data key="x">154.99118</data>
<data key="y">-3284.6409</data>
</node>
<node id="adenylate cyclase-modulating G-protein coupled receptor signaling pathway">
<data key="label">adenylate cyclase-modulating G-protein coupled receptor signaling pathway</data>
<data key="bnc">1.5</data>
<data key="pr">0.834183</data>
<data key="cc">2.9E-5</data>
<data key="ec">2.0E-6</data>
<data key="weighted indegree">6.0000001192092896</data>
<data key="weighted outdegree">0.0</data>
<data key="weighted degree">6.0000001192092896</data>
<data key="v-modularity">G4</data>
<data key="v-connections">587</data>
<data key="size">11.539409</data>
<data key="r">199</data>
<data key="g">0</data>
<data key="b">167</data>
<data key="x">115.038574</data>
<data key="y">-3205.3372</data>
</node>
<node id="L7M2P1">
<data key="label">L7M2P1</data>
<data key="bnc">48639.06</data>
<data key="pr">1.073229</data>
<data key="cc">3.7E-5</data>
<data key="ec">5.85E-4</data>
<data key="weighted indegree">0.0</data>
<data key="weighted outdegree">8.0</data>
<data key="weighted degree">8.0</data>
<data key="v-modularity">G4</data>
<data key="v-connections">587</data>
<data key="size">19.622196</data>
<data key="r">199</data>
<data key="g">0</data>
<data key="b">167</data>
<data key="x">1314.6893</data>
<data key="y">-3925.129</data>
</node>
<node id="A0A023GM44">
<data key="label">A0A023GM44</data>
<data key="bnc">48639.06</data>
<data key="pr">1.073229</data>
<data key="cc">3.7E-5</data>
<data key="ec">5.85E-4</data>
<data key="weighted indegree">0.0</data>
<data key="weighted outdegree">10.680000305175781</data>
<data key="weighted degree">10.680000305175781</data>
<data key="v-modularity">G4</data>
<data key="v-connections">587</data>
<data key="size">19.622196</data>
<data key="r">199</data>
<data key="g">0</data>
<data key="b">167</data>
<data key="x">-141.04808</data>
<data key="y">-3164.9644</data>
</node>
<node id="A0A023G3I9">
<data key="label">A0A023G3I9</data>
<data key="bnc">61702.92</data>
<data key="pr">1.609769</data>
<data key="cc">3.1E-5</data>
<data key="ec">6.0E-6</data>
<data key="weighted indegree">0.0</data>
<data key="weighted outdegree">10.019999742507935</data>
<data key="weighted degree">10.019999742507935</data>
<data key="v-modularity">G5</data>
<data key="v-connections">578</data>
<data key="size">20.81594</data>
<data key="r">255</data>
<data key="g">136</data>
<data key="b">5</data>
<data key="x">-445.05643</data>
<data key="y">-125.11886</data>
</node>
<node id="ADP biosynthetic process">
<data key="label">ADP biosynthetic process</data>
<data key="bnc">0.0</data>
<data key="pr">0.378051</data>
<data key="cc">2.5E-5</data>
<data key="ec">0.0</data>
<data key="weighted indegree">1.6699999570846558</data>
<data key="weighted outdegree">0.0</data>
<data key="weighted degree">1.6699999570846558</data>
<data key="v-modularity">G5</data>
<data key="v-connections">578</data>
<data key="size">10.0</data>
<data key="r">255</data>
<data key="g">136</data>
<data key="b">5</data>
<data key="x">-484.84442</data>
<data key="y">-404.949</data>
</node>
<node id="B7PEY5">
<data key="label">B7PEY5</data>
<data key="bnc">2355.6667</data>
<data key="pr">0.601837</data>
<data key="cc">2.0E-5</data>
<data key="ec">0.0</data>
<data key="weighted indegree">0.0</data>
<data key="weighted outdegree">4.0</data>
<data key="weighted degree">4.0</data>
<data key="v-modularity">G8</data>
<data key="v-connections">416</data>
<data key="size">12.421581</data>
<data key="r">255</data>
<data key="g">51</data>
<data key="b">94</data>
<data key="x">-5744.376</data>
<data key="y">-3483.3228</data>
</node>
<node id="alanyl-tRNA aminoacylation">
<data key="label">alanyl-tRNA aminoacylation</data>
<data key="bnc">15.0</data>
<data key="pr">1.684685</data>
<data key="cc">1.8E-5</data>
<data key="ec">0.0</data>
<data key="weighted indegree">28.989999771118164</data>
<data key="weighted outdegree">0.0</data>
<data key="weighted degree">28.989999771118164</data>
<data key="v-modularity">G8</data>
<data key="v-connections">416</data>
<data key="size">11.545085</data>
<data key="r">255</data>
<data key="g">51</data>
<data key="b">94</data>
<data key="x">-5981.257</data>
<data key="y">-3686.4858</data>
</node>
<node id="B7Q6U3">
<data key="label">B7Q6U3</data>
<data key="bnc">2355.6667</data>
<data key="pr">0.601837</data>
<data key="cc">2.0E-5</data>
<data key="ec">0.0</data>
<data key="weighted indegree">0.0</data>
<data key="weighted outdegree">6.659999847412109</data>
<data key="weighted degree">6.659999847412109</data>
<data key="v-modularity">G8</data>
<data key="v-connections">416</data>
<data key="size">12.421581</data>
<data key="r">255</data>
<data key="g">51</data>
<data key="b">94</data>
<data key="x">-5884.2354</data>
<data key="y">-3482.1309</data>
</node>
<node id="A0A023FMD0">
<data key="label">A0A023FMD0</data>
<data key="bnc">2355.6667</data>
<data key="pr">0.601837</data>
<data key="cc">2.0E-5</data>
<data key="ec">0.0</data>
<data key="weighted indegree">0.0</data>
<data key="weighted outdegree">10.0</data>
<data key="weighted degree">10.0</data>
<data key="v-modularity">G8</data>
<data key="v-connections">416</data>
<data key="size">12.421581</data>
<data key="r">255</data>
<data key="g">51</data>
<data key="b">94</data>
<data key="x">-5903.079</data>
<data key="y">-3852.707</data>
</node>
<node id="A0A023GDF5">
<data key="label">A0A023GDF5</data>
<data key="bnc">2355.6667</data>
<data key="pr">0.601837</data>
<data key="cc">2.0E-5</data>
<data key="ec">0.0</data>
<data key="weighted indegree">0.0</data>
<data key="weighted outdegree">10.65999984741211</data>
<data key="weighted degree">10.65999984741211</data>
<data key="v-modularity">G8</data>
<data key="v-connections">416</data>
<data key="size">12.421581</data>
<data key="r">255</data>
<data key="g">51</data>
<data key="b">94</data>
<data key="x">-6417.42</data>
<data key="y">-3358.145</data>
</node>
<node id="L7LYR0">
<data key="label">L7LYR0</data>
<data key="bnc">2355.6667</data>
<data key="pr">0.601837</data>
<data key="cc">2.0E-5</data>
<data key="ec">0.0</data>
<data key="weighted indegree">0.0</data>
<data key="weighted outdegree">10.65999984741211</data>
<data key="weighted degree">10.65999984741211</data>
<data key="v-modularity">G8</data>
<data key="v-connections">416</data>
<data key="size">12.421581</data>
<data key="r">255</data>
<data key="g">51</data>
<data key="b">94</data>
<data key="x">-5404.008</data>
<data key="y">-3743.4204</data>
</node>
<node id="L7MFJ3">
<data key="label">L7MFJ3</data>
<data key="bnc">2355.6667</data>
<data key="pr">0.601837</data>
<data key="cc">2.0E-5</data>
<data key="ec">0.0</data>
<data key="weighted indegree">0.0</data>
<data key="weighted outdegree">16.0</data>
<data key="weighted degree">16.0</data>
<data key="v-modularity">G8</data>
<data key="v-connections">416</data>
<data key="size">12.421581</data>
<data key="r">255</data>
<data key="g">51</data>
<data key="b">94</data>
<data key="x">-5635.672</data>
<data key="y">-3612.3008</data>
</node>
<node id="B7PIB9">
<data key="label">B7PIB9</data>
<data key="bnc">0.0</data>
<data key="pr">0.693694</data>
<data key="cc">0.2</data>
<data key="ec">0.0</data>
<data key="weighted indegree">0.0</data>
<data key="weighted outdegree">1.0</data>
<data key="weighted degree">1.0</data>
<data key="v-modularity">G67</data>
<data key="v-connections">4</data>
<data key="size">10.0</data>
<data key="r">192</data>
<data key="g">192</data>
<data key="b">192</data>
<data key="x">-525.40955</data>
<data key="y">3740.9631</data>
</node>
<node id="amino acid transmembrane transport">
<data key="label">amino acid transmembrane transport</data>
<data key="bnc">6.0</data>
<data key="pr">1.918919</data>
<data key="cc">0.333333</data>
<data key="ec">0.0</data>
<data key="weighted indegree">6.0</data>
<data key="weighted outdegree">0.0</data>
<data key="weighted degree">6.0</data>
<data key="v-modularity">G67</data>
<data key="v-connections">4</data>
<data key="size">11.541302</data>
<data key="r">192</data>
<data key="g">192</data>
<data key="b">192</data>
<data key="x">-247.79837</data>
<data key="y">3986.654</data>
</node>
<node id="L7M7P4">
<data key="label">L7M7P4</data>
<data key="bnc">0.0</data>
<data key="pr">0.693694</data>
<data key="cc">0.2</data>
<data key="ec">0.0</data>
<data key="weighted indegree">0.0</data>
<data key="weighted outdegree">2.3299999237060547</data>
<data key="weighted degree">2.3299999237060547</data>
<data key="v-modularity">G67</data>
<data key="v-connections">4</data>
<data key="size">10.0</data>
<data key="r">192</data>
<data key="g">192</data>
<data key="b">192</data>
<data key="x">-155.36726</data>
<data key="y">3841.0337</data>
</node>
<node id="G3MP22">
<data key="label">G3MP22</data>
<data key="bnc">0.0</data>
<data key="pr">0.693694</data>
<data key="cc">0.2</data>
<data key="ec">0.0</data>
<data key="weighted indegree">0.0</data>
<data key="weighted outdegree">2.6700000762939453</data>
<data key="weighted degree">2.6700000762939453</data>
<data key="v-modularity">G67</data>
<data key="v-connections">4</data>
<data key="size">10.0</data>
<data key="r">192</data>
<data key="g">192</data>
<data key="b">192</data>
<data key="x">-115.607056</data>
<data key="y">3996.699</data>
</node>
<node id="A0A023FWX9">
<data key="label">A0A023FWX9</data>
<data key="bnc">1.0</data>
<data key="pr">0.829198</data>
<data key="cc">2.1E-5</data>
<data key="ec">0.0</data>
<data key="weighted indegree">0.0</data>
<data key="weighted outdegree">3.3399999141693115</data>
<data key="weighted degree">3.3399999141693115</data>
<data key="v-modularity">G5</data>
<data key="v-connections">578</data>
<data key="size">11.539198</data>
<data key="r">255</data>
<data key="g">136</data>
<data key="b">5</data>
<data key="x">-2116.3694</data>
<data key="y">-2839.8862</data>
</node>
<node id="amino sugar metabolic process">
<data key="label">amino sugar metabolic process</data>
<data key="bnc">7071.0</data>
<data key="pr">0.799056</data>
<data key="cc">2.5E-5</data>
<data key="ec">0.0</data>
<data key="weighted indegree">6.669999957084656</data>
<data key="weighted outdegree">0.0</data>
<data key="weighted degree">6.669999957084656</data>
<data key="v-modularity">G5</data>
<data key="v-connections">578</data>
<data key="size">13.761868</data>
<data key="r">255</data>
<data key="g">136</data>
<data key="b">5</data>
<data key="x">-2279.1243</data>
<data key="y">-2582.4878</data>
</node>
<node id="B7P252">
<data key="label">B7P252</data>
<data key="bnc">42421.0</data>
<data key="pr">1.046989</data>
<data key="cc">3.0E-5</data>
<data key="ec">6.0E-6</data>
<data key="weighted indegree">0.0</data>
<data key="weighted outdegree">15.0</data>
<data key="weighted degree">15.0</data>
<data key="v-modularity">G5</data>
<data key="v-connections">578</data>
<data key="size">18.995564</data>
<data key="r">255</data>
<data key="g">136</data>
<data key="b">5</data>
<data key="x">-2261.3677</data>
<data key="y">-2331.329</data>
</node>
<node id="B7QKQ7">
<data key="label">B7QKQ7</data>
<data key="bnc">1.0</data>
<data key="pr">0.901412</data>
<data key="cc">2.1E-5</data>
<data key="ec">0.0</data>
<data key="weighted indegree">0.0</data>
<data key="weighted outdegree">8.0</data>
<data key="weighted degree">8.0</data>
<data key="v-modularity">G3</data>
<data key="v-connections">806</data>
<data key="size">11.539198</data>
<data key="r">82</data>
<data key="g">177</data>
<data key="b">255</data>
<data key="x">-2017.4823</data>
<data key="y">-5951.155</data>
</node>
<node id="ammonium transmembrane transport">
<data key="label">ammonium transmembrane transport</data>
<data key="bnc">7071.0</data>
<data key="pr">0.884014</data>
<data key="cc">2.5E-5</data>
<data key="ec">0.0</data>
<data key="weighted indegree">10.329999923706055</data>
<data key="weighted outdegree">0.0</data>
<data key="weighted degree">10.329999923706055</data>
<data key="v-modularity">G3</data>
<data key="v-connections">806</data>
<data key="size">13.761868</data>
<data key="r">82</data>
<data key="g">177</data>
<data key="b">255</data>
<data key="x">-1957.627</data>
<data key="y">-6060.84</data>
</node>
<node id="B7QKQ8">
<data key="label">B7QKQ8</data>
<data key="bnc">42421.0</data>
<data key="pr">1.238519</data>
<data key="cc">3.0E-5</data>
<data key="ec">7.0E-6</data>
<data key="weighted indegree">0.0</data>
<data key="weighted outdegree">18.989999771118164</data>
<data key="weighted degree">18.989999771118164</data>
<data key="v-modularity">G3</data>
<data key="v-connections">806</data>
<data key="size">18.995564</data>
<data key="r">82</data>
<data key="g">177</data>
<data key="b">255</data>
<data key="x">-1386.0731</data>
<data key="y">-5512.7534</data>
</node>
<node id="ammonium transport">
<data key="label">ammonium transport</data>
<data key="bnc">7071.0</data>
<data key="pr">0.884014</data>
<data key="cc">2.5E-5</data>
<data key="ec">0.0</data>
<data key="weighted indegree">10.329999923706055</data>
<data key="weighted outdegree">0.0</data>
<data key="weighted degree">10.329999923706055</data>
<data key="v-modularity">G3</data>
<data key="v-connections">806</data>
<data key="size">13.761868</data>
<data key="r">82</data>
<data key="g">177</data>
<data key="b">255</data>
<data key="x">-1663.6936</data>
<data key="y">-5942.454</data>
</node>
<node id="L7LZZ0">
<data key="label">L7LZZ0</data>
<data key="bnc">9521.313</data>
<data key="pr">0.944605</data>
<data key="cc">2.3E-5</data>
<data key="ec">0.0</data>
<data key="weighted indegree">0.0</data>
<data key="weighted outdegree">2.0100000500679016</data>
<data key="weighted degree">2.0100000500679016</data>
<data key="v-modularity">G16</data>
<data key="v-connections">121</data>
<data key="size">14.3245945</data>
<data key="r">192</data>
<data key="g">192</data>
<data key="b">192</data>
<data key="x">-1705.2305</data>
<data key="y">-516.4788</data>
</node>
<node id="AMP biosynthetic process">
<data key="label">AMP biosynthetic process</data>
<data key="bnc">10430.053</data>
<data key="pr">0.923486</data>
<data key="cc">2.5E-5</data>
<data key="ec">0.0</data>
<data key="weighted indegree">7.340000092983246</data>
<data key="weighted outdegree">0.0</data>
<data key="weighted degree">7.340000092983246</data>
<data key="v-modularity">G16</data>
<data key="v-connections">121</data>
<data key="size">14.51741</data>
<data key="r">192</data>
<data key="g">192</data>
<data key="b">192</data>
<data key="x">-1627.4059</data>
<data key="y">-1018.70593</data>
</node>
<node id="A0A023FZ59">
<data key="label">A0A023FZ59</data>
<data key="bnc">20840.682</data>
<data key="pr">0.892674</data>
<data key="cc">3.0E-5</data>
<data key="ec">6.0E-6</data>
<data key="weighted indegree">0.0</data>
<data key="weighted outdegree">8.010000228881836</data>
<data key="weighted degree">8.010000228881836</data>
<data key="v-modularity">G5</data>
<data key="v-connections">578</data>
<data key="size">16.33552</data>
<data key="r">255</data>
<data key="g">136</data>
<data key="b">5</data>
<data key="x">-1685.0378</data>
<data key="y">-805.00635</data>
</node>
<node id="B7Q8U6">
<data key="label">B7Q8U6</data>
<data key="bnc">20840.682</data>
<data key="pr">0.892674</data>
<data key="cc">3.0E-5</data>
<data key="ec">6.0E-6</data>
<data key="weighted indegree">0.0</data>
<data key="weighted outdegree">12.0</data>
<data key="weighted degree">12.0</data>
<data key="v-modularity">G5</data>
<data key="v-connections">578</data>
<data key="size">16.33552</data>
<data key="r">255</data>
<data key="g">136</data>
<data key="b">5</data>
<data key="x">-1929.1981</data>
<data key="y">-1516.8859</data>
</node>
<node id="AMP metabolic process">
<data key="label">AMP metabolic process</data>
<data key="bnc">0.0</data>
<data key="pr">0.378051</data>
<data key="cc">2.5E-5</data>
<data key="ec">0.0</data>
<data key="weighted indegree">1.6699999570846558</data>
<data key="weighted outdegree">0.0</data>
<data key="weighted degree">1.6699999570846558</data>
<data key="v-modularity">G5</data>
<data key="v-connections">578</data>
<data key="size">10.0</data>
<data key="r">255</data>
<data key="g">136</data>
<data key="b">5</data>
<data key="x">-520.975</data>
<data key="y">-489.3177</data>
</node>
<node id="L7M4W2">
<data key="label">L7M4W2</data>
<data key="bnc">3.0</data>
<data key="pr">0.978972</data>
<data key="cc">0.125</data>
<data key="ec">0.0</data>
<data key="weighted indegree">0.0</data>
<data key="weighted outdegree">1.340000033378601</data>
<data key="weighted degree">1.340000033378601</data>
<data key="v-modularity">G38</data>
<data key="v-connections">6</data>
<data key="size">11.54004</data>
<data key="r">192</data>
<data key="g">192</data>
<data key="b">192</data>
<data key="x">-2620.6206</data>
<data key="y">-670.191</data>
</node>
<node id="anaphase-promoting complex-dependent proteasomal ubiquitin-dependent protein catabolic process">
<data key="label">anaphase-promoting complex-dependent proteasomal ubiquitin-dependent protein catabolic process</data>
<data key="bnc">1.0</data>
<data key="pr">0.982126</data>
<data key="cc">0.1</data>
<data key="ec">0.0</data>
<data key="weighted indegree">2.3399999737739563</data>
<data key="weighted outdegree">0.0</data>
<data key="weighted degree">2.3399999737739563</data>
<data key="v-modularity">G38</data>
<data key="v-connections">6</data>
<data key="size">11.539198</data>
<data key="r">192</data>
<data key="g">192</data>
<data key="b">192</data>
<data key="x">-2104.7253</data>
<data key="y">-1066.3384</data>
</node>
<node id="A0A023GG66">
<data key="label">A0A023GG66</data>
<data key="bnc">3.0</data>
<data key="pr">0.978972</data>
<data key="cc">0.125</data>
<data key="ec">0.0</data>
<data key="weighted indegree">0.0</data>
<data key="weighted outdegree">3.3399999141693115</data>
<data key="weighted degree">3.3399999141693115</data>
<data key="v-modularity">G38</data>
<data key="v-connections">6</data>
<data key="size">11.54004</data>
<data key="r">192</data>
<data key="g">192</data>
<data key="b">192</data>
<data key="x">-2064.8635</data>
<data key="y">-1066.0017</data>
</node>
<node id="A0A023FFW6">
<data key="label">A0A023FFW6</data>
<data key="bnc">2.665042</data>
<data key="pr">0.524759</data>
<data key="cc">2.1E-5</data>
<data key="ec">0.0</data>
<data key="weighted indegree">0.0</data>
<data key="weighted outdegree">1.340000033378601</data>
<data key="weighted degree">1.340000033378601</data>
<data key="v-modularity">G6</data>
<data key="v-connections">533</data>
<data key="size">11.539899</data>
<data key="r">255</data>
<data key="g">85</data>
<data key="b">132</data>
<data key="x">-164.88173</data>
<data key="y">-645.0658</data>
</node>
<node id="anion transmembrane transport">
<data key="label">anion transmembrane transport</data>
<data key="bnc">6137.3745</data>
<data key="pr">1.348188</data>
<data key="cc">2.5E-5</data>
<data key="ec">0.0</data>
<data key="weighted indegree">13.020000219345093</data>
<data key="weighted outdegree">0.0</data>
<data key="weighted degree">13.020000219345093</data>
<data key="v-modularity">G6</data>
<data key="v-connections">533</data>
<data key="size">13.527769</data>
<data key="r">255</data>
<data key="g">85</data>
<data key="b">132</data>
<data key="x">-804.6343</data>
<data key="y">-924.96216</data>
</node>
<node id="L7LUS6">
<data key="label">L7LUS6</data>
<data key="bnc">8194.877</data>
<data key="pr">0.886624</data>
<data key="cc">3.0E-5</data>
<data key="ec">4.3E-5</data>
<data key="weighted indegree">0.0</data>
<data key="weighted outdegree">2.680000066757202</data>
<data key="weighted degree">2.680000066757202</data>
<data key="v-modularity">G6</data>
<data key="v-connections">533</data>
<data key="size">14.028448</data>
<data key="r">255</data>
<data key="g">85</data>
<data key="b">132</data>
<data key="x">-1325.1067</data>
<data key="y">-1910.4944</data>
</node>
<node id="A0A023FMA8">
<data key="label">A0A023FMA8</data>
<data key="bnc">8194.877</data>
<data key="pr">0.886624</data>
<data key="cc">3.0E-5</data>
<data key="ec">4.3E-5</data>
<data key="weighted indegree">0.0</data>
<data key="weighted outdegree">6.679999828338623</data>
<data key="weighted degree">6.679999828338623</data>
<data key="v-modularity">G6</data>
<data key="v-connections">533</data>
<data key="size">14.028448</data>
<data key="r">255</data>
<data key="g">85</data>
<data key="b">132</data>
<data key="x">-1563.5435</data>
<data key="y">-1485.0046</data>
</node>
<node id="B7P2Q5">
<data key="label">B7P2Q5</data>
<data key="bnc">6725.582</data>
<data key="pr">0.723429</data>
<data key="cc">3.0E-5</data>
<data key="ec">3.6E-5</data>
<data key="weighted indegree">0.0</data>
<data key="weighted outdegree">8.010000228881836</data>
<data key="weighted degree">8.010000228881836</data>
<data key="v-modularity">G6</data>
<data key="v-connections">533</data>
<data key="size">13.676685</data>
<data key="r">255</data>
<data key="g">85</data>
<data key="b">132</data>
<data key="x">-604.8141</data>
<data key="y">-525.21747</data>
</node>
<node id="A0A023GDH6">
<data key="label">A0A023GDH6</data>
<data key="bnc">8194.877</data>
<data key="pr">0.886624</data>
<data key="cc">3.0E-5</data>
<data key="ec">4.3E-5</data>
<data key="weighted indegree">0.0</data>
<data key="weighted outdegree">14.680000305175781</data>
<data key="weighted degree">14.680000305175781</data>
<data key="v-modularity">G6</data>
<data key="v-connections">533</data>
<data key="size">14.028448</data>
<data key="r">255</data>
<data key="g">85</data>
<data key="b">132</data>
<data key="x">-1529.2345</data>
<data key="y">-1027.2795</data>
</node>
<node id="B7Q0Z4">
<data key="label">B7Q0Z4</data>
<data key="bnc">6725.582</data>
<data key="pr">0.723429</data>
<data key="cc">3.0E-5</data>
<data key="ec">3.6E-5</data>
<data key="weighted indegree">0.0</data>
<data key="weighted outdegree">11.010000228881836</data>
<data key="weighted degree">11.010000228881836</data>
<data key="v-modularity">G6</data>
<data key="v-connections">533</data>
<data key="size">13.676685</data>
<data key="r">255</data>
<data key="g">85</data>
<data key="b">132</data>
<data key="x">-493.42194</data>
<data key="y">-684.94714</data>
</node>
<node id="anion transport">
<data key="label">anion transport</data>
<data key="bnc">8398.601</data>
<data key="pr">1.945752</data>
<data key="cc">2.5E-5</data>
<data key="ec">0.0</data>
<data key="weighted indegree">33.36000037193298</data>
<data key="weighted outdegree">0.0</data>
<data key="weighted degree">33.36000037193298</data>
<data key="v-modularity">G6</data>
<data key="v-connections">533</data>
<data key="size">14.075161</data>
<data key="r">255</data>
<data key="g">85</data>
<data key="b">132</data>
<data key="x">-706.30334</data>
<data key="y">-244.97429</data>
</node>
<node id="E7CF11">
<data key="label">E7CF11</data>
<data key="bnc">7193.7427</data>
<data key="pr">0.937355</data>
<data key="cc">2.7E-5</data>
<data key="ec">2.4E-5</data>
<data key="weighted indegree">0.0</data>
<data key="weighted outdegree">18.68000030517578</data>
<data key="weighted degree">18.68000030517578</data>
<data key="v-modularity">G6</data>
<data key="v-connections">533</data>
<data key="size">13.791753</data>
<data key="r">255</data>
<data key="g">85</data>
<data key="b">132</data>
<data key="x">-524.979</data>
<data key="y">-174.10526</data>
</node>
<node id="L7M510">
<data key="label">L7M510</data>
<data key="bnc">7193.7427</data>
<data key="pr">0.937355</data>
<data key="cc">2.7E-5</data>
<data key="ec">2.4E-5</data>
<data key="weighted indegree">0.0</data>
<data key="weighted outdegree">26.68000030517578</data>
<data key="weighted degree">26.68000030517578</data>
<data key="v-modularity">G6</data>
<data key="v-connections">533</data>
<data key="size">13.791753</data>
<data key="r">255</data>
<data key="g">85</data>
<data key="b">132</data>
<data key="x">-325.16202</data>
<data key="y">-645.16815</data>
</node>
<node id="B7P5X8">
<data key="label">B7P5X8</data>
<data key="bnc">7193.7427</data>
<data key="pr">0.937355</data>
<data key="cc">2.7E-5</data>
<data key="ec">2.4E-5</data>
<data key="weighted indegree">0.0</data>
<data key="weighted outdegree">36.0</data>
<data key="weighted degree">36.0</data>
<data key="v-modularity">G6</data>
<data key="v-connections">533</data>
<data key="size">13.791753</data>
<data key="r">255</data>
<data key="g">85</data>
<data key="b">132</data>
<data key="x">-805.38306</data>
<data key="y">-525.0311</data>
</node>
<node id="G3MQL0">
<data key="label">G3MQL0</data>
<data key="bnc">110222.78</data>
<data key="pr">2.867263</data>
<data key="cc">3.6E-5</data>
<data key="ec">5.63E-4</data>
<data key="weighted indegree">0.0</data>
<data key="weighted outdegree">16.0</data>
<data key="weighted degree">16.0</data>
<data key="v-modularity">G16</data>
<data key="v-connections">121</data>
<data key="size">24.368977</data>
<data key="r">192</data>
<data key="g">192</data>
<data key="b">192</data>
<data key="x">3665.1528</data>
<data key="y">503.93665</data>
</node>
<node id="anthranilate metabolic process">
<data key="label">anthranilate metabolic process</data>
<data key="bnc">0.0</data>
<data key="pr">0.454647</data>
<data key="cc">2.9E-5</data>
<data key="ec">1.0E-6</data>
<data key="weighted indegree">2.0</data>
<data key="weighted outdegree">0.0</data>
<data key="weighted degree">2.0</data>
<data key="v-modularity">G16</data>
<data key="v-connections">121</data>
<data key="size">10.0</data>
<data key="r">192</data>
<data key="g">192</data>
<data key="b">192</data>
<data key="x">3113.6265</data>
<data key="y">613.9772</data>
</node>
<node id="L7M1K2">
<data key="label">L7M1K2</data>
<data key="bnc">14140.0</data>
<data key="pr">0.796323</data>
<data key="cc">2.3E-5</data>
<data key="ec">0.0</data>
<data key="weighted indegree">0.0</data>
<data key="weighted outdegree">1.340000033378601</data>
<data key="weighted degree">1.340000033378601</data>
<data key="v-modularity">G9</data>
<data key="v-connections">356</data>
<data key="size">15.236015</data>
<data key="r">255</data>
<data key="g">194</data>
<data key="b">207</data>
<data key="x">198.969</data>
<data key="y">1874.9786</data>
</node>
<node id="apoptotic DNA fragmentation">
<data key="label">apoptotic DNA fragmentation</data>
<data key="bnc">14145.0</data>
<data key="pr">1.257134</data>
<data key="cc">2.0E-5</data>
<data key="ec">0.0</data>
<data key="weighted indegree">6.000000059604645</data>
<data key="weighted outdegree">0.0</data>
<data key="weighted degree">6.000000059604645</data>
<data key="v-modularity">G9</data>
<data key="v-connections">356</data>
<data key="size">15.23692</data>
<data key="r">255</data>
<data key="g">194</data>
<data key="b">207</data>
<data key="x">120.863884</data>
<data key="y">2434.253</data>
</node>
<node id="L7M452">
<data key="label">L7M452</data>
<data key="bnc">14140.0</data>
<data key="pr">0.796323</data>
<data key="cc">2.3E-5</data>
<data key="ec">0.0</data>
<data key="weighted indegree">0.0</data>
<data key="weighted outdegree">2.6600000858306885</data>
<data key="weighted degree">2.6600000858306885</data>
<data key="v-modularity">G9</data>
<data key="v-connections">356</data>
<data key="size">15.236015</data>
<data key="r">255</data>
<data key="g">194</data>
<data key="b">207</data>
<data key="x">1434.8656</data>
<data key="y">1634.8147</data>
</node>
<node id="V5I4A9">
<data key="label">V5I4A9</data>
<data key="bnc">0.0</data>
<data key="pr">0.506188</data>
<data key="cc">1.8E-5</data>
<data key="ec">0.0</data>
<data key="weighted indegree">0.0</data>
<data key="weighted outdegree">4.0</data>
<data key="weighted degree">4.0</data>
<data key="v-modularity">G9</data>
<data key="v-connections">356</data>
<data key="size">10.0</data>
<data key="r">255</data>
<data key="g">194</data>
<data key="b">207</data>
<data key="x">366.3485</data>
<data key="y">2421.4907</data>
</node>
<node id="V5HCJ9">
<data key="label">V5HCJ9</data>
<data key="bnc">30901.148</data>
<data key="pr">0.777242</data>
<data key="cc">3.1E-5</data>
<data key="ec">7.0E-6</data>
<data key="weighted indegree">0.0</data>
<data key="weighted outdegree">0.6600000262260437</data>
<data key="weighted degree">0.6600000262260437</data>
<data key="v-modularity">G9</data>
<data key="v-connections">356</data>
<data key="size">17.694578</data>
<data key="r">255</data>
<data key="g">194</data>
<data key="b">207</data>
<data key="x">-2506.6953</data>
<data key="y">-2369.1172</data>
</node>
<node id="apoptotic process">
<data key="label">apoptotic process</data>
<data key="bnc">224241.34</data>
<data key="pr">6.485367</data>
<data key="cc">2.8E-5</data>
<data key="ec">0.0</data>
<data key="weighted indegree">35.349999994039536</data>
<data key="weighted outdegree">0.0</data>
<data key="weighted degree">35.349999994039536</data>
<data key="v-modularity">G9</data>
<data key="v-connections">356</data>
<data key="size">30.284489</data>
<data key="r">255</data>
<data key="g">194</data>
<data key="b">207</data>
<data key="x">2235.0454</data>
<data key="y">1903.8618</data>
</node>
<node id="A0A023G738">
<data key="label">A0A023G738</data>
<data key="bnc">0.0</data>
<data key="pr">0.440135</data>
<data key="cc">2.3E-5</data>
<data key="ec">0.0</data>
<data key="weighted indegree">0.0</data>
<data key="weighted outdegree">0.6700000166893005</data>
<data key="weighted degree">0.6700000166893005</data>
<data key="v-modularity">G9</data>
<data key="v-connections">356</data>
<data key="size">10.0</data>
<data key="r">255</data>
<data key="g">194</data>
<data key="b">207</data>
<data key="x">2440.6577</data>
<data key="y">1694.9437</data>
</node>
<node id="B7PAD9">
<data key="label">B7PAD9</data>
<data key="bnc">0.0</data>
<data key="pr">0.440135</data>
<data key="cc">2.3E-5</data>
<data key="ec">0.0</data>
<data key="weighted indegree">0.0</data>
<data key="weighted outdegree">0.6700000166893005</data>
<data key="weighted degree">0.6700000166893005</data>
<data key="v-modularity">G9</data>
<data key="v-connections">356</data>
<data key="size">10.0</data>
<data key="r">255</data>
<data key="g">194</data>
<data key="b">207</data>
<data key="x">2367.3745</data>
<data key="y">1479.6809</data>
</node>
<node id="V5HL78">
<data key="label">V5HL78</data>
<data key="bnc">22028.38</data>
<data key="pr">0.712912</data>
<data key="cc">2.9E-5</data>
<data key="ec">5.0E-6</data>
<data key="weighted indegree">0.0</data>
<data key="weighted outdegree">1.340000033378601</data>
<data key="weighted degree">1.340000033378601</data>
<data key="v-modularity">G9</data>
<data key="v-connections">356</data>
<data key="size">16.511068</data>
<data key="r">255</data>
<data key="g">194</data>
<data key="b">207</data>
<data key="x">2155.056</data>
<data key="y">1915.3112</data>
</node>
<node id="G3MLK4">
<data key="label">G3MLK4</data>
<data key="bnc">30901.148</data>
<data key="pr">0.777242</data>
<data key="cc">3.1E-5</data>
<data key="ec">7.0E-6</data>
<data key="weighted indegree">0.0</data>
<data key="weighted outdegree">2.0</data>
<data key="weighted degree">2.0</data>
<data key="v-modularity">G9</data>
<data key="v-connections">356</data>
<data key="size">17.694578</data>
<data key="r">255</data>
<data key="g">194</data>
<data key="b">207</data>
<data key="x">-2628.3804</data>
<data key="y">-2137.999</data>
</node>
<node id="A0A023G2C3">
<data key="label">A0A023G2C3</data>
<data key="bnc">22028.38</data>
<data key="pr">0.712912</data>
<data key="cc">2.9E-5</data>
<data key="ec">5.0E-6</data>
<data key="weighted indegree">0.0</data>
<data key="weighted outdegree">2.6600000858306885</data>
<data key="weighted degree">2.6600000858306885</data>
<data key="v-modularity">G9</data>
<data key="v-connections">356</data>
<data key="size">16.511068</data>
<data key="r">255</data>
<data key="g">194</data>
<data key="b">207</data>
<data key="x">2569.9985</data>
<data key="y">1799.2848</data>
</node>
<node id="B7PP17">
<data key="label">B7PP17</data>
<data key="bnc">18940.377</data>
<data key="pr">1.007806</data>
<data key="cc">2.6E-5</data>
<data key="ec">0.0</data>
<data key="weighted indegree">0.0</data>
<data key="weighted outdegree">5.009999871253967</data>
<data key="weighted degree">5.009999871253967</data>
<data key="v-modularity">G9</data>
<data key="v-connections">356</data>
<data key="size">16.043951</data>
<data key="r">255</data>
<data key="g">194</data>
<data key="b">207</data>
<data key="x">574.07666</data>
<data key="y">1333.3938</data>
</node>
<node id="B7QB45">
<data key="label">B7QB45</data>
<data key="bnc">0.0</data>
<data key="pr">0.440135</data>
<data key="cc">2.3E-5</data>
<data key="ec">0.0</data>
<data key="weighted indegree">0.0</data>
<data key="weighted outdegree">1.6699999570846558</data>
<data key="weighted degree">1.6699999570846558</data>
<data key="v-modularity">G9</data>
<data key="v-connections">356</data>
<data key="size">10.0</data>
<data key="r">255</data>
<data key="g">194</data>
<data key="b">207</data>
<data key="x">2191.335</data>
<data key="y">1874.9934</data>
</node>
<node id="G3MT21">
<data key="label">G3MT21</data>
<data key="bnc">30901.148</data>
<data key="pr">0.777242</data>
<data key="cc">3.1E-5</data>
<data key="ec">7.0E-6</data>
<data key="weighted indegree">0.0</data>
<data key="weighted outdegree">3.3399999141693115</data>
<data key="weighted degree">3.3399999141693115</data>
<data key="v-modularity">G9</data>
<data key="v-connections">356</data>
<data key="size">17.694578</data>
<data key="r">255</data>
<data key="g">194</data>
<data key="b">207</data>
<data key="x">2275.3887</data>
<data key="y">1873.244</data>
</node>
<node id="V5IHG3">
<data key="label">V5IHG3</data>
<data key="bnc">70606.09</data>
<data key="pr">1.288054</data>
<data key="cc">3.0E-5</data>
<data key="ec">1.7E-5</data>
<data key="weighted indegree">0.0</data>
<data key="weighted outdegree">6.679999828338623</data>
<data key="weighted degree">6.679999828338623</data>
<data key="v-modularity">G5</data>
<data key="v-connections">578</data>
<data key="size">21.555561</data>
<data key="r">255</data>
<data key="g">136</data>
<data key="b">5</data>
<data key="x">-373.68527</data>
<data key="y">-421.96887</data>
</node>
<node id="B7QJ54">
<data key="label">B7QJ54</data>
<data key="bnc">0.0</data>
<data key="pr">0.440135</data>
<data key="cc">2.3E-5</data>
<data key="ec">0.0</data>
<data key="weighted indegree">0.0</data>
<data key="weighted outdegree">2.0</data>
<data key="weighted degree">2.0</data>
<data key="v-modularity">G9</data>
<data key="v-connections">356</data>
<data key="size">10.0</data>
<data key="r">255</data>
<data key="g">194</data>
<data key="b">207</data>
<data key="x">2059.9932</data>
<data key="y">1628.0234</data>
</node>
<node id="V5IEC3">
<data key="label">V5IEC3</data>
<data key="bnc">30901.148</data>
<data key="pr">0.777242</data>
<data key="cc">3.1E-5</data>
<data key="ec">7.0E-6</data>
<data key="weighted indegree">0.0</data>
<data key="weighted outdegree">4.0</data>
<data key="weighted degree">4.0</data>
<data key="v-modularity">G9</data>
<data key="v-connections">356</data>
<data key="size">17.694578</data>
<data key="r">255</data>
<data key="g">194</data>
<data key="b">207</data>
<data key="x">-2592.7046</data>
<data key="y">-1692.4745</data>
</node>
<node id="B7PEY7">
<data key="label">B7PEY7</data>
<data key="bnc">22028.38</data>
<data key="pr">0.712912</data>
<data key="cc">2.9E-5</data>
<data key="ec">5.0E-6</data>
<data key="weighted indegree">0.0</data>
<data key="weighted outdegree">4.659999847412109</data>
<data key="weighted degree">4.659999847412109</data>
<data key="v-modularity">G9</data>
<data key="v-connections">356</data>
<data key="size">16.511068</data>
<data key="r">255</data>
<data key="g">194</data>
<data key="b">207</data>
<data key="x">2186.5896</data>
<data key="y">2281.456</data>
</node>
<node id="B7QIP0">
<data key="label">B7QIP0</data>
<data key="bnc">0.0</data>
<data key="pr">0.440135</data>
<data key="cc">2.3E-5</data>
<data key="ec">0.0</data>
<data key="weighted indegree">0.0</data>
<data key="weighted outdegree">2.6700000762939453</data>
<data key="weighted degree">2.6700000762939453</data>
<data key="v-modularity">G9</data>
<data key="v-connections">356</data>
<data key="size">10.0</data>
<data key="r">255</data>
<data key="g">194</data>
<data key="b">207</data>
<data key="x">1874.638</data>
<data key="y">1914.953</data>
</node>
<node id="A0A023FHC8">
<data key="label">A0A023FHC8</data>
<data key="bnc">9886.603</data>
<data key="pr">0.755968</data>
<data key="cc">2.5E-5</data>
<data key="ec">0.0</data>
<data key="weighted indegree">0.0</data>
<data key="weighted outdegree">6.0</data>
<data key="weighted degree">6.0</data>
<data key="v-modularity">G9</data>
<data key="v-connections">356</data>
<data key="size">14.403021</data>
<data key="r">255</data>
<data key="g">194</data>
<data key="b">207</data>
<data key="x">1224.24</data>
<data key="y">1530.5527</data>
</node>
<node id="A0A023GCJ6">
<data key="label">A0A023GCJ6</data>
<data key="bnc">0.0</data>
<data key="pr">0.440135</data>
<data key="cc">2.3E-5</data>
<data key="ec">0.0</data>
<data key="weighted indegree">0.0</data>
<data key="weighted outdegree">4.329999923706055</data>
<data key="weighted degree">4.329999923706055</data>
<data key="v-modularity">G9</data>
<data key="v-connections">356</data>
<data key="size">10.0</data>
<data key="r">255</data>
<data key="g">194</data>
<data key="b">207</data>
<data key="x">1835.8125</data>
<data key="y">1555.0332</data>
</node>
<node id="V5HSK6">
<data key="label">V5HSK6</data>
<data key="bnc">22028.38</data>
<data key="pr">0.712912</data>
<data key="cc">2.9E-5</data>
<data key="ec">5.0E-6</data>
<data key="weighted indegree">0.0</data>
<data key="weighted outdegree">11.34000015258789</data>
<data key="weighted degree">11.34000015258789</data>
<data key="v-modularity">G9</data>
<data key="v-connections">356</data>
<data key="size">16.511068</data>
<data key="r">255</data>
<data key="g">194</data>
<data key="b">207</data>
<data key="x">2865.8403</data>
<data key="y">1445.4314</data>
</node>
<node id="A0A023GL13">
<data key="label">A0A023GL13</data>
<data key="bnc">1.0</data>
<data key="pr">1.0</data>
<data key="cc">0.25</data>
<data key="ec">0.0</data>
<data key="weighted indegree">0.0</data>
<data key="weighted outdegree">1.340000033378601</data>
<data key="weighted degree">1.340000033378601</data>
<data key="v-modularity">G54</data>
<data key="v-connections">4</data>
<data key="size">11.539198</data>
<data key="r">192</data>
<data key="g">192</data>
<data key="b">192</data>
<data key="x">-3006.9277</data>
<data key="y">-1292.3094</data>
</node>
<node id="arginine metabolic process">
<data key="label">arginine metabolic process</data>
<data key="bnc">1.0</data>
<data key="pr">1.0</data>
<data key="cc">0.25</data>
<data key="ec">0.0</data>
<data key="weighted indegree">5.6700000166893005</data>
<data key="weighted outdegree">0.0</data>
<data key="weighted degree">5.6700000166893005</data>
<data key="v-modularity">G54</data>
<data key="v-connections">4</data>
<data key="size">11.539198</data>
<data key="r">192</data>
<data key="g">192</data>
<data key="b">192</data>
<data key="x">-2746.0803</data>
<data key="y">-1269.2961</data>
</node>
<node id="B7QBR7">
<data key="label">B7QBR7</data>
<data key="bnc">1.0</data>
<data key="pr">1.0</data>
<data key="cc">0.25</data>
<data key="ec">0.0</data>
<data key="weighted indegree">0.0</data>
<data key="weighted outdegree">10.0</data>
<data key="weighted degree">10.0</data>
<data key="v-modularity">G54</data>
<data key="v-connections">4</data>
<data key="size">11.539198</data>
<data key="r">192</data>
<data key="g">192</data>
<data key="b">192</data>
<data key="x">-2950.464</data>
<data key="y">-895.5118</data>
</node>
<node id="A0A023GMR0">
<data key="label">A0A023GMR0</data>
<data key="bnc">20798.307</data>
<data key="pr">0.936927</data>
<data key="cc">2.4E-5</data>
<data key="ec">0.0</data>
<data key="weighted indegree">0.0</data>
<data key="weighted outdegree">2.0100000500679016</data>
<data key="weighted degree">2.0100000500679016</data>
<data key="v-modularity">G8</data>
<data key="v-connections">416</data>
<data key="size">16.329166</data>
<data key="r">255</data>
<data key="g">51</data>
<data key="b">94</data>
<data key="x">-4180.464</data>
<data key="y">-2464.1963</data>
</node>
<node id="arginyl-tRNA aminoacylation">
<data key="label">arginyl-tRNA aminoacylation</data>
<data key="bnc">523.9225</data>
<data key="pr">1.741756</data>
<data key="cc">2.1E-5</data>
<data key="ec">0.0</data>
<data key="weighted indegree">14.3299999833107</data>
<data key="weighted outdegree">0.0</data>
<data key="weighted degree">14.3299999833107</data>
<data key="v-modularity">G8</data>
<data key="v-connections">416</data>
<data key="size">11.753183</data>
<data key="r">255</data>
<data key="g">51</data>
<data key="b">94</data>
<data key="x">-3046.7393</data>
<data key="y">-2072.2175</data>
</node>
<node id="V5I383">
<data key="label">V5I383</data>
<data key="bnc">1607.411</data>
<data key="pr">0.623818</data>
<data key="cc">2.3E-5</data>
<data key="ec">0.0</data>
<data key="weighted indegree">0.0</data>
<data key="weighted outdegree">2.6600000858306885</data>
<data key="weighted degree">2.6600000858306885</data>
<data key="v-modularity">G8</data>
<data key="v-connections">416</data>
<data key="size">12.162138</data>
<data key="r">255</data>
<data key="g">51</data>
<data key="b">94</data>
<data key="x">-3599.7305</data>
<data key="y">-1986.0304</data>
</node>
<node id="L7M568">
<data key="label">L7M568</data>
<data key="bnc">1607.411</data>
<data key="pr">0.623818</data>
<data key="cc">2.3E-5</data>
<data key="ec">0.0</data>
<data key="weighted indegree">0.0</data>
<data key="weighted outdegree">4.0</data>
<data key="weighted degree">4.0</data>
<data key="v-modularity">G8</data>
<data key="v-connections">416</data>
<data key="size">12.162138</data>
<data key="r">255</data>
<data key="g">51</data>
<data key="b">94</data>
<data key="x">-3345.525</data>
<data key="y">-1911.2065</data>
</node>
<node id="V5H3M0">
<data key="label">V5H3M0</data>
<data key="bnc">1607.411</data>
<data key="pr">0.623818</data>
<data key="cc">2.3E-5</data>
<data key="ec">0.0</data>
<data key="weighted indegree">0.0</data>
<data key="weighted outdegree">6.0</data>
<data key="weighted degree">6.0</data>
<data key="v-modularity">G8</data>
<data key="v-connections">416</data>
<data key="size">12.162138</data>
<data key="r">255</data>
<data key="g">51</data>
<data key="b">94</data>
<data key="x">-3438.19</data>
<data key="y">-2034.4011</data>
</node>
<node id="B7P8Y4">
<data key="label">B7P8Y4</data>
<data key="bnc">20798.307</data>
<data key="pr">0.936927</data>
<data key="cc">2.4E-5</data>
<data key="ec">0.0</data>
<data key="weighted indegree">0.0</data>
<data key="weighted outdegree">9.989999771118164</data>
<data key="weighted degree">9.989999771118164</data>
<data key="v-modularity">G8</data>
<data key="v-connections">416</data>
<data key="size">16.329166</data>
<data key="r">255</data>
<data key="g">51</data>
<data key="b">94</data>
<data key="x">-3799.7656</data>
<data key="y">-2245.1458</data>
</node>
<node id="G3MR33">
<data key="label">G3MR33</data>
<data key="bnc">20798.307</data>
<data key="pr">0.936927</data>
<data key="cc">2.4E-5</data>
<data key="ec">0.0</data>
<data key="weighted indegree">0.0</data>
<data key="weighted outdegree">12.0</data>
<data key="weighted degree">12.0</data>
<data key="v-modularity">G8</data>
<data key="v-connections">416</data>
<data key="size">16.329166</data>
<data key="r">255</data>
<data key="g">51</data>
<data key="b">94</data>
<data key="x">-3925.939</data>
<data key="y">-2145.2903</data>
</node>
<node id="A0A023GM42">
<data key="label">A0A023GM42</data>
<data key="bnc">8331.286</data>
<data key="pr">0.703447</data>
<data key="cc">3.6E-5</data>
<data key="ec">5.62E-4</data>
<data key="weighted indegree">0.0</data>
<data key="weighted outdegree">1.340000033378601</data>
<data key="weighted degree">1.340000033378601</data>
<data key="v-modularity">G2</data>
<data key="v-connections">812</data>
<data key="size">14.059778</data>
<data key="r">255</data>
<data key="g">239</data>
<data key="b">20</data>
<data key="x">2875.523</data>
<data key="y">-2125.1606</data>
</node>
<node id="aromatic amino acid family metabolic process">
<data key="label">aromatic amino acid family metabolic process</data>
<data key="bnc">28653.805</data>
<data key="pr">2.644048</data>
<data key="cc">3.1E-5</data>
<data key="ec">3.0E-6</data>
<data key="weighted indegree">25.010000109672546</data>
<data key="weighted outdegree">0.0</data>
<data key="weighted degree">25.010000109672546</data>
<data key="v-modularity">G2</data>
<data key="v-connections">812</data>
<data key="size">17.413166</data>
<data key="r">255</data>
<data key="g">239</data>
<data key="b">20</data>
<data key="x">2795.1487</data>
<data key="y">-1764.7651</data>
</node>
<node id="B7PQJ7">
<data key="label">B7PQJ7</data>
<data key="bnc">37223.348</data>
<data key="pr">0.967245</data>
<data key="cc">3.9E-5</data>
<data key="ec">6.65E-4</data>
<data key="weighted indegree">0.0</data>
<data key="weighted outdegree">2.0100000500679016</data>
<data key="weighted degree">2.0100000500679016</data>
<data key="v-modularity">G2</data>
<data key="v-connections">812</data>
<data key="size">18.43443</data>
<data key="r">255</data>
<data key="g">239</data>
<data key="b">20</data>
<data key="x">3012.1824</data>
<data key="y">-1964.8961</data>
</node>
<node id="A0A023FJT6">
<data key="label">A0A023FJT6</data>
<data key="bnc">8331.286</data>
<data key="pr">0.703447</data>
<data key="cc">3.6E-5</data>
<data key="ec">5.62E-4</data>
<data key="weighted indegree">0.0</data>
<data key="weighted outdegree">2.0</data>
<data key="weighted degree">2.0</data>
<data key="v-modularity">G2</data>
<data key="v-connections">812</data>
<data key="size">14.059778</data>
<data key="r">255</data>
<data key="g">239</data>
<data key="b">20</data>
<data key="x">2595.3037</data>
<data key="y">-1924.9585</data>
</node>
<node id="B7QMI2">
<data key="label">B7QMI2</data>
<data key="bnc">0.0</data>
<data key="pr">0.43093</data>
<data key="cc">2.5E-5</data>
<data key="ec">2.0E-6</data>
<data key="weighted indegree">0.0</data>
<data key="weighted outdegree">2.0</data>
<data key="weighted degree">2.0</data>
<data key="v-modularity">G2</data>
<data key="v-connections">812</data>
<data key="size">10.0</data>
<data key="r">255</data>
<data key="g">239</data>
<data key="b">20</data>
<data key="x">2954.5667</data>
<data key="y">-2604.995</data>
</node>
<node id="A0A023GJM3">
<data key="label">A0A023GJM3</data>
<data key="bnc">0.0</data>
<data key="pr">0.43093</data>
<data key="cc">2.5E-5</data>
<data key="ec">2.0E-6</data>
<data key="weighted indegree">0.0</data>
<data key="weighted outdegree">2.6700000762939453</data>
<data key="weighted degree">2.6700000762939453</data>
<data key="v-modularity">G2</data>
<data key="v-connections">812</data>
<data key="size">10.0</data>
<data key="r">255</data>
<data key="g">239</data>
<data key="b">20</data>
<data key="x">3272.296</data>
<data key="y">-2245.549</data>
</node>
<node id="A0A023GMT5">
<data key="label">A0A023GMT5</data>
<data key="bnc">3137.22</data>
<data key="pr">0.694728</data>
<data key="cc">3.2E-5</data>
<data key="ec">1.05E-4</data>
<data key="weighted indegree">0.0</data>
<data key="weighted outdegree">6.0</data>
<data key="weighted degree">6.0</data>
<data key="v-modularity">G2</data>
<data key="v-connections">812</data>
<data key="size">12.675704</data>
<data key="r">255</data>
<data key="g">239</data>
<data key="b">20</data>
<data key="x">3155.1792</data>
<data key="y">-1885.1685</data>
</node>
<node id="G3MH07">
<data key="label">G3MH07</data>
<data key="bnc">3137.22</data>
<data key="pr">0.694728</data>
<data key="cc">3.2E-5</data>
<data key="ec">1.05E-4</data>
<data key="weighted indegree">0.0</data>
<data key="weighted outdegree">6.0</data>
<data key="weighted degree">6.0</data>
<data key="v-modularity">G2</data>
<data key="v-connections">812</data>
<data key="size">12.675704</data>
<data key="r">255</data>
<data key="g">239</data>
<data key="b">20</data>
<data key="x">2794.9663</data>
<data key="y">-1518.3469</data>
</node>
<node id="B7Q0D4">
<data key="label">B7Q0D4</data>
<data key="bnc">8331.286</data>
<data key="pr">0.703447</data>
<data key="cc">3.6E-5</data>
<data key="ec">5.62E-4</data>
<data key="weighted indegree">0.0</data>
<data key="weighted outdegree">24.0</data>
<data key="weighted degree">24.0</data>
<data key="v-modularity">G2</data>
<data key="v-connections">812</data>
<data key="size">14.059778</data>
<data key="r">255</data>
<data key="g">239</data>
<data key="b">20</data>
<data key="x">1875.1016</data>
<data key="y">-1525.02</data>
</node>
<node id="V5HV35">
<data key="label">V5HV35</data>
<data key="bnc">5.923611</data>
<data key="pr">0.692328</data>
<data key="cc">2.4E-5</data>
<data key="ec">1.0E-6</data>
<data key="weighted indegree">0.0</data>
<data key="weighted outdegree">1.340000033378601</data>
<data key="weighted degree">1.340000033378601</data>
<data key="v-modularity">G20</data>
<data key="v-connections">25</data>
<data key="size">11.541269</data>
<data key="r">192</data>
<data key="g">192</data>
<data key="b">192</data>
<data key="x">2077.438</data>
<data key="y">1465.7539</data>
</node>
<node id="Arp2/3 complex-mediated actin nucleation">
<data key="label">Arp2/3 complex-mediated actin nucleation</data>
<data key="bnc">191970.78</data>
<data key="pr">4.16544</data>
<data key="cc">2.9E-5</data>
<data key="ec">1.0E-6</data>
<data key="weighted indegree">39.68000024557114</data>
<data key="weighted outdegree">0.0</data>
<data key="weighted degree">39.68000024557114</data>
<data key="v-modularity">G20</data>
<data key="v-connections">25</data>
<data key="size">28.817009</data>
<data key="r">192</data>
<data key="g">192</data>
<data key="b">192</data>
<data key="x">1206.1294</data>
<data key="y">1422.6917</data>
</node>
<node id="B7PCP7">
<data key="label">B7PCP7</data>
<data key="bnc">5.923611</data>
<data key="pr">0.692328</data>
<data key="cc">2.4E-5</data>
<data key="ec">1.0E-6</data>
<data key="weighted indegree">0.0</data>
<data key="weighted outdegree">2.0</data>
<data key="weighted degree">2.0</data>
<data key="v-modularity">G20</data>
<data key="v-connections">25</data>
<data key="size">11.541269</data>
<data key="r">192</data>
<data key="g">192</data>
<data key="b">192</data>
<data key="x">1483.4479</data>
<data key="y">1376.6503</data>
</node>
<node id="A0A023FEE3">
<data key="label">A0A023FEE3</data>
<data key="bnc">0.0</data>
<data key="pr">0.422356</data>
<data key="cc">2.4E-5</data>
<data key="ec">0.0</data>
<data key="weighted indegree">0.0</data>
<data key="weighted outdegree">1.6699999570846558</data>
<data key="weighted degree">1.6699999570846558</data>
<data key="v-modularity">G20</data>
<data key="v-connections">25</data>
<data key="size">10.0</data>
<data key="r">192</data>
<data key="g">192</data>
<data key="b">192</data>
<data key="x">1299.6865</data>
<data key="y">1327.2589</data>
</node>
<node id="B7QGL0">
<data key="label">B7QGL0</data>
<data key="bnc">282831.0</data>
<data key="pr">1.338771</data>
<data key="cc">3.6E-5</data>
<data key="ec">5.61E-4</data>
<data key="weighted indegree">0.0</data>
<data key="weighted outdegree">10.680000305175781</data>
<data key="weighted degree">10.680000305175781</data>
<data key="v-modularity">G20</data>
<data key="v-connections">25</data>
<data key="size">32.68331</data>
<data key="r">192</data>
<data key="g">192</data>
<data key="b">192</data>
<data key="x">1434.0358</data>
<data key="y">1155.2767</data>
</node>
<node id="A0A023NLX9">
<data key="label">A0A023NLX9</data>
<data key="bnc">5.923611</data>
<data key="pr">0.692328</data>
<data key="cc">2.4E-5</data>
<data key="ec">1.0E-6</data>
<data key="weighted indegree">0.0</data>
<data key="weighted outdegree">8.0</data>
<data key="weighted degree">8.0</data>
<data key="v-modularity">G20</data>
<data key="v-connections">25</data>
<data key="size">11.541269</data>
<data key="r">192</data>
<data key="g">192</data>
<data key="b">192</data>
<data key="x">1690.6558</data>
<data key="y">1517.436</data>
</node>
<node id="V5HBV3">
<data key="label">V5HBV3</data>
<data key="bnc">5.923611</data>
<data key="pr">0.692328</data>
<data key="cc">2.4E-5</data>
<data key="ec">1.0E-6</data>
<data key="weighted indegree">0.0</data>
<data key="weighted outdegree">8.0</data>
<data key="weighted degree">8.0</data>
<data key="v-modularity">G20</data>
<data key="v-connections">25</data>
<data key="size">11.541269</data>
<data key="r">192</data>
<data key="g">192</data>
<data key="b">192</data>
<data key="x">1675.0115</data>
<data key="y">1391.8518</data>
</node>
<node id="A0A023GJD2">
<data key="label">A0A023GJD2</data>
<data key="bnc">5.923611</data>
<data key="pr">0.692328</data>
<data key="cc">2.4E-5</data>
<data key="ec">1.0E-6</data>
<data key="weighted indegree">0.0</data>
<data key="weighted outdegree">8.65999984741211</data>
<data key="weighted degree">8.65999984741211</data>
<data key="v-modularity">G20</data>
<data key="v-connections">25</data>
<data key="size">11.541269</data>
<data key="r">192</data>
<data key="g">192</data>
<data key="b">192</data>
<data key="x">1314.9977</data>
<data key="y">1076.0167</data>
</node>
<node id="A0A023GFL2">
<data key="label">A0A023GFL2</data>
<data key="bnc">14144.0</data>
<data key="pr">0.861084</data>
<data key="cc">3.6E-5</data>
<data key="ec">5.6E-4</data>
<data key="weighted indegree">0.0</data>
<data key="weighted outdegree">10.0</data>
<data key="weighted degree">10.0</data>
<data key="v-modularity">G1</data>
<data key="v-connections">1041</data>
<data key="size">15.23674</data>
<data key="r">250</data>
<data key="g">153</data>
<data key="b">255</data>
<data key="x">2394.999</data>
<data key="y">-3064.6887</data>
</node>
<node id="asparagine biosynthetic process">
<data key="label">asparagine biosynthetic process</data>
<data key="bnc">0.0</data>
<data key="pr">0.515961</data>
<data key="cc">2.9E-5</data>
<data key="ec">1.0E-6</data>
<data key="weighted indegree">5.0</data>
<data key="weighted outdegree">0.0</data>
<data key="weighted degree">5.0</data>
<data key="v-modularity">G1</data>
<data key="v-connections">1041</data>
<data key="size">10.0</data>
<data key="r">250</data>
<data key="g">153</data>
<data key="b">255</data>
<data key="x">2353.8523</data>
<data key="y">-3005.0269</data>
</node>
<node id="G3MIP1">
<data key="label">G3MIP1</data>
<data key="bnc">31664.41</data>
<data key="pr">1.006639</data>
<data key="cc">2.4E-5</data>
<data key="ec">0.0</data>
<data key="weighted indegree">0.0</data>
<data key="weighted outdegree">3.0</data>
<data key="weighted degree">3.0</data>
<data key="v-modularity">G8</data>
<data key="v-connections">416</data>
<data key="size">17.787767</data>
<data key="r">255</data>
<data key="g">51</data>
<data key="b">94</data>
<data key="x">-3849.142</data>
<data key="y">-2267.6228</data>
</node>
<node id="asparaginyl-tRNA aminoacylation">
<data key="label">asparaginyl-tRNA aminoacylation</data>
<data key="bnc">14144.667</data>
<data key="pr">1.116921</data>
<data key="cc">2.1E-5</data>
<data key="ec">0.0</data>
<data key="weighted indegree">20.329999923706055</data>
<data key="weighted outdegree">0.0</data>
<data key="weighted degree">20.329999923706055</data>
<data key="v-modularity">G8</data>
<data key="v-connections">416</data>
<data key="size">15.236861</data>
<data key="r">255</data>
<data key="g">51</data>
<data key="b">94</data>
<data key="x">-2898.5886</data>
<data key="y">-1453.3251</data>
</node>
<node id="A0A023FM12">
<data key="label">A0A023FM12</data>
<data key="bnc">31664.41</data>
<data key="pr">1.006639</data>
<data key="cc">2.4E-5</data>
<data key="ec">0.0</data>
<data key="weighted indegree">0.0</data>
<data key="weighted outdegree">9.989999771118164</data>
<data key="weighted degree">9.989999771118164</data>
<data key="v-modularity">G8</data>
<data key="v-connections">416</data>
<data key="size">17.787767</data>
<data key="r">255</data>
<data key="g">51</data>
<data key="b">94</data>
<data key="x">-3697.849</data>
<data key="y">-1314.1908</data>
</node>
<node id="V5H937">
<data key="label">V5H937</data>
<data key="bnc">0.0</data>
<data key="pr">0.466461</data>
<data key="cc">1.8E-5</data>
<data key="ec">0.0</data>
<data key="weighted indegree">0.0</data>
<data key="weighted outdegree">16.0</data>
<data key="weighted degree">16.0</data>
<data key="v-modularity">G8</data>
<data key="v-connections">416</data>
<data key="size">10.0</data>
<data key="r">255</data>
<data key="g">51</data>
<data key="b">94</data>
<data key="x">-3012.4465</data>
<data key="y">-1578.1959</data>
</node>
<node id="B7PTH8">
<data key="label">B7PTH8</data>
<data key="bnc">24595.41</data>
<data key="pr">0.9931</data>
<data key="cc">2.4E-5</data>
<data key="ec">0.0</data>
<data key="weighted indegree">0.0</data>
<data key="weighted outdegree">2.0100000500679016</data>
<data key="weighted degree">2.0100000500679016</data>
<data key="v-modularity">G8</data>
<data key="v-connections">416</data>
<data key="size">16.874966</data>
<data key="r">255</data>
<data key="g">51</data>
<data key="b">94</data>
<data key="x">-5538.1006</data>
<data key="y">-3548.3115</data>
</node>
<node id="aspartyl-tRNA aminoacylation">
<data key="label">aspartyl-tRNA aminoacylation</data>
<data key="bnc">0.666667</data>
<data key="pr">0.712757</data>
<data key="cc">2.1E-5</data>
<data key="ec">0.0</data>
<data key="weighted indegree">4.999999940395355</data>
<data key="weighted outdegree">0.0</data>
<data key="weighted degree">4.999999940395355</data>
<data key="v-modularity">G8</data>
<data key="v-connections">416</data>
<data key="size">11.539058</data>
<data key="r">255</data>
<data key="g">51</data>
<data key="b">94</data>
<data key="x">-5092.9185</data>
<data key="y">-3015.0466</data>
</node>
<node id="L7M8C2">
<data key="label">L7M8C2</data>
<data key="bnc">24595.41</data>
<data key="pr">0.9931</data>
<data key="cc">2.4E-5</data>
<data key="ec">0.0</data>
<data key="weighted indegree">0.0</data>
<data key="weighted outdegree">12.989999771118164</data>
<data key="weighted degree">12.989999771118164</data>
<data key="v-modularity">G8</data>
<data key="v-connections">416</data>
<data key="size">16.874966</data>
<data key="r">255</data>
<data key="g">51</data>
<data key="b">94</data>
<data key="x">-4789.0913</data>
<data key="y">-2459.2397</data>
</node>
<node id="B7P6A9">
<data key="label">B7P6A9</data>
<data key="bnc">26163.867</data>
<data key="pr">1.371202</data>
<data key="cc">3.0E-5</data>
<data key="ec">4.5E-5</data>
<data key="weighted indegree">0.0</data>
<data key="weighted outdegree">23.309999465942383</data>
<data key="weighted degree">23.309999465942383</data>
<data key="v-modularity">G6</data>
<data key="v-connections">533</data>
<data key="size">17.087936</data>
<data key="r">255</data>
<data key="g">85</data>
<data key="b">132</data>
<data key="x">-924.9945</data>
<data key="y">-2604.3923</data>
</node>
<node id="ATP biosynthetic process">
<data key="label">ATP biosynthetic process</data>
<data key="bnc">14.349212</data>
<data key="pr">1.819006</data>
<data key="cc">2.5E-5</data>
<data key="ec">0.0</data>
<data key="weighted indegree">109.32999992370605</data>
<data key="weighted outdegree">0.0</data>
<data key="weighted degree">109.32999992370605</data>
<data key="v-modularity">G6</data>
<data key="v-connections">533</data>
<data key="size">11.544811</data>
<data key="r">255</data>
<data key="g">85</data>
<data key="b">132</data>
<data key="x">-924.953</data>
<data key="y">-2484.8428</data>
</node>
<node id="B7P6A7">
<data key="label">B7P6A7</data>
<data key="bnc">26163.867</data>
<data key="pr">1.371202</data>
<data key="cc">3.0E-5</data>
<data key="ec">4.5E-5</data>
<data key="weighted indegree">0.0</data>
<data key="weighted outdegree">42.0</data>
<data key="weighted degree">42.0</data>
<data key="v-modularity">G6</data>
<data key="v-connections">533</data>
<data key="size">17.087936</data>
<data key="r">255</data>
<data key="g">85</data>
<data key="b">132</data>
<data key="x">-1324.169</data>
<data key="y">-2445.0015</data>
</node>
<node id="V5HG89">
<data key="label">V5HG89</data>
<data key="bnc">24546.596</data>
<data key="pr">1.203373</data>
<data key="cc">3.0E-5</data>
<data key="ec">4.4E-5</data>
<data key="weighted indegree">0.0</data>
<data key="weighted outdegree">43.97999954223633</data>
<data key="weighted degree">43.97999954223633</data>
<data key="v-modularity">G6</data>
<data key="v-connections">533</data>
<data key="size">16.868229</data>
<data key="r">255</data>
<data key="g">85</data>
<data key="b">132</data>
<data key="x">-1365.487</data>
<data key="y">-1364.9012</data>
</node>
<node id="G3MHD3">
<data key="label">G3MHD3</data>
<data key="bnc">26163.867</data>
<data key="pr">1.371202</data>
<data key="cc">3.0E-5</data>
<data key="ec">4.5E-5</data>
<data key="weighted indegree">0.0</data>
<data key="weighted outdegree">77.0</data>
<data key="weighted degree">77.0</data>
<data key="v-modularity">G6</data>
<data key="v-connections">533</data>
<data key="size">17.087936</data>
<data key="r">255</data>
<data key="g">85</data>
<data key="b">132</data>
<data key="x">-1005.00146</data>
<data key="y">-2125.1365</data>
</node>
<node id="L7MMY2">
<data key="label">L7MMY2</data>
<data key="bnc">26163.867</data>
<data key="pr">1.371202</data>
<data key="cc">3.0E-5</data>
<data key="ec">4.5E-5</data>
<data key="weighted indegree">0.0</data>
<data key="weighted outdegree">84.0</data>
<data key="weighted degree">84.0</data>
<data key="v-modularity">G6</data>
<data key="v-connections">533</data>
<data key="size">17.087936</data>
<data key="r">255</data>
<data key="g">85</data>
<data key="b">132</data>
<data key="x">-1524.9519</data>
<data key="y">-2044.8256</data>
</node>
<node id="G3MT42">
<data key="label">G3MT42</data>
<data key="bnc">26163.867</data>
<data key="pr">1.371202</data>
<data key="cc">3.0E-5</data>
<data key="ec">4.5E-5</data>
<data key="weighted indegree">0.0</data>
<data key="weighted outdegree">86.30999946594238</data>
<data key="weighted degree">86.30999946594238</data>
<data key="v-modularity">G6</data>
<data key="v-connections">533</data>
<data key="size">17.087936</data>
<data key="r">255</data>
<data key="g">85</data>
<data key="b">132</data>
<data key="x">-1564.5983</data>
<data key="y">-2445.168</data>
</node>
<node id="A0A023FKR0">
<data key="label">A0A023FKR0</data>
<data key="bnc">26163.867</data>
<data key="pr">1.371202</data>
<data key="cc">3.0E-5</data>
<data key="ec">4.5E-5</data>
<data key="weighted indegree">0.0</data>
<data key="weighted outdegree">88.69000053405762</data>
<data key="weighted degree">88.69000053405762</data>
<data key="v-modularity">G6</data>
<data key="v-connections">533</data>
<data key="size">17.087936</data>
<data key="r">255</data>
<data key="g">85</data>
<data key="b">132</data>
<data key="x">-2234.5847</data>
<data key="y">-1580.7836</data>
</node>
<node id="A0A023FND3">
<data key="label">A0A023FND3</data>
<data key="bnc">26163.867</data>
<data key="pr">1.371202</data>
<data key="cc">3.0E-5</data>
<data key="ec">4.5E-5</data>
<data key="weighted indegree">0.0</data>
<data key="weighted outdegree">88.69000053405762</data>
<data key="weighted degree">88.69000053405762</data>
<data key="v-modularity">G6</data>
<data key="v-connections">533</data>
<data key="size">17.087936</data>
<data key="r">255</data>
<data key="g">85</data>
<data key="b">132</data>
<data key="x">-2241.7622</data>
<data key="y">-1562.5073</data>
</node>
<node id="B7QE46">
<data key="label">B7QE46</data>
<data key="bnc">26163.867</data>
<data key="pr">1.371202</data>
<data key="cc">3.0E-5</data>
<data key="ec">4.5E-5</data>
<data key="weighted indegree">0.0</data>
<data key="weighted outdegree">105.0</data>
<data key="weighted degree">105.0</data>
<data key="v-modularity">G6</data>
<data key="v-connections">533</data>
<data key="size">17.087936</data>
<data key="r">255</data>
<data key="g">85</data>
<data key="b">132</data>
<data key="x">-1509.5256</data>
<data key="y">-1712.2142</data>
</node>
<node id="B7QCK2">
<data key="label">B7QCK2</data>
<data key="bnc">26163.867</data>
<data key="pr">1.371202</data>
<data key="cc">3.0E-5</data>
<data key="ec">4.5E-5</data>
<data key="weighted indegree">0.0</data>
<data key="weighted outdegree">119.0</data>
<data key="weighted degree">119.0</data>
<data key="v-modularity">G6</data>
<data key="v-connections">533</data>
<data key="size">17.087936</data>
<data key="r">255</data>
<data key="g">85</data>
<data key="b">132</data>
<data key="x">-1604.834</data>
<data key="y">-2125.2039</data>
</node>
<node id="A0A023FM46">
<data key="label">A0A023FM46</data>
<data key="bnc">2306.5225</data>
<data key="pr">0.838883</data>
<data key="cc">3.0E-5</data>
<data key="ec">4.4E-5</data>
<data key="weighted indegree">0.0</data>
<data key="weighted outdegree">4.0</data>
<data key="weighted degree">4.0</data>
<data key="v-modularity">G6</data>
<data key="v-connections">533</data>
<data key="size">12.405051</data>
<data key="r">255</data>
<data key="g">85</data>
<data key="b">132</data>
<data key="x">-1324.7607</data>
<data key="y">-2524.9233</data>
</node>
<node id="ATP hydrolysis coupled proton transport">
<data key="label">ATP hydrolysis coupled proton transport</data>
<data key="bnc">45089.547</data>
<data key="pr">3.948919</data>
<data key="cc">3.0E-5</data>
<data key="ec">1.0E-6</data>
<data key="weighted indegree">138.3199998140335</data>
<data key="weighted outdegree">0.0</data>
<data key="weighted degree">138.3199998140335</data>
<data key="v-modularity">G6</data>
<data key="v-connections">533</data>
<data key="size">19.26992</data>
<data key="r">255</data>
<data key="g">85</data>
<data key="b">132</data>
<data key="x">-1517.8638</data>
<data key="y">-1780.2092</data>
</node>
<node id="L7M724">
<data key="label">L7M724</data>
<data key="bnc">0.0</data>
<data key="pr">0.317829</data>
<data key="cc">2.5E-5</data>
<data key="ec">1.0E-6</data>
<data key="weighted indegree">0.0</data>
<data key="weighted outdegree">1.0</data>
<data key="weighted degree">1.0</data>
<data key="v-modularity">G6</data>
<data key="v-connections">533</data>
<data key="size">10.0</data>
<data key="r">255</data>
<data key="g">85</data>
<data key="b">132</data>
<data key="x">-1425.95</data>
<data key="y">-1093.1112</data>
</node>
<node id="V5HCY2">
<data key="label">V5HCY2</data>
<data key="bnc">0.0</data>
<data key="pr">0.317829</data>
<data key="cc">2.5E-5</data>
<data key="ec">1.0E-6</data>
<data key="weighted indegree">0.0</data>
<data key="weighted outdegree">1.3300000429153442</data>
<data key="weighted degree">1.3300000429153442</data>
<data key="v-modularity">G6</data>
<data key="v-connections">533</data>
<data key="size">10.0</data>
<data key="r">255</data>
<data key="g">85</data>
<data key="b">132</data>
<data key="x">-1327.8777</data>
<data key="y">-1279.0575</data>
</node>
<node id="B7Q0Y5">
<data key="label">B7Q0Y5</data>
<data key="bnc">35697.3</data>
<data key="pr">0.590346</data>
<data key="cc">3.7E-5</data>
<data key="ec">5.61E-4</data>
<data key="weighted indegree">0.0</data>
<data key="weighted outdegree">5.340000152587891</data>
<data key="weighted degree">5.340000152587891</data>
<data key="v-modularity">G6</data>
<data key="v-connections">533</data>
<data key="size">18.262136</data>
<data key="r">255</data>
<data key="g">85</data>
<data key="b">132</data>
<data key="x">474.7032</data>
<data key="y">-3045.0889</data>
</node>
<node id="A0A023FJZ6">
<data key="label">A0A023FJZ6</data>
<data key="bnc">2306.5225</data>
<data key="pr">0.838883</data>
<data key="cc">3.0E-5</data>
<data key="ec">4.4E-5</data>
<data key="weighted indegree">0.0</data>
<data key="weighted outdegree">13.319999694824219</data>
<data key="weighted degree">13.319999694824219</data>
<data key="v-modularity">G6</data>
<data key="v-connections">533</data>
<data key="size">12.405051</data>
<data key="r">255</data>
<data key="g">85</data>
<data key="b">132</data>
<data key="x">-1124.8854</data>
<data key="y">-1605.1246</data>
</node>
<node id="A0A023GGK7">
<data key="label">A0A023GGK7</data>
<data key="bnc">0.0</data>
<data key="pr">0.317829</data>
<data key="cc">2.5E-5</data>
<data key="ec">1.0E-6</data>
<data key="weighted indegree">0.0</data>
<data key="weighted outdegree">3.3299999237060547</data>
<data key="weighted degree">3.3299999237060547</data>
<data key="v-modularity">G6</data>
<data key="v-connections">533</data>
<data key="size">10.0</data>
<data key="r">255</data>
<data key="g">85</data>
<data key="b">132</data>
<data key="x">-1229.185</data>
<data key="y">-1365.6174</data>
</node>
<node id="G3MSX8">
<data key="label">G3MSX8</data>
<data key="bnc">2306.5225</data>
<data key="pr">0.838883</data>
<data key="cc">3.0E-5</data>
<data key="ec">4.4E-5</data>
<data key="weighted indegree">0.0</data>
<data key="weighted outdegree">13.319999694824219</data>
<data key="weighted degree">13.319999694824219</data>
<data key="v-modularity">G6</data>
<data key="v-connections">533</data>
<data key="size">12.405051</data>
<data key="r">255</data>
<data key="g">85</data>
<data key="b">132</data>
<data key="x">-684.8642</data>
<data key="y">-2645.1196</data>
</node>
<node id="V5HFM0">
<data key="label">V5HFM0</data>
<data key="bnc">2306.5225</data>
<data key="pr">0.838883</data>
<data key="cc">3.0E-5</data>
<data key="ec">4.4E-5</data>
<data key="weighted indegree">0.0</data>
<data key="weighted outdegree">13.319999694824219</data>
<data key="weighted degree">13.319999694824219</data>
<data key="v-modularity">G6</data>
<data key="v-connections">533</data>
<data key="size">12.405051</data>
<data key="r">255</data>
<data key="g">85</data>
<data key="b">132</data>
<data key="x">-1404.6356</data>
<data key="y">-2444.8618</data>
</node>
<node id="A0A023FG21">
<data key="label">A0A023FG21</data>
<data key="bnc">2306.5225</data>
<data key="pr">0.838883</data>
<data key="cc">3.0E-5</data>
<data key="ec">4.4E-5</data>
<data key="weighted indegree">0.0</data>
<data key="weighted outdegree">14.680000305175781</data>
<data key="weighted degree">14.680000305175781</data>
<data key="v-modularity">G6</data>
<data key="v-connections">533</data>
<data key="size">12.405051</data>
<data key="r">255</data>
<data key="g">85</data>
<data key="b">132</data>
<data key="x">-1654.3535</data>
<data key="y">-1820.3743</data>
</node>
<node id="A0A023GHE9">
<data key="label">A0A023GHE9</data>
<data key="bnc">2306.5225</data>
<data key="pr">0.838883</data>
<data key="cc">3.0E-5</data>
<data key="ec">4.4E-5</data>
<data key="weighted indegree">0.0</data>
<data key="weighted outdegree">25.31999969482422</data>
<data key="weighted degree">25.31999969482422</data>
<data key="v-modularity">G6</data>
<data key="v-connections">533</data>
<data key="size">12.405051</data>
<data key="r">255</data>
<data key="g">85</data>
<data key="b">132</data>
<data key="x">-1526.7461</data>
<data key="y">-1564.8894</data>
</node>
<node id="B7QDF5">
<data key="label">B7QDF5</data>
<data key="bnc">4180.3135</data>
<data key="pr">0.996788</data>
<data key="cc">3.0E-5</data>
<data key="ec">4.4E-5</data>
<data key="weighted indegree">0.0</data>
<data key="weighted outdegree">35.0</data>
<data key="weighted degree">35.0</data>
<data key="v-modularity">G6</data>
<data key="v-connections">533</data>
<data key="size">12.991917</data>
<data key="r">255</data>
<data key="g">85</data>
<data key="b">132</data>
<data key="x">-1404.9971</data>
<data key="y">-3244.729</data>
</node>
<node id="B7PB59">
<data key="label">B7PB59</data>
<data key="bnc">41.96774</data>
<data key="pr">0.467094</data>
<data key="cc">2.4E-5</data>
<data key="ec">1.0E-6</data>
<data key="weighted indegree">0.0</data>
<data key="weighted outdegree">2.0</data>
<data key="weighted degree">2.0</data>
<data key="v-modularity">G6</data>
<data key="v-connections">533</data>
<data key="size">11.5564</data>
<data key="r">255</data>
<data key="g">85</data>
<data key="b">132</data>
<data key="x">-845.1191</data>
<data key="y">-3525.531</data>
</node>
<node id="ATP metabolic process">
<data key="label">ATP metabolic process</data>
<data key="bnc">21960.926</data>
<data key="pr">2.415026</data>
<data key="cc">2.7E-5</data>
<data key="ec">1.0E-6</data>
<data key="weighted indegree">118.99999988079071</data>
<data key="weighted outdegree">0.0</data>
<data key="weighted degree">118.99999988079071</data>
<data key="v-modularity">G6</data>
<data key="v-connections">533</data>
<data key="size">16.501226</data>
<data key="r">255</data>
<data key="g">85</data>
<data key="b">132</data>
<data key="x">-1244.9495</data>
<data key="y">-2485.0664</data>
</node>
<node id="W0FDE8">
<data key="label">W0FDE8</data>
<data key="bnc">2016.8202</data>
<data key="pr">0.672148</data>
<data key="cc">3.2E-5</data>
<data key="ec">1.03E-4</data>
<data key="weighted indegree">0.0</data>
<data key="weighted outdegree">1.340000033378601</data>
<data key="weighted degree">1.340000033378601</data>
<data key="v-modularity">G2</data>
<data key="v-connections">812</data>
<data key="size">12.306191</data>
<data key="r">255</data>
<data key="g">239</data>
<data key="b">20</data>
<data key="x">457.3344</data>
<data key="y">-84.963104</data>
</node>
<node id="ATP synthesis coupled electron transport">
<data key="label">ATP synthesis coupled electron transport</data>
<data key="bnc">25.442308</data>
<data key="pr">2.12759</data>
<data key="cc">2.6E-5</data>
<data key="ec">1.0E-6</data>
<data key="weighted indegree">20.0100000500679</data>
<data key="weighted outdegree">0.0</data>
<data key="weighted degree">20.0100000500679</data>
<data key="v-modularity">G2</data>
<data key="v-connections">812</data>
<data key="size">11.549471</data>
<data key="r">255</data>
<data key="g">239</data>
<data key="b">20</data>
<data key="x">914.94763</data>
<data key="y">34.768005</data>
</node>
<node id="I6MR81">
<data key="label">I6MR81</data>
<data key="bnc">2016.8202</data>
<data key="pr">0.672148</data>
<data key="cc">3.2E-5</data>
<data key="ec">1.03E-4</data>
<data key="weighted indegree">0.0</data>
<data key="weighted outdegree">2.0</data>
<data key="weighted degree">2.0</data>
<data key="v-modularity">G2</data>
<data key="v-connections">812</data>
<data key="size">12.306191</data>
<data key="r">255</data>
<data key="g">239</data>
<data key="b">20</data>
<data key="x">440.97064</data>
<data key="y">418.66113</data>
</node>
<node id="W0FGU1">
<data key="label">W0FGU1</data>
<data key="bnc">2016.8202</data>
<data key="pr">0.672148</data>
<data key="cc">3.2E-5</data>
<data key="ec">1.03E-4</data>
<data key="weighted indegree">0.0</data>
<data key="weighted outdegree">2.0</data>
<data key="weighted degree">2.0</data>
<data key="v-modularity">G2</data>
<data key="v-connections">812</data>
<data key="size">12.306191</data>
<data key="r">255</data>
<data key="g">239</data>
<data key="b">20</data>
<data key="x">875.24695</data>
<data key="y">115.04318</data>
</node>
<node id="B7P6B1">
<data key="label">B7P6B1</data>
<data key="bnc">2016.8202</data>
<data key="pr">0.672148</data>
<data key="cc">3.2E-5</data>
<data key="ec">1.03E-4</data>
<data key="weighted indegree">0.0</data>
<data key="weighted outdegree">3.3399999141693115</data>
<data key="weighted degree">3.3399999141693115</data>
<data key="v-modularity">G2</data>
<data key="v-connections">812</data>
<data key="size">12.306191</data>
<data key="r">255</data>
<data key="g">239</data>
<data key="b">20</data>
<data key="x">1081.281</data>
<data key="y">-136.36217</data>
</node>
<node id="L7M755">
<data key="label">L7M755</data>
<data key="bnc">2016.8202</data>
<data key="pr">0.672148</data>
<data key="cc">3.2E-5</data>
<data key="ec">1.03E-4</data>
<data key="weighted indegree">0.0</data>
<data key="weighted outdegree">9.34000015258789</data>
<data key="weighted degree">9.34000015258789</data>
<data key="v-modularity">G2</data>
<data key="v-connections">812</data>
<data key="size">12.306191</data>
<data key="r">255</data>
<data key="g">239</data>
<data key="b">20</data>
<data key="x">834.9704</data>
<data key="y">-124.70844</data>
</node>
<node id="A0A023FXY1">
<data key="label">A0A023FXY1</data>
<data key="bnc">2016.8202</data>
<data key="pr">0.672148</data>
<data key="cc">3.2E-5</data>
<data key="ec">1.03E-4</data>
<data key="weighted indegree">0.0</data>
<data key="weighted outdegree">10.65999984741211</data>
<data key="weighted degree">10.65999984741211</data>
<data key="v-modularity">G2</data>
<data key="v-connections">812</data>
<data key="size">12.306191</data>
<data key="r">255</data>
<data key="g">239</data>
<data key="b">20</data>
<data key="x">913.7194</data>
<data key="y">244.08577</data>
</node>
<node id="Q76LP1">
<data key="label">Q76LP1</data>
<data key="bnc">7383.991</data>
<data key="pr">0.930395</data>
<data key="cc">3.2E-5</data>
<data key="ec">1.04E-4</data>
<data key="weighted indegree">0.0</data>
<data key="weighted outdegree">17.010000228881836</data>
<data key="weighted degree">17.010000228881836</data>
<data key="v-modularity">G2</data>
<data key="v-connections">812</data>
<data key="size">13.837687</data>
<data key="r">255</data>
<data key="g">239</data>
<data key="b">20</data>
<data key="x">515.1835</data>
<data key="y">474.68182</data>
</node>
<node id="B7QAW9">
<data key="label">B7QAW9</data>
<data key="bnc">0.0</data>
<data key="pr">0.369798</data>
<data key="cc">2.1E-5</data>
<data key="ec">0.0</data>
<data key="weighted indegree">0.0</data>
<data key="weighted outdegree">0.33000001311302185</data>
<data key="weighted degree">0.33000001311302185</data>
<data key="v-modularity">G6</data>
<data key="v-connections">533</data>
<data key="size">10.0</data>
<data key="r">255</data>
<data key="g">85</data>
<data key="b">132</data>
<data key="x">-845.07697</data>
<data key="y">-2565.8167</data>
</node>
<node id="ATP synthesis coupled proton transport">
<data key="label">ATP synthesis coupled proton transport</data>
<data key="bnc">211975.86</data>
<data key="pr">6.723239</data>
<data key="cc">2.5E-5</data>
<data key="ec">1.0E-6</data>
<data key="weighted indegree">138.0</data>
<data key="weighted outdegree">0.0</data>
<data key="weighted degree">138.0</data>
<data key="v-modularity">G6</data>
<data key="v-connections">533</data>
<data key="size">29.740946</data>
<data key="r">255</data>
<data key="g">85</data>
<data key="b">132</data>
<data key="x">-1524.2554</data>
<data key="y">-2525.0132</data>
</node>
<node id="C9W1M1">
<data key="label">C9W1M1</data>
<data key="bnc">0.0</data>
<data key="pr">0.369798</data>
<data key="cc">2.1E-5</data>
<data key="ec">0.0</data>
<data key="weighted indegree">0.0</data>
<data key="weighted outdegree">0.33000001311302185</data>
<data key="weighted degree">0.33000001311302185</data>
<data key="v-modularity">G6</data>
<data key="v-connections">533</data>
<data key="size">10.0</data>
<data key="r">255</data>
<data key="g">85</data>
<data key="b">132</data>
<data key="x">-1503.1641</data>
<data key="y">-2707.9736</data>
</node>
<node id="A0A023FVZ4">
<data key="label">A0A023FVZ4</data>
<data key="bnc">0.0</data>
<data key="pr">0.369798</data>
<data key="cc">2.1E-5</data>
<data key="ec">0.0</data>
<data key="weighted indegree">0.0</data>
<data key="weighted outdegree">0.6700000166893005</data>
<data key="weighted degree">0.6700000166893005</data>
<data key="v-modularity">G6</data>
<data key="v-connections">533</data>
<data key="size">10.0</data>
<data key="r">255</data>
<data key="g">85</data>
<data key="b">132</data>
<data key="x">-1807.105</data>
<data key="y">-1904.5106</data>
</node>
<node id="A0A023FVR7">
<data key="label">A0A023FVR7</data>
<data key="bnc">0.0</data>
<data key="pr">0.369798</data>
<data key="cc">2.1E-5</data>
<data key="ec">0.0</data>
<data key="weighted indegree">0.0</data>
<data key="weighted outdegree">1.3300000429153442</data>
<data key="weighted degree">1.3300000429153442</data>
<data key="v-modularity">G6</data>
<data key="v-connections">533</data>
<data key="size">10.0</data>
<data key="r">255</data>
<data key="g">85</data>
<data key="b">132</data>
<data key="x">-1911.7766</data>
<data key="y">-1797.3899</data>
</node>
<node id="L7M261">
<data key="label">L7M261</data>
<data key="bnc">0.0</data>
<data key="pr">0.369798</data>
<data key="cc">2.1E-5</data>
<data key="ec">0.0</data>
<data key="weighted indegree">0.0</data>
<data key="weighted outdegree">1.3300000429153442</data>
<data key="weighted degree">1.3300000429153442</data>
<data key="v-modularity">G6</data>
<data key="v-connections">533</data>
<data key="size">10.0</data>
<data key="r">255</data>
<data key="g">85</data>
<data key="b">132</data>
<data key="x">-2120.3918</data>
<data key="y">-1186.4718</data>
</node>
<node id="V5HSB1">
<data key="label">V5HSB1</data>
<data key="bnc">0.0</data>
<data key="pr">0.369798</data>
<data key="cc">2.1E-5</data>
<data key="ec">0.0</data>
<data key="weighted indegree">0.0</data>
<data key="weighted outdegree">1.3300000429153442</data>
<data key="weighted degree">1.3300000429153442</data>
<data key="v-modularity">G6</data>
<data key="v-connections">533</data>
<data key="size">10.0</data>
<data key="r">255</data>
<data key="g">85</data>
<data key="b">132</data>
<data key="x">-1385.6621</data>
<data key="y">-1545.6223</data>
</node>
<node id="A0A023FVI3">
<data key="label">A0A023FVI3</data>
<data key="bnc">0.0</data>
<data key="pr">0.369798</data>
<data key="cc">2.1E-5</data>
<data key="ec">0.0</data>
<data key="weighted indegree">0.0</data>
<data key="weighted outdegree">1.6699999570846558</data>
<data key="weighted degree">1.6699999570846558</data>
<data key="v-modularity">G6</data>
<data key="v-connections">533</data>
<data key="size">10.0</data>
<data key="r">255</data>
<data key="g">85</data>
<data key="b">132</data>
<data key="x">-1604.9736</data>
<data key="y">-1844.751</data>
</node>
<node id="A0A023G6M1">
<data key="label">A0A023G6M1</data>
<data key="bnc">20812.672</data>
<data key="pr">0.890852</data>
<data key="cc">3.0E-5</data>
<data key="ec">4.3E-5</data>
<data key="weighted indegree">0.0</data>
<data key="weighted outdegree">6.679999828338623</data>
<data key="weighted degree">6.679999828338623</data>
<data key="v-modularity">G6</data>
<data key="v-connections">533</data>
<data key="size">16.33132</data>
<data key="r">255</data>
<data key="g">85</data>
<data key="b">132</data>
<data key="x">-1046.0652</data>
<data key="y">-2951.2031</data>
</node>
<node id="G3MKQ4">
<data key="label">G3MKQ4</data>
<data key="bnc">0.0</data>
<data key="pr">0.369798</data>
<data key="cc">2.1E-5</data>
<data key="ec">0.0</data>
<data key="weighted indegree">0.0</data>
<data key="weighted outdegree">1.6699999570846558</data>
<data key="weighted degree">1.6699999570846558</data>
<data key="v-modularity">G6</data>
<data key="v-connections">533</data>
<data key="size">10.0</data>
<data key="r">255</data>
<data key="g">85</data>
<data key="b">132</data>
<data key="x">-1525.4955</data>
<data key="y">-2204.946</data>
</node>
<node id="L7M7R7">
<data key="label">L7M7R7</data>
<data key="bnc">0.0</data>
<data key="pr">0.369798</data>
<data key="cc">2.1E-5</data>
<data key="ec">0.0</data>
<data key="weighted indegree">0.0</data>
<data key="weighted outdegree">1.6699999570846558</data>
<data key="weighted degree">1.6699999570846558</data>
<data key="v-modularity">G6</data>
<data key="v-connections">533</data>
<data key="size">10.0</data>
<data key="r">255</data>
<data key="g">85</data>
<data key="b">132</data>
<data key="x">-1342.1211</data>
<data key="y">-1108.5422</data>
</node>
<node id="B7Q5L0">
<data key="label">B7Q5L0</data>
<data key="bnc">0.0</data>
<data key="pr">0.369798</data>
<data key="cc">2.1E-5</data>
<data key="ec">0.0</data>
<data key="weighted indegree">0.0</data>
<data key="weighted outdegree">2.0</data>
<data key="weighted degree">2.0</data>
<data key="v-modularity">G6</data>
<data key="v-connections">533</data>
<data key="size">10.0</data>
<data key="r">255</data>
<data key="g">85</data>
<data key="b">132</data>
<data key="x">-2094.3882</data>
<data key="y">-2125.0007</data>
</node>
<node id="B7QJZ7">
<data key="label">B7QJZ7</data>
<data key="bnc">0.0</data>
<data key="pr">0.369798</data>
<data key="cc">2.1E-5</data>
<data key="ec">0.0</data>
<data key="weighted indegree">0.0</data>
<data key="weighted outdegree">2.0</data>
<data key="weighted degree">2.0</data>
<data key="v-modularity">G6</data>
<data key="v-connections">533</data>
<data key="size">10.0</data>
<data key="r">255</data>
<data key="g">85</data>
<data key="b">132</data>
<data key="x">-1205.0103</data>
<data key="y">-2644.5986</data>
</node>
<node id="L7M706">
<data key="label">L7M706</data>
<data key="bnc">0.0</data>
<data key="pr">0.369798</data>
<data key="cc">2.1E-5</data>
<data key="ec">0.0</data>
<data key="weighted indegree">0.0</data>
<data key="weighted outdegree">2.0</data>
<data key="weighted degree">2.0</data>
<data key="v-modularity">G6</data>
<data key="v-connections">533</data>
<data key="size">10.0</data>
<data key="r">255</data>
<data key="g">85</data>
<data key="b">132</data>
<data key="x">-1708.9346</data>
<data key="y">-1206.4089</data>
</node>
<node id="A0A023FQ98">
<data key="label">A0A023FQ98</data>
<data key="bnc">0.0</data>
<data key="pr">0.369798</data>
<data key="cc">2.1E-5</data>
<data key="ec">0.0</data>
<data key="weighted indegree">0.0</data>
<data key="weighted outdegree">2.6700000762939453</data>
<data key="weighted degree">2.6700000762939453</data>
<data key="v-modularity">G6</data>
<data key="v-connections">533</data>
<data key="size">10.0</data>
<data key="r">255</data>
<data key="g">85</data>
<data key="b">132</data>
<data key="x">-1564.9858</data>
<data key="y">-2925.0596</data>
</node>
<node id="A0A023FHA7">
<data key="label">A0A023FHA7</data>
<data key="bnc">0.0</data>
<data key="pr">0.369798</data>
<data key="cc">2.1E-5</data>
<data key="ec">0.0</data>
<data key="weighted indegree">0.0</data>
<data key="weighted outdegree">3.3299999237060547</data>
<data key="weighted degree">3.3299999237060547</data>
<data key="v-modularity">G6</data>
<data key="v-connections">533</data>
<data key="size">10.0</data>
<data key="r">255</data>
<data key="g">85</data>
<data key="b">132</data>
<data key="x">-1817.8096</data>
<data key="y">-1717.1156</data>
</node>
<node id="A0A023FW64">
<data key="label">A0A023FW64</data>
<data key="bnc">0.0</data>
<data key="pr">0.369798</data>
<data key="cc">2.1E-5</data>
<data key="ec">0.0</data>
<data key="weighted indegree">0.0</data>
<data key="weighted outdegree">4.670000076293945</data>
<data key="weighted degree">4.670000076293945</data>
<data key="v-modularity">G6</data>
<data key="v-connections">533</data>
<data key="size">10.0</data>
<data key="r">255</data>
<data key="g">85</data>
<data key="b">132</data>
<data key="x">-1484.8889</data>
<data key="y">-2125.025</data>
</node>
<node id="A0A023GLH3">
<data key="label">A0A023GLH3</data>
<data key="bnc">40525.363</data>
<data key="pr">1.097587</data>
<data key="cc">3.6E-5</data>
<data key="ec">5.61E-4</data>
<data key="weighted indegree">0.0</data>
<data key="weighted outdegree">6.0</data>
<data key="weighted degree">6.0</data>
<data key="v-modularity">G9</data>
<data key="v-connections">356</data>
<data key="size">18.795235</data>
<data key="r">255</data>
<data key="g">194</data>
<data key="b">207</data>
<data key="x">2634.9648</data>
<data key="y">674.9691</data>
</node>
<node id="ATP-dependent chromatin remodeling">
<data key="label">ATP-dependent chromatin remodeling</data>
<data key="bnc">0.0</data>
<data key="pr">0.460983</data>
<data key="cc">2.9E-5</data>
<data key="ec">1.0E-6</data>
<data key="weighted indegree">2.0</data>
<data key="weighted outdegree">0.0</data>
<data key="weighted degree">2.0</data>
<data key="v-modularity">G9</data>
<data key="v-connections">356</data>
<data key="size">10.0</data>
<data key="r">255</data>
<data key="g">194</data>
<data key="b">207</data>
<data key="x">2542.2883</data>
<data key="y">322.71832</data>
</node>
<node id="B7P6S9">
<data key="label">B7P6S9</data>
<data key="bnc">23553.334</data>
<data key="pr">0.846927</data>
<data key="cc">3.0E-5</data>
<data key="ec">7.0E-6</data>
<data key="weighted indegree">0.0</data>
<data key="weighted outdegree">1.340000033378601</data>
<data key="weighted degree">1.340000033378601</data>
<data key="v-modularity">G3</data>
<data key="v-connections">806</data>
<data key="size">16.72966</data>
<data key="r">82</data>
<data key="g">177</data>
<data key="b">255</data>
<data key="x">-2841.671</data>
<data key="y">-3915.3647</data>
</node>
<node id="attachment of GPI anchor to protein">
<data key="label">attachment of GPI anchor to protein</data>
<data key="bnc">56567.0</data>
<data key="pr">2.963217</data>
<data key="cc">2.5E-5</data>
<data key="ec">0.0</data>
<data key="weighted indegree">17.009999930858612</data>
<data key="weighted outdegree">0.0</data>
<data key="weighted degree">17.009999930858612</data>
<data key="v-modularity">G3</data>
<data key="v-connections">806</data>
<data key="size">20.363895</data>
<data key="r">82</data>
<data key="g">177</data>
<data key="b">255</data>
<data key="x">-4194.0576</data>
<data key="y">-3782.0186</data>
</node>
<node id="A0A023G569">
<data key="label">A0A023G569</data>
<data key="bnc">0.0</data>
<data key="pr">0.509819</data>
<data key="cc">2.1E-5</data>
<data key="ec">0.0</data>
<data key="weighted indegree">0.0</data>
<data key="weighted outdegree">1.6699999570846558</data>
<data key="weighted degree">1.6699999570846558</data>
<data key="v-modularity">G3</data>
<data key="v-connections">806</data>
<data key="size">10.0</data>
<data key="r">82</data>
<data key="g">177</data>
<data key="b">255</data>
<data key="x">-4120.654</data>
<data key="y">-3783.9731</data>
</node>
<node id="L7LUB9">
<data key="label">L7LUB9</data>
<data key="bnc">23553.334</data>
<data key="pr">0.846927</data>
<data key="cc">3.0E-5</data>
<data key="ec">7.0E-6</data>
<data key="weighted indegree">0.0</data>
<data key="weighted outdegree">3.3399999141693115</data>
<data key="weighted degree">3.3399999141693115</data>
<data key="v-modularity">G3</data>
<data key="v-connections">806</data>
<data key="size">16.72966</data>
<data key="r">82</data>
<data key="g">177</data>
<data key="b">255</data>
<data key="x">-4124.4297</data>
<data key="y">-3813.1006</data>
</node>
<node id="B7PWB6">
<data key="label">B7PWB6</data>
<data key="bnc">0.0</data>
<data key="pr">0.509819</data>
<data key="cc">2.1E-5</data>
<data key="ec">0.0</data>
<data key="weighted indegree">0.0</data>
<data key="weighted outdegree">2.0</data>
<data key="weighted degree">2.0</data>
<data key="v-modularity">G3</data>
<data key="v-connections">806</data>
<data key="size">10.0</data>
<data key="r">82</data>
<data key="g">177</data>
<data key="b">255</data>
<data key="x">-2244.9832</data>
<data key="y">-3644.9897</data>
</node>
<node id="B7Q6W0">
<data key="label">B7Q6W0</data>
<data key="bnc">0.0</data>
<data key="pr">0.509819</data>
<data key="cc">2.1E-5</data>
<data key="ec">0.0</data>
<data key="weighted indegree">0.0</data>
<data key="weighted outdegree">2.0</data>
<data key="weighted degree">2.0</data>
<data key="v-modularity">G3</data>
<data key="v-connections">806</data>
<data key="size">10.0</data>
<data key="r">82</data>
<data key="g">177</data>
<data key="b">255</data>
<data key="x">-2485.486</data>
<data key="y">-2645.032</data>
</node>
<node id="L7MAD4">
<data key="label">L7MAD4</data>
<data key="bnc">0.0</data>
<data key="pr">0.509819</data>
<data key="cc">2.1E-5</data>
<data key="ec">0.0</data>
<data key="weighted indegree">0.0</data>
<data key="weighted outdegree">4.329999923706055</data>
<data key="weighted degree">4.329999923706055</data>
<data key="v-modularity">G3</data>
<data key="v-connections">806</data>
<data key="size">10.0</data>
<data key="r">82</data>
<data key="g">177</data>
<data key="b">255</data>
<data key="x">-2299.0664</data>
<data key="y">-3617.727</data>
</node>
<node id="B7PWE6">
<data key="label">B7PWE6</data>
<data key="bnc">23553.334</data>
<data key="pr">0.846927</data>
<data key="cc">3.0E-5</data>
<data key="ec">7.0E-6</data>
<data key="weighted indegree">0.0</data>
<data key="weighted outdegree">9.34000015258789</data>
<data key="weighted degree">9.34000015258789</data>
<data key="v-modularity">G3</data>
<data key="v-connections">806</data>
<data key="size">16.72966</data>
<data key="r">82</data>
<data key="g">177</data>
<data key="b">255</data>
<data key="x">-4180.4736</data>
<data key="y">-3812.6328</data>
</node>
<node id="A7M6G8">
<data key="label">A7M6G8</data>
<data key="bnc">14144.0</data>
<data key="pr">0.918553</data>
<data key="cc">2.3E-5</data>
<data key="ec">0.0</data>
<data key="weighted indegree">0.0</data>
<data key="weighted outdegree">2.0</data>
<data key="weighted degree">2.0</data>
<data key="v-modularity">G3</data>
<data key="v-connections">806</data>
<data key="size">15.23674</data>
<data key="r">82</data>
<data key="g">177</data>
<data key="b">255</data>
<data key="x">-3036.3867</data>
<data key="y">-1018.60223</data>
</node>
<node id="autophagosome assembly">
<data key="label">autophagosome assembly</data>
<data key="bnc">0.0</data>
<data key="pr">0.540385</data>
<data key="cc">2.0E-5</data>
<data key="ec">0.0</data>
<data key="weighted indegree">1.0</data>
<data key="weighted outdegree">0.0</data>
<data key="weighted degree">1.0</data>
<data key="v-modularity">G3</data>
<data key="v-connections">806</data>
<data key="size">10.0</data>
<data key="r">82</data>
<data key="g">177</data>
<data key="b">255</data>
<data key="x">-3335.8982</data>
<data key="y">-1069.0105</data>
</node>
<node id="B7PJK6">
<data key="label">B7PJK6</data>
<data key="bnc">0.0</data>
<data key="pr">0.459226</data>
<data key="cc">2.3E-5</data>
<data key="ec">0.0</data>
<data key="weighted indegree">0.0</data>
<data key="weighted outdegree">0.33000001311302185</data>
<data key="weighted degree">0.33000001311302185</data>
<data key="v-modularity">G3</data>
<data key="v-connections">806</data>
<data key="size">10.0</data>
<data key="r">82</data>
<data key="g">177</data>
<data key="b">255</data>
<data key="x">-3400.8352</data>
<data key="y">-888.1562</data>
</node>
<node id="autophagy">
<data key="label">autophagy</data>
<data key="bnc">226067.0</data>
<data key="pr">7.275904</data>
<data key="cc">2.7E-5</data>
<data key="ec">0.0</data>
<data key="weighted indegree">65.33000016212463</data>
<data key="weighted outdegree">0.0</data>
<data key="weighted degree">65.33000016212463</data>
<data key="v-modularity">G3</data>
<data key="v-connections">806</data>
<data key="size">30.364017</data>
<data key="r">82</data>
<data key="g">177</data>
<data key="b">255</data>
<data key="x">-3924.8264</data>
<data key="y">-954.653</data>
</node>
<node id="L7LYU2">
<data key="label">L7LYU2</data>
<data key="bnc">292635.9</data>
<data key="pr">1.195982</data>
<data key="cc">3.4E-5</data>
<data key="ec">4.6E-5</data>
<data key="weighted indegree">0.0</data>
<data key="weighted outdegree">1.3200000524520874</data>
<data key="weighted degree">1.3200000524520874</data>
<data key="v-modularity">G3</data>
<data key="v-connections">806</data>
<data key="size">33.057575</data>
<data key="r">82</data>
<data key="g">177</data>
<data key="b">255</data>
<data key="x">-1155.7042</data>
<data key="y">-1823.7877</data>
</node>
<node id="A0A023G385">
<data key="label">A0A023G385</data>
<data key="bnc">292635.9</data>
<data key="pr">1.195982</data>
<data key="cc">3.4E-5</data>
<data key="ec">4.6E-5</data>
<data key="weighted indegree">0.0</data>
<data key="weighted outdegree">2.680000066757202</data>
<data key="weighted degree">2.680000066757202</data>
<data key="v-modularity">G3</data>
<data key="v-connections">806</data>
<data key="size">33.057575</data>
<data key="r">82</data>
<data key="g">177</data>
<data key="b">255</data>
<data key="x">-1285.2195</data>
<data key="y">-2005.3909</data>
</node>
<node id="A0A023G8A8">
<data key="label">A0A023G8A8</data>
<data key="bnc">0.0</data>
<data key="pr">0.459226</data>
<data key="cc">2.3E-5</data>
<data key="ec">0.0</data>
<data key="weighted indegree">0.0</data>
<data key="weighted outdegree">1.0</data>
<data key="weighted degree">1.0</data>
<data key="v-modularity">G3</data>
<data key="v-connections">806</data>
<data key="size">10.0</data>
<data key="r">82</data>
<data key="g">177</data>
<data key="b">255</data>
<data key="x">-3644.1816</data>
<data key="y">-709.6151</data>
</node>
<node id="G3MLC2">
<data key="label">G3MLC2</data>
<data key="bnc">0.0</data>
<data key="pr">0.459226</data>
<data key="cc">2.3E-5</data>
<data key="ec">0.0</data>
<data key="weighted indegree">0.0</data>
<data key="weighted outdegree">1.0</data>
<data key="weighted degree">1.0</data>
<data key="v-modularity">G3</data>
<data key="v-connections">806</data>
<data key="size">10.0</data>
<data key="r">82</data>
<data key="g">177</data>
<data key="b">255</data>
<data key="x">-3549.3618</data>
<data key="y">-978.6872</data>
</node>
<node id="V5GXN7">
<data key="label">V5GXN7</data>
<data key="bnc">292635.9</data>
<data key="pr">1.195982</data>
<data key="cc">3.4E-5</data>
<data key="ec">4.6E-5</data>
<data key="weighted indegree">0.0</data>
<data key="weighted outdegree">4.0</data>
<data key="weighted degree">4.0</data>
<data key="v-modularity">G3</data>
<data key="v-connections">806</data>
<data key="size">33.057575</data>
<data key="r">82</data>
<data key="g">177</data>
<data key="b">255</data>
<data key="x">-1964.8427</data>
<data key="y">-2364.9478</data>
</node>
<node id="V5HQD6">
<data key="label">V5HQD6</data>
<data key="bnc">0.0</data>
<data key="pr">0.459226</data>
<data key="cc">2.3E-5</data>
<data key="ec">0.0</data>
<data key="weighted indegree">0.0</data>
<data key="weighted outdegree">1.0</data>
<data key="weighted degree">1.0</data>
<data key="v-modularity">G3</data>
<data key="v-connections">806</data>
<data key="size">10.0</data>
<data key="r">82</data>
<data key="g">177</data>
<data key="b">255</data>
<data key="x">-3373.5986</data>
<data key="y">-972.4085</data>
</node>
<node id="V5IGR2">
<data key="label">V5IGR2</data>
<data key="bnc">0.0</data>
<data key="pr">0.459226</data>
<data key="cc">2.3E-5</data>
<data key="ec">0.0</data>
<data key="weighted indegree">0.0</data>
<data key="weighted outdegree">1.0</data>
<data key="weighted degree">1.0</data>
<data key="v-modularity">G3</data>
<data key="v-connections">806</data>
<data key="size">10.0</data>
<data key="r">82</data>
<data key="g">177</data>
<data key="b">255</data>
<data key="x">-3806.4792</data>
<data key="y">-408.4947</data>
</node>
<node id="L7MH12">
<data key="label">L7MH12</data>
<data key="bnc">0.0</data>
<data key="pr">0.459226</data>
<data key="cc">2.3E-5</data>
<data key="ec">0.0</data>
<data key="weighted indegree">0.0</data>
<data key="weighted outdegree">1.3300000429153442</data>
<data key="weighted degree">1.3300000429153442</data>
<data key="v-modularity">G3</data>
<data key="v-connections">806</data>
<data key="size">10.0</data>
<data key="r">82</data>
<data key="g">177</data>
<data key="b">255</data>
<data key="x">-4237.495</data>
<data key="y">-723.4302</data>
</node>
<node id="D4AH85">
<data key="label">D4AH85</data>
<data key="bnc">292635.9</data>
<data key="pr">1.195982</data>
<data key="cc">3.4E-5</data>
<data key="ec">4.6E-5</data>
<data key="weighted indegree">0.0</data>
<data key="weighted outdegree">8.0</data>
<data key="weighted degree">8.0</data>
<data key="v-modularity">G3</data>
<data key="v-connections">806</data>
<data key="size">33.057575</data>
<data key="r">82</data>
<data key="g">177</data>
<data key="b">255</data>
<data key="x">-2004.6173</data>
<data key="y">-1604.8927</data>
</node>
<node id="V5HDL9">
<data key="label">V5HDL9</data>
<data key="bnc">0.0</data>
<data key="pr">0.459226</data>
<data key="cc">2.3E-5</data>
<data key="ec">0.0</data>
<data key="weighted indegree">0.0</data>
<data key="weighted outdegree">2.0</data>
<data key="weighted degree">2.0</data>
<data key="v-modularity">G3</data>
<data key="v-connections">806</data>
<data key="size">10.0</data>
<data key="r">82</data>
<data key="g">177</data>
<data key="b">255</data>
<data key="x">-3468.202</data>
<data key="y">-838.89197</data>
</node>
<node id="L7M5J6">
<data key="label">L7M5J6</data>
<data key="bnc">0.0</data>
<data key="pr">0.459226</data>
<data key="cc">2.3E-5</data>
<data key="ec">0.0</data>
<data key="weighted indegree">0.0</data>
<data key="weighted outdegree">2.3299999237060547</data>
<data key="weighted degree">2.3299999237060547</data>
<data key="v-modularity">G3</data>
<data key="v-connections">806</data>
<data key="size">10.0</data>
<data key="r">82</data>
<data key="g">177</data>
<data key="b">255</data>
<data key="x">-3701.82</data>
<data key="y">-709.4121</data>
</node>
<node id="B7QI42">
<data key="label">B7QI42</data>
<data key="bnc">0.0</data>
<data key="pr">0.459226</data>
<data key="cc">2.3E-5</data>
<data key="ec">0.0</data>
<data key="weighted indegree">0.0</data>
<data key="weighted outdegree">3.0</data>
<data key="weighted degree">3.0</data>
<data key="v-modularity">G3</data>
<data key="v-connections">806</data>
<data key="size">10.0</data>
<data key="r">82</data>
<data key="g">177</data>
<data key="b">255</data>
<data key="x">-3330.802</data>
<data key="y">-588.226</data>
</node>
<node id="F5HR85">
<data key="label">F5HR85</data>
<data key="bnc">0.0</data>
<data key="pr">0.459226</data>
<data key="cc">2.3E-5</data>
<data key="ec">0.0</data>
<data key="weighted indegree">0.0</data>
<data key="weighted outdegree">3.0</data>
<data key="weighted degree">3.0</data>
<data key="v-modularity">G3</data>
<data key="v-connections">806</data>
<data key="size">10.0</data>
<data key="r">82</data>
<data key="g">177</data>
<data key="b">255</data>
<data key="x">-4071.8496</data>
<data key="y">-683.65875</data>
</node>
<node id="B7Q814">
<data key="label">B7Q814</data>
<data key="bnc">292635.9</data>
<data key="pr">1.195982</data>
<data key="cc">3.4E-5</data>
<data key="ec">4.6E-5</data>
<data key="weighted indegree">0.0</data>
<data key="weighted outdegree">22.68000030517578</data>
<data key="weighted degree">22.68000030517578</data>
<data key="v-modularity">G3</data>
<data key="v-connections">806</data>
<data key="size">33.057575</data>
<data key="r">82</data>
<data key="g">177</data>
<data key="b">255</data>
<data key="x">-1684.9768</data>
<data key="y">-1524.6998</data>
</node>
<node id="L7M4U8">
<data key="label">L7M4U8</data>
<data key="bnc">0.0</data>
<data key="pr">0.459226</data>
<data key="cc">2.3E-5</data>
<data key="ec">0.0</data>
<data key="weighted indegree">0.0</data>
<data key="weighted outdegree">5.670000076293945</data>
<data key="weighted degree">5.670000076293945</data>
<data key="v-modularity">G3</data>
<data key="v-connections">806</data>
<data key="size">10.0</data>
<data key="r">82</data>
<data key="g">177</data>
<data key="b">255</data>
<data key="x">-3981.6045</data>
<data key="y">-728.3883</data>
</node>
<node id="A0A023GDK0">
<data key="label">A0A023GDK0</data>
<data key="bnc">0.0</data>
<data key="pr">0.459226</data>
<data key="cc">2.3E-5</data>
<data key="ec">0.0</data>
<data key="weighted indegree">0.0</data>
<data key="weighted outdegree">9.670000076293945</data>
<data key="weighted degree">9.670000076293945</data>
<data key="v-modularity">G3</data>
<data key="v-connections">806</data>
<data key="size">10.0</data>
<data key="r">82</data>
<data key="g">177</data>
<data key="b">255</data>
<data key="x">-3871.4746</data>
<data key="y">-845.3144</data>
</node>
<node id="A0A023GMB4">
<data key="label">A0A023GMB4</data>
<data key="bnc">0.0</data>
<data key="pr">0.459226</data>
<data key="cc">2.3E-5</data>
<data key="ec">0.0</data>
<data key="weighted indegree">0.0</data>
<data key="weighted outdegree">10.0</data>
<data key="weighted degree">10.0</data>
<data key="v-modularity">G3</data>
<data key="v-connections">806</data>
<data key="size">10.0</data>
<data key="r">82</data>
<data key="g">177</data>
<data key="b">255</data>
<data key="x">-3693.0767</data>
<data key="y">-1024.0183</data>
</node>
<node id="B7PD98">
<data key="label">B7PD98</data>
<data key="bnc">0.0</data>
<data key="pr">0.459226</data>
<data key="cc">2.3E-5</data>
<data key="ec">0.0</data>
<data key="weighted indegree">0.0</data>
<data key="weighted outdegree">13.329999923706055</data>
<data key="weighted degree">13.329999923706055</data>
<data key="v-modularity">G3</data>
<data key="v-connections">806</data>
<data key="size">10.0</data>
<data key="r">82</data>
<data key="g">177</data>
<data key="b">255</data>
<data key="x">-3657.9177</data>
<data key="y">-1139.3634</data>
</node>
<node id="B7Q5X1">
<data key="label">B7Q5X1</data>
<data key="bnc">11853.64</data>
<data key="pr">1.067267</data>
<data key="cc">2.9E-5</data>
<data key="ec">1.7E-5</data>
<data key="weighted indegree">0.0</data>
<data key="weighted outdegree">18.68000030517578</data>
<data key="weighted degree">18.68000030517578</data>
<data key="v-modularity">G4</data>
<data key="v-connections">587</data>
<data key="size">14.805134</data>
<data key="r">199</data>
<data key="g">0</data>
<data key="b">167</data>
<data key="x">-460.95233</data>
<data key="y">-4309.3906</data>
</node>
<node id="axon guidance">
<data key="label">axon guidance</data>
<data key="bnc">0.848485</data>
<data key="pr">0.620695</data>
<data key="cc">2.4E-5</data>
<data key="ec">0.0</data>
<data key="weighted indegree">12.34000015258789</data>
<data key="weighted outdegree">0.0</data>
<data key="weighted degree">12.34000015258789</data>
<data key="v-modularity">G4</data>
<data key="v-connections">587</data>
<data key="size">11.539135</data>
<data key="r">199</data>
<data key="g">0</data>
<data key="b">167</data>
<data key="x">-524.7288</data>
<data key="y">-4244.9536</data>
</node>
<node id="B7Q4V9">
<data key="label">B7Q4V9</data>
<data key="bnc">10582.923</data>
<data key="pr">0.860827</data>
<data key="cc">2.9E-5</data>
<data key="ec">1.7E-5</data>
<data key="weighted indegree">0.0</data>
<data key="weighted outdegree">23.010000228881836</data>
<data key="weighted degree">23.010000228881836</data>
<data key="v-modularity">G4</data>
<data key="v-connections">587</data>
<data key="size">14.549112</data>
<data key="r">199</data>
<data key="g">0</data>
<data key="b">167</data>
<data key="x">-1077.7596</data>
<data key="y">-4236.671</data>
</node>
<node id="barbed-end actin filament capping">
<data key="label">barbed-end actin filament capping</data>
<data key="bnc">327.56226</data>
<data key="pr">1.243569</data>
<data key="cc">2.1E-5</data>
<data key="ec">0.0</data>
<data key="weighted indegree">12.98999997973442</data>
<data key="weighted outdegree">0.0</data>
<data key="weighted degree">12.98999997973442</data>
<data key="v-modularity">G7</data>
<data key="v-connections">419</data>
<data key="size">11.67422</data>
<data key="r">255</data>
<data key="g">189</data>
<data key="b">221</data>
<data key="x">1003.0825</data>
<data key="y">1031.8655</data>
</node>
<node id="B7PTW7">
<data key="label">B7PTW7</data>
<data key="bnc">12.0</data>
<data key="pr">2.378378</data>
<data key="cc">0.25</data>
<data key="ec">0.0</data>
<data key="weighted indegree">0.0</data>
<data key="weighted outdegree">14.680000305175781</data>
<data key="weighted degree">14.680000305175781</data>
<data key="v-modularity">G48</data>
<data key="v-connections">5</data>
<data key="size">11.543825</data>
<data key="r">192</data>
<data key="g">192</data>
<data key="b">192</data>
<data key="x">634.1897</data>
<data key="y">3881.3442</data>
</node>
<node id="barbed-end actin filament uncapping">
<data key="label">barbed-end actin filament uncapping</data>
<data key="bnc">0.0</data>
<data key="pr">0.655405</data>
<data key="cc">0.142857</data>
<data key="ec">0.0</data>
<data key="weighted indegree">3.6700000762939453</data>
<data key="weighted outdegree">0.0</data>
<data key="weighted degree">3.6700000762939453</data>
<data key="v-modularity">G48</data>
<data key="v-connections">5</data>
<data key="size">10.0</data>
<data key="r">192</data>
<data key="g">192</data>
<data key="b">192</data>
<data key="x">462.114</data>
<data key="y">3999.6392</data>
</node>
<node id="G3MMC1">
<data key="label">G3MMC1</data>
<data key="bnc">22351.02</data>
<data key="pr">0.864425</data>
<data key="cc">2.7E-5</data>
<data key="ec">3.0E-6</data>
<data key="weighted indegree">0.0</data>
<data key="weighted outdegree">2.0100000500679016</data>
<data key="weighted degree">2.0100000500679016</data>
<data key="v-modularity">G10</data>
<data key="v-connections">257</data>
<data key="size">16.557934</data>
<data key="r">255</data>
<data key="g">254</data>
<data key="b">138</data>
<data key="x">3757.1277</data>
<data key="y">-1752.6276</data>
</node>
<node id="base-excision repair">
<data key="label">base-excision repair</data>
<data key="bnc">26435.94</data>
<data key="pr">1.802363</data>
<data key="cc">3.0E-5</data>
<data key="ec">2.0E-6</data>
<data key="weighted indegree">37.36000007390976</data>
<data key="weighted outdegree">0.0</data>
<data key="weighted degree">37.36000007390976</data>
<data key="v-modularity">G10</data>
<data key="v-connections">257</data>
<data key="size">17.124218</data>
<data key="r">255</data>
<data key="g">254</data>
<data key="b">138</data>
<data key="x">3314.933</data>
<data key="y">-1914.1624</data>
</node>
<node id="A0A023FWP3">
<data key="label">A0A023FWP3</data>
<data key="bnc">147926.39</data>
<data key="pr">1.068693</data>
<data key="cc">3.7E-5</data>
<data key="ec">5.64E-4</data>
<data key="weighted indegree">0.0</data>
<data key="weighted outdegree">6.679999828338623</data>
<data key="weighted degree">6.679999828338623</data>
<data key="v-modularity">G10</data>
<data key="v-connections">257</data>
<data key="size">26.582615</data>
<data key="r">255</data>
<data key="g">254</data>
<data key="b">138</data>
<data key="x">3355.0337</data>
<data key="y">-1899.2539</data>
</node>
<node id="B7Q8B3">
<data key="label">B7Q8B3</data>
<data key="bnc">22351.02</data>
<data key="pr">0.864425</data>
<data key="cc">2.7E-5</data>
<data key="ec">3.0E-6</data>
<data key="weighted indegree">0.0</data>
<data key="weighted outdegree">5.009999871253967</data>
<data key="weighted degree">5.009999871253967</data>
<data key="v-modularity">G10</data>
<data key="v-connections">257</data>
<data key="size">16.557934</data>
<data key="r">255</data>
<data key="g">254</data>
<data key="b">138</data>
<data key="x">4230.0557</data>
<data key="y">-1151.5175</data>
</node>
<node id="B7Q4U2">
<data key="label">B7Q4U2</data>
<data key="bnc">237476.9</data>
<data key="pr">1.310761</data>
<data key="cc">3.7E-5</data>
<data key="ec">5.66E-4</data>
<data key="weighted indegree">0.0</data>
<data key="weighted outdegree">10.019999742507935</data>
<data key="weighted degree">10.019999742507935</data>
<data key="v-modularity">G10</data>
<data key="v-connections">257</data>
<data key="size">30.853424</data>
<data key="r">255</data>
<data key="g">254</data>
<data key="b">138</data>
<data key="x">3274.9387</data>
<data key="y">-1908.8641</data>
</node>
<node id="B7PBC0">
<data key="label">B7PBC0</data>
<data key="bnc">9497.673</data>
<data key="pr">0.641376</data>
<data key="cc">3.7E-5</data>
<data key="ec">5.62E-4</data>
<data key="weighted indegree">0.0</data>
<data key="weighted outdegree">10.0</data>
<data key="weighted degree">10.0</data>
<data key="v-modularity">G10</data>
<data key="v-connections">257</data>
<data key="size">14.319474</data>
<data key="r">255</data>
<data key="g">254</data>
<data key="b">138</data>
<data key="x">3293.609</data>
<data key="y">-1928.585</data>
</node>
<node id="B7Q1M0">
<data key="label">B7Q1M0</data>
<data key="bnc">20320.592</data>
<data key="pr">1.277539</data>
<data key="cc">2.9E-5</data>
<data key="ec">6.0E-6</data>
<data key="weighted indegree">0.0</data>
<data key="weighted outdegree">70.02000045776367</data>
<data key="weighted degree">70.02000045776367</data>
<data key="v-modularity">G10</data>
<data key="v-connections">257</data>
<data key="size">16.25708</data>
<data key="r">255</data>
<data key="g">254</data>
<data key="b">138</data>
<data key="x">3154.913</data>
<data key="y">-524.6459</data>
</node>
<node id="A0A023G749">
<data key="label">A0A023G749</data>
<data key="bnc">237476.9</data>
<data key="pr">1.310761</data>
<data key="cc">3.7E-5</data>
<data key="ec">5.66E-4</data>
<data key="weighted indegree">0.0</data>
<data key="weighted outdegree">40.02000045776367</data>
<data key="weighted degree">40.02000045776367</data>
<data key="v-modularity">G10</data>
<data key="v-connections">257</data>
<data key="size">30.853424</data>
<data key="r">255</data>
<data key="g">254</data>
<data key="b">138</data>
<data key="x">3320.6377</data>
<data key="y">-1925.1671</data>
</node>
<node id="A0A023GDS1">
<data key="label">A0A023GDS1</data>
<data key="bnc">0.5</data>
<data key="pr">0.695964</data>
<data key="cc">2.4E-5</data>
<data key="ec">1.0E-6</data>
<data key="weighted indegree">0.0</data>
<data key="weighted outdegree">8.0</data>
<data key="weighted degree">8.0</data>
<data key="v-modularity">G37</data>
<data key="v-connections">6</data>
<data key="size">11.538988</data>
<data key="r">192</data>
<data key="g">192</data>
<data key="b">192</data>
<data key="x">3201.7202</data>
<data key="y">-3111.79</data>
</node>
<node id="basement membrane assembly">
<data key="label">basement membrane assembly</data>
<data key="bnc">21210.0</data>
<data key="pr">1.284621</data>
<data key="cc">2.9E-5</data>
<data key="ec">1.0E-6</data>
<data key="weighted indegree">37.329999923706055</data>
<data key="weighted outdegree">0.0</data>
<data key="weighted degree">37.329999923706055</data>
<data key="v-modularity">G37</data>
<data key="v-connections">6</data>
<data key="size">16.39063</data>
<data key="r">192</data>
<data key="g">192</data>
<data key="b">192</data>
<data key="x">3113.276</data>
<data key="y">-3520.7595</data>
</node>
<node id="B7Q1H6">
<data key="label">B7Q1H6</data>
<data key="bnc">75425.414</data>
<data key="pr">1.16361</data>
<data key="cc">3.7E-5</data>
<data key="ec">5.67E-4</data>
<data key="weighted indegree">0.0</data>
<data key="weighted outdegree">38.68000030517578</data>
<data key="weighted degree">38.68000030517578</data>
<data key="v-modularity">G37</data>
<data key="v-connections">6</data>
<data key="size">21.93575</data>
<data key="r">192</data>
<data key="g">192</data>
<data key="b">192</data>
<data key="x">3315.0366</data>
<data key="y">-3724.6511</data>
</node>
<node id="L7MK84">
<data key="label">L7MK84</data>
<data key="bnc">0.5</data>
<data key="pr">0.695964</data>
<data key="cc">2.4E-5</data>
<data key="ec">1.0E-6</data>
<data key="weighted indegree">0.0</data>
<data key="weighted outdegree">22.65999984741211</data>
<data key="weighted degree">22.65999984741211</data>
<data key="v-modularity">G37</data>
<data key="v-connections">6</data>
<data key="size">11.538988</data>
<data key="r">192</data>
<data key="g">192</data>
<data key="b">192</data>
<data key="x">2915.0098</data>
<data key="y">-3711.619</data>
</node>
<node id="V5HJY9">
<data key="label">V5HJY9</data>
<data key="bnc">0.5</data>
<data key="pr">0.695964</data>
<data key="cc">2.4E-5</data>
<data key="ec">1.0E-6</data>
<data key="weighted indegree">0.0</data>
<data key="weighted outdegree">24.65999984741211</data>
<data key="weighted degree">24.65999984741211</data>
<data key="v-modularity">G37</data>
<data key="v-connections">6</data>
<data key="size">11.538988</data>
<data key="r">192</data>
<data key="g">192</data>
<data key="b">192</data>
<data key="x">2995.2026</data>
<data key="y">-2964.9053</data>
</node>
<node id="B7QFR0">
<data key="label">B7QFR0</data>
<data key="bnc">0.0</data>
<data key="pr">0.436418</data>
<data key="cc">2.7E-5</data>
<data key="ec">3.0E-6</data>
<data key="weighted indegree">0.0</data>
<data key="weighted outdegree">0.33000001311302185</data>
<data key="weighted degree">0.33000001311302185</data>
<data key="v-modularity">G16</data>
<data key="v-connections">121</data>
<data key="size">10.0</data>
<data key="r">192</data>
<data key="g">192</data>
<data key="b">192</data>
<data key="x">1955.2471</data>
<data key="y">-808.3689</data>
</node>
<node id="biosynthetic process">
<data key="label">biosynthetic process</data>
<data key="bnc">900571.0</data>
<data key="pr">18.532957</data>
<data key="cc">3.3E-5</data>
<data key="ec">6.0E-6</data>
<data key="weighted indegree">146.35000044107437</data>
<data key="weighted outdegree">0.0</data>
<data key="weighted degree">146.35000044107437</data>
<data key="v-modularity">G16</data>
<data key="v-connections">121</data>
<data key="size">49.224674</data>
<data key="r">192</data>
<data key="g">192</data>
<data key="b">192</data>
<data key="x">2074.7766</data>
<data key="y">-924.96576</data>
</node>
<node id="V5HDQ8">
<data key="label">V5HDQ8</data>
<data key="bnc">0.0</data>
<data key="pr">0.436418</data>
<data key="cc">2.7E-5</data>
<data key="ec">3.0E-6</data>
<data key="weighted indegree">0.0</data>
<data key="weighted outdegree">0.33000001311302185</data>
<data key="weighted degree">0.33000001311302185</data>
<data key="v-modularity">G16</data>
<data key="v-connections">121</data>
<data key="size">10.0</data>
<data key="r">192</data>
<data key="g">192</data>
<data key="b">192</data>
<data key="x">2275.1785</data>
<data key="y">-564.99677</data>
</node>
<node id="A0A023FIA3">
<data key="label">A0A023FIA3</data>
<data key="bnc">0.0</data>
<data key="pr">0.436418</data>
<data key="cc">2.7E-5</data>
<data key="ec">3.0E-6</data>
<data key="weighted indegree">0.0</data>
<data key="weighted outdegree">0.6700000166893005</data>
<data key="weighted degree">0.6700000166893005</data>
<data key="v-modularity">G16</data>
<data key="v-connections">121</data>
<data key="size">10.0</data>
<data key="r">192</data>
<data key="g">192</data>
<data key="b">192</data>
<data key="x">2594.9995</data>
<data key="y">-887.85803</data>
</node>
<node id="B7PXN7">
<data key="label">B7PXN7</data>
<data key="bnc">87935.21</data>
<data key="pr">1.101781</data>
<data key="cc">3.7E-5</data>
<data key="ec">5.64E-4</data>
<data key="weighted indegree">0.0</data>
<data key="weighted outdegree">2.0100000500679016</data>
<data key="weighted degree">2.0100000500679016</data>
<data key="v-modularity">G16</data>
<data key="v-connections">121</data>
<data key="size">22.867249</data>
<data key="r">192</data>
<data key="g">192</data>
<data key="b">192</data>
<data key="x">2924.146</data>
<data key="y">-759.4718</data>
</node>
<node id="B7QG89">
<data key="label">B7QG89</data>
<data key="bnc">0.0</data>
<data key="pr">0.436418</data>
<data key="cc">2.7E-5</data>
<data key="ec">3.0E-6</data>
<data key="weighted indegree">0.0</data>
<data key="weighted outdegree">0.6700000166893005</data>
<data key="weighted degree">0.6700000166893005</data>
<data key="v-modularity">G16</data>
<data key="v-connections">121</data>
<data key="size">10.0</data>
<data key="r">192</data>
<data key="g">192</data>
<data key="b">192</data>
<data key="x">2354.8206</data>
<data key="y">-485.07465</data>
</node>
<node id="B7QLV1">
<data key="label">B7QLV1</data>
<data key="bnc">2314.384</data>
<data key="pr">0.701618</data>
<data key="cc">2.7E-5</data>
<data key="ec">4.0E-6</data>
<data key="weighted indegree">0.0</data>
<data key="weighted outdegree">1.340000033378601</data>
<data key="weighted degree">1.340000033378601</data>
<data key="v-modularity">G16</data>
<data key="v-connections">121</data>
<data key="size">12.4077</data>
<data key="r">192</data>
<data key="g">192</data>
<data key="b">192</data>
<data key="x">1835.006</data>
<data key="y">235.18675</data>
</node>
<node id="L7M7N7">
<data key="label">L7M7N7</data>
<data key="bnc">2314.384</data>
<data key="pr">0.701618</data>
<data key="cc">2.7E-5</data>
<data key="ec">4.0E-6</data>
<data key="weighted indegree">0.0</data>
<data key="weighted outdegree">1.340000033378601</data>
<data key="weighted degree">1.340000033378601</data>
<data key="v-modularity">G16</data>
<data key="v-connections">121</data>
<data key="size">12.4077</data>
<data key="r">192</data>
<data key="g">192</data>
<data key="b">192</data>
<data key="x">2155.6008</data>
<data key="y">-164.86992</data>
</node>
<node id="V5HJ23">
<data key="label">V5HJ23</data>
<data key="bnc">68824.36</data>
<data key="pr">0.708001</data>
<data key="cc">2.8E-5</data>
<data key="ec">3.0E-6</data>
<data key="weighted indegree">0.0</data>
<data key="weighted outdegree">1.340000033378601</data>
<data key="weighted degree">1.340000033378601</data>
<data key="v-modularity">G16</data>
<data key="v-connections">121</data>
<data key="size">21.411602</data>
<data key="r">192</data>
<data key="g">192</data>
<data key="b">192</data>
<data key="x">3017.4985</data>
<data key="y">-3419.1382</data>
</node>
<node id="A0A023GK23">
<data key="label">A0A023GK23</data>
<data key="bnc">80862.21</data>
<data key="pr">1.017808</data>
<data key="cc">3.7E-5</data>
<data key="ec">5.64E-4</data>
<data key="weighted indegree">0.0</data>
<data key="weighted outdegree">3.0</data>
<data key="weighted degree">3.0</data>
<data key="v-modularity">G16</data>
<data key="v-connections">121</data>
<data key="size">22.349773</data>
<data key="r">192</data>
<data key="g">192</data>
<data key="b">192</data>
<data key="x">2795.011</data>
<data key="y">-1165.1035</data>
</node>
<node id="A0A023GP85">
<data key="label">A0A023GP85</data>
<data key="bnc">0.0</data>
<data key="pr">0.436418</data>
<data key="cc">2.7E-5</data>
<data key="ec">3.0E-6</data>
<data key="weighted indegree">0.0</data>
<data key="weighted outdegree">1.0</data>
<data key="weighted degree">1.0</data>
<data key="v-modularity">G16</data>
<data key="v-connections">121</data>
<data key="size">10.0</data>
<data key="r">192</data>
<data key="g">192</data>
<data key="b">192</data>
<data key="x">2515.2625</data>
<data key="y">-725.2673</data>
</node>
<node id="B7PH73">
<data key="label">B7PH73</data>
<data key="bnc">0.0</data>
<data key="pr">0.436418</data>
<data key="cc">2.7E-5</data>
<data key="ec">3.0E-6</data>
<data key="weighted indegree">0.0</data>
<data key="weighted outdegree">1.0</data>
<data key="weighted degree">1.0</data>
<data key="v-modularity">G16</data>
<data key="v-connections">121</data>
<data key="size">10.0</data>
<data key="r">192</data>
<data key="g">192</data>
<data key="b">192</data>
<data key="x">2514.9136</data>
<data key="y">-645.8166</data>
</node>
<node id="L7MAF6">
<data key="label">L7MAF6</data>
<data key="bnc">73791.21</data>
<data key="pr">0.708936</data>
<data key="cc">3.7E-5</data>
<data key="ec">5.63E-4</data>
<data key="weighted indegree">0.0</data>
<data key="weighted outdegree">2.0</data>
<data key="weighted degree">2.0</data>
<data key="v-modularity">G16</data>
<data key="v-connections">121</data>
<data key="size">21.808283</data>
<data key="r">192</data>
<data key="g">192</data>
<data key="b">192</data>
<data key="x">2914.8872</data>
<data key="y">-1963.0927</data>
</node>
<node id="A0A023FKK3">
<data key="label">A0A023FKK3</data>
<data key="bnc">20678.334</data>
<data key="pr">0.970221</data>
<data key="cc">2.7E-5</data>
<data key="ec">3.0E-6</data>
<data key="weighted indegree">0.0</data>
<data key="weighted outdegree">3.9900001287460327</data>
<data key="weighted degree">3.9900001287460327</data>
<data key="v-modularity">G16</data>
<data key="v-connections">121</data>
<data key="size">16.31114</data>
<data key="r">192</data>
<data key="g">192</data>
<data key="b">192</data>
<data key="x">-1164.043</data>
<data key="y">-483.29636</data>
</node>
<node id="A0A023FUT3">
<data key="label">A0A023FUT3</data>
<data key="bnc">0.0</data>
<data key="pr">0.436418</data>
<data key="cc">2.7E-5</data>
<data key="ec">3.0E-6</data>
<data key="weighted indegree">0.0</data>
<data key="weighted outdegree">1.3300000429153442</data>
<data key="weighted degree">1.3300000429153442</data>
<data key="v-modularity">G16</data>
<data key="v-connections">121</data>
<data key="size">10.0</data>
<data key="r">192</data>
<data key="g">192</data>
<data key="b">192</data>
<data key="x">2313.143</data>
<data key="y">-776.40466</data>
</node>
<node id="A0A023GGK0">
<data key="label">A0A023GGK0</data>
<data key="bnc">77508.18</data>
<data key="pr">0.909741</data>
<data key="cc">3.0E-5</data>
<data key="ec">9.0E-6</data>
<data key="weighted indegree">0.0</data>
<data key="weighted outdegree">3.9900001287460327</data>
<data key="weighted degree">3.9900001287460327</data>
<data key="v-modularity">G5</data>
<data key="v-connections">578</data>
<data key="size">22.096136</data>
<data key="r">255</data>
<data key="g">136</data>
<data key="b">5</data>
<data key="x">-1298.8934</data>
<data key="y">-1332.2705</data>
</node>
<node id="B7PQ91">
<data key="label">B7PQ91</data>
<data key="bnc">0.0</data>
<data key="pr">0.436418</data>
<data key="cc">2.7E-5</data>
<data key="ec">3.0E-6</data>
<data key="weighted indegree">0.0</data>
<data key="weighted outdegree">1.3300000429153442</data>
<data key="weighted degree">1.3300000429153442</data>
<data key="v-modularity">G16</data>
<data key="v-connections">121</data>
<data key="size">10.0</data>
<data key="r">192</data>
<data key="g">192</data>
<data key="b">192</data>
<data key="x">2219.7488</data>
<data key="y">-766.3867</data>
</node>
<node id="B7QLB0">
<data key="label">B7QLB0</data>
<data key="bnc">2314.384</data>
<data key="pr">0.701618</data>
<data key="cc">2.7E-5</data>
<data key="ec">4.0E-6</data>
<data key="weighted indegree">0.0</data>
<data key="weighted outdegree">2.6600000858306885</data>
<data key="weighted degree">2.6600000858306885</data>
<data key="v-modularity">G16</data>
<data key="v-connections">121</data>
<data key="size">12.4077</data>
<data key="r">192</data>
<data key="g">192</data>
<data key="b">192</data>
<data key="x">1767.2415</data>
<data key="y">420.45468</data>
</node>
<node id="V5H1C0">
<data key="label">V5H1C0</data>
<data key="bnc">0.0</data>
<data key="pr">0.436418</data>
<data key="cc">2.7E-5</data>
<data key="ec">3.0E-6</data>
<data key="weighted indegree">0.0</data>
<data key="weighted outdegree">1.3300000429153442</data>
<data key="weighted degree">1.3300000429153442</data>
<data key="v-modularity">G16</data>
<data key="v-connections">121</data>
<data key="size">10.0</data>
<data key="r">192</data>
<data key="g">192</data>
<data key="b">192</data>
<data key="x">2363.2917</data>
<data key="y">-633.45447</data>
</node>
<node id="V5I335">
<data key="label">V5I335</data>
<data key="bnc">0.0</data>
<data key="pr">0.436418</data>
<data key="cc">2.7E-5</data>
<data key="ec">3.0E-6</data>
<data key="weighted indegree">0.0</data>
<data key="weighted outdegree">1.3300000429153442</data>
<data key="weighted degree">1.3300000429153442</data>
<data key="v-modularity">G16</data>
<data key="v-connections">121</data>
<data key="size">10.0</data>
<data key="r">192</data>
<data key="g">192</data>
<data key="b">192</data>
<data key="x">2314.7651</data>
<data key="y">-724.924</data>
</node>
<node id="A0A023GLT3">
<data key="label">A0A023GLT3</data>
<data key="bnc">56564.0</data>
<data key="pr">2.242698</data>
<data key="cc">2.7E-5</data>
<data key="ec">3.0E-6</data>
<data key="weighted indegree">0.0</data>
<data key="weighted outdegree">8.349999785423279</data>
<data key="weighted degree">8.349999785423279</data>
<data key="v-modularity">G16</data>
<data key="v-connections">121</data>
<data key="size">20.363625</data>
<data key="r">192</data>
<data key="g">192</data>
<data key="b">192</data>
<data key="x">2094.1885</data>
<data key="y">338.47092</data>
</node>
<node id="B7PK76">
<data key="label">B7PK76</data>
<data key="bnc">44810.316</data>
<data key="pr">0.700216</data>
<data key="cc">3.2E-5</data>
<data key="ec">1.06E-4</data>
<data key="weighted indegree">0.0</data>
<data key="weighted outdegree">3.3399999141693115</data>
<data key="weighted degree">3.3399999141693115</data>
<data key="v-modularity">G16</data>
<data key="v-connections">121</data>
<data key="size">19.241611</data>
<data key="r">192</data>
<data key="g">192</data>
<data key="b">192</data>
<data key="x">1275.0693</data>
<data key="y">-725.2937</data>
</node>
<node id="B7QI51">
<data key="label">B7QI51</data>
<data key="bnc">73791.21</data>
<data key="pr">0.708936</data>
<data key="cc">3.7E-5</data>
<data key="ec">5.63E-4</data>
<data key="weighted indegree">0.0</data>
<data key="weighted outdegree">3.3399999141693115</data>
<data key="weighted degree">3.3399999141693115</data>
<data key="v-modularity">G16</data>
<data key="v-connections">121</data>
<data key="size">21.808283</data>
<data key="r">192</data>
<data key="g">192</data>
<data key="b">192</data>
<data key="x">2315.018</data>
<data key="y">-885.0106</data>
</node>
<node id="L7LW20">
<data key="label">L7LW20</data>
<data key="bnc">4038.6533</data>
<data key="pr">1.019084</data>
<data key="cc">2.7E-5</data>
<data key="ec">4.0E-6</data>
<data key="weighted indegree">0.0</data>
<data key="weighted outdegree">5.009999871253967</data>
<data key="weighted degree">5.009999871253967</data>
<data key="v-modularity">G16</data>
<data key="v-connections">121</data>
<data key="size">12.950367</data>
<data key="r">192</data>
<data key="g">192</data>
<data key="b">192</data>
<data key="x">2155.25</data>
<data key="y">714.98895</data>
</node>
<node id="V5HQD5">
<data key="label">V5HQD5</data>
<data key="bnc">0.0</data>
<data key="pr">0.436418</data>
<data key="cc">2.7E-5</data>
<data key="ec">3.0E-6</data>
<data key="weighted indegree">0.0</data>
<data key="weighted outdegree">1.6699999570846558</data>
<data key="weighted degree">1.6699999570846558</data>
<data key="v-modularity">G16</data>
<data key="v-connections">121</data>
<data key="size">10.0</data>
<data key="r">192</data>
<data key="g">192</data>
<data key="b">192</data>
<data key="x">2490.3752</data>
<data key="y">-1040.5876</data>
</node>
<node id="A0A023FQ29">
<data key="label">A0A023FQ29</data>
<data key="bnc">0.0</data>
<data key="pr">0.436418</data>
<data key="cc">2.7E-5</data>
<data key="ec">3.0E-6</data>
<data key="weighted indegree">0.0</data>
<data key="weighted outdegree">2.0</data>
<data key="weighted degree">2.0</data>
<data key="v-modularity">G16</data>
<data key="v-connections">121</data>
<data key="size">10.0</data>
<data key="r">192</data>
<data key="g">192</data>
<data key="b">192</data>
<data key="x">2715.159</data>
<data key="y">-765.0366</data>
</node>
<node id="A0A023GKJ8">
<data key="label">A0A023GKJ8</data>
<data key="bnc">18845.334</data>
<data key="pr">0.773151</data>
<data key="cc">2.7E-5</data>
<data key="ec">3.0E-6</data>
<data key="weighted indegree">0.0</data>
<data key="weighted outdegree">4.0</data>
<data key="weighted degree">4.0</data>
<data key="v-modularity">G16</data>
<data key="v-connections">121</data>
<data key="size">16.028997</data>
<data key="r">192</data>
<data key="g">192</data>
<data key="b">192</data>
<data key="x">2275.0308</data>
<data key="y">-125.16976</data>
</node>
<node id="A0A023GMX7">
<data key="label">A0A023GMX7</data>
<data key="bnc">73791.21</data>
<data key="pr">0.708936</data>
<data key="cc">3.7E-5</data>
<data key="ec">5.63E-4</data>
<data key="weighted indegree">0.0</data>
<data key="weighted outdegree">4.0</data>
<data key="weighted degree">4.0</data>
<data key="v-modularity">G16</data>
<data key="v-connections">121</data>
<data key="size">21.808283</data>
<data key="r">192</data>
<data key="g">192</data>
<data key="b">192</data>
<data key="x">2583.5618</data>
<data key="y">-1118.2267</data>
</node>
<node id="B7PMT6">
<data key="label">B7PMT6</data>
<data key="bnc">0.0</data>
<data key="pr">0.436418</data>
<data key="cc">2.7E-5</data>
<data key="ec">3.0E-6</data>
<data key="weighted indegree">0.0</data>
<data key="weighted outdegree">2.0</data>
<data key="weighted degree">2.0</data>
<data key="v-modularity">G16</data>
<data key="v-connections">121</data>
<data key="size">10.0</data>
<data key="r">192</data>
<data key="g">192</data>
<data key="b">192</data>
<data key="x">2474.9846</data>
<data key="y">-1229.9513</data>
</node>
<node id="B7Q0R1">
<data key="label">B7Q0R1</data>
<data key="bnc">18845.334</data>
<data key="pr">0.773151</data>
<data key="cc">2.7E-5</data>
<data key="ec">3.0E-6</data>
<data key="weighted indegree">0.0</data>
<data key="weighted outdegree">4.0</data>
<data key="weighted degree">4.0</data>
<data key="v-modularity">G16</data>
<data key="v-connections">121</data>
<data key="size">16.028997</data>
<data key="r">192</data>
<data key="g">192</data>
<data key="b">192</data>
<data key="x">2154.9773</data>
<data key="y">-525.72626</data>
</node>
<node id="G3MKH4">
<data key="label">G3MKH4</data>
<data key="bnc">32826.598</data>
<data key="pr">1.406082</data>
<data key="cc">2.7E-5</data>
<data key="ec">3.0E-6</data>
<data key="weighted indegree">0.0</data>
<data key="weighted outdegree">8.0</data>
<data key="weighted degree">8.0</data>
<data key="v-modularity">G16</data>
<data key="v-connections">121</data>
<data key="size">17.927488</data>
<data key="r">192</data>
<data key="g">192</data>
<data key="b">192</data>
<data key="x">1113.5836</data>
<data key="y">395.1953</data>
</node>
<node id="G3MR89">
<data key="label">G3MR89</data>
<data key="bnc">0.0</data>
<data key="pr">0.436418</data>
<data key="cc">2.7E-5</data>
<data key="ec">3.0E-6</data>
<data key="weighted indegree">0.0</data>
<data key="weighted outdegree">2.0</data>
<data key="weighted degree">2.0</data>
<data key="v-modularity">G16</data>
<data key="v-connections">121</data>
<data key="size">10.0</data>
<data key="r">192</data>
<data key="g">192</data>
<data key="b">192</data>
<data key="x">2111.0562</data>
<data key="y">-480.38455</data>
</node>
<node id="L7LZX8">
<data key="label">L7LZX8</data>
<data key="bnc">0.0</data>
<data key="pr">0.436418</data>
<data key="cc">2.7E-5</data>
<data key="ec">3.0E-6</data>
<data key="weighted indegree">0.0</data>
<data key="weighted outdegree">2.0</data>
<data key="weighted degree">2.0</data>
<data key="v-modularity">G16</data>
<data key="v-connections">121</data>
<data key="size">10.0</data>
<data key="r">192</data>
<data key="g">192</data>
<data key="b">192</data>
<data key="x">1994.8378</data>
<data key="y">-324.78625</data>
</node>
<node id="L7M7X2">
<data key="label">L7M7X2</data>
<data key="bnc">0.0</data>
<data key="pr">0.436418</data>
<data key="cc">2.7E-5</data>
<data key="ec">3.0E-6</data>
<data key="weighted indegree">0.0</data>
<data key="weighted outdegree">2.0</data>
<data key="weighted degree">2.0</data>
<data key="v-modularity">G16</data>
<data key="v-connections">121</data>
<data key="size">10.0</data>
<data key="r">192</data>
<data key="g">192</data>
<data key="b">192</data>
<data key="x">2714.9932</data>
<data key="y">-564.83673</data>
</node>
<node id="A0A023GK07">
<data key="label">A0A023GK07</data>
<data key="bnc">68824.36</data>
<data key="pr">0.708001</data>
<data key="cc">2.8E-5</data>
<data key="ec">3.0E-6</data>
<data key="weighted indegree">0.0</data>
<data key="weighted outdegree">4.659999847412109</data>
<data key="weighted degree">4.659999847412109</data>
<data key="v-modularity">G16</data>
<data key="v-connections">121</data>
<data key="size">21.411602</data>
<data key="r">192</data>
<data key="g">192</data>
<data key="b">192</data>
<data key="x">2292.6433</data>
<data key="y">-4470.2607</data>
</node>
<node id="A0A023GMB6">
<data key="label">A0A023GMB6</data>
<data key="bnc">20678.334</data>
<data key="pr">0.970221</data>
<data key="cc">2.7E-5</data>
<data key="ec">3.0E-6</data>
<data key="weighted indegree">0.0</data>
<data key="weighted outdegree">6.989999771118164</data>
<data key="weighted degree">6.989999771118164</data>
<data key="v-modularity">G16</data>
<data key="v-connections">121</data>
<data key="size">16.31114</data>
<data key="r">192</data>
<data key="g">192</data>
<data key="b">192</data>
<data key="x">-1213.6725</data>
<data key="y">-24.480658</data>
</node>
<node id="B7PH74">
<data key="label">B7PH74</data>
<data key="bnc">0.0</data>
<data key="pr">0.436418</data>
<data key="cc">2.7E-5</data>
<data key="ec">3.0E-6</data>
<data key="weighted indegree">0.0</data>
<data key="weighted outdegree">2.3299999237060547</data>
<data key="weighted degree">2.3299999237060547</data>
<data key="v-modularity">G16</data>
<data key="v-connections">121</data>
<data key="size">10.0</data>
<data key="r">192</data>
<data key="g">192</data>
<data key="b">192</data>
<data key="x">2394.9863</data>
<data key="y">-844.9073</data>
</node>
<node id="B7QMM1">
<data key="label">B7QMM1</data>
<data key="bnc">80862.21</data>
<data key="pr">1.017808</data>
<data key="cc">3.7E-5</data>
<data key="ec">5.64E-4</data>
<data key="weighted indegree">0.0</data>
<data key="weighted outdegree">6.989999771118164</data>
<data key="weighted degree">6.989999771118164</data>
<data key="v-modularity">G16</data>
<data key="v-connections">121</data>
<data key="size">22.349773</data>
<data key="r">192</data>
<data key="g">192</data>
<data key="b">192</data>
<data key="x">2668.617</data>
<data key="y">-965.13824</data>
</node>
<node id="A0A023FJZ7">
<data key="label">A0A023FJZ7</data>
<data key="bnc">0.0</data>
<data key="pr">0.436418</data>
<data key="cc">2.7E-5</data>
<data key="ec">3.0E-6</data>
<data key="weighted indegree">0.0</data>
<data key="weighted outdegree">2.6700000762939453</data>
<data key="weighted degree">2.6700000762939453</data>
<data key="v-modularity">G16</data>
<data key="v-connections">121</data>
<data key="size">10.0</data>
<data key="r">192</data>
<data key="g">192</data>
<data key="b">192</data>
<data key="x">2035.0388</data>
<data key="y">-835.5689</data>
</node>
<node id="A0A023FMK0">
<data key="label">A0A023FMK0</data>
<data key="bnc">2314.384</data>
<data key="pr">0.701618</data>
<data key="cc">2.7E-5</data>
<data key="ec">4.0E-6</data>
<data key="weighted indegree">0.0</data>
<data key="weighted outdegree">5.340000152587891</data>
<data key="weighted degree">5.340000152587891</data>
<data key="v-modularity">G16</data>
<data key="v-connections">121</data>
<data key="size">12.4077</data>
<data key="r">192</data>
<data key="g">192</data>
<data key="b">192</data>
<data key="x">1653.3425</data>
<data key="y">345.73502</data>
</node>
<node id="B7QG90">
<data key="label">B7QG90</data>
<data key="bnc">0.0</data>
<data key="pr">0.436418</data>
<data key="cc">2.7E-5</data>
<data key="ec">3.0E-6</data>
<data key="weighted indegree">0.0</data>
<data key="weighted outdegree">2.6700000762939453</data>
<data key="weighted degree">2.6700000762939453</data>
<data key="v-modularity">G16</data>
<data key="v-connections">121</data>
<data key="size">10.0</data>
<data key="r">192</data>
<data key="g">192</data>
<data key="b">192</data>
<data key="x">1874.9907</data>
<data key="y">-804.52026</data>
</node>
<node id="V5HC76">
<data key="label">V5HC76</data>
<data key="bnc">0.0</data>
<data key="pr">0.436418</data>
<data key="cc">2.7E-5</data>
<data key="ec">3.0E-6</data>
<data key="weighted indegree">0.0</data>
<data key="weighted outdegree">2.6700000762939453</data>
<data key="weighted degree">2.6700000762939453</data>
<data key="v-modularity">G16</data>
<data key="v-connections">121</data>
<data key="size">10.0</data>
<data key="r">192</data>
<data key="g">192</data>
<data key="b">192</data>
<data key="x">2115.3193</data>
<data key="y">-1016.64905</data>
</node>
<node id="V5HL08">
<data key="label">V5HL08</data>
<data key="bnc">0.0</data>
<data key="pr">0.436418</data>
<data key="cc">2.7E-5</data>
<data key="ec">3.0E-6</data>
<data key="weighted indegree">0.0</data>
<data key="weighted outdegree">2.6700000762939453</data>
<data key="weighted degree">2.6700000762939453</data>
<data key="v-modularity">G16</data>
<data key="v-connections">121</data>
<data key="size">10.0</data>
<data key="r">192</data>
<data key="g">192</data>
<data key="b">192</data>
<data key="x">2314.996</data>
<data key="y">-1082.5712</data>
</node>
<node id="V5HT46">
<data key="label">V5HT46</data>
<data key="bnc">18845.334</data>
<data key="pr">0.773151</data>
<data key="cc">2.7E-5</data>
<data key="ec">3.0E-6</data>
<data key="weighted indegree">0.0</data>
<data key="weighted outdegree">5.340000152587891</data>
<data key="weighted degree">5.340000152587891</data>
<data key="v-modularity">G16</data>
<data key="v-connections">121</data>
<data key="size">16.028997</data>
<data key="r">192</data>
<data key="g">192</data>
<data key="b">192</data>
<data key="x">2670.6357</data>
<data key="y">-41.309685</data>
</node>
<node id="V5HPG4">
<data key="label">V5HPG4</data>
<data key="bnc">0.0</data>
<data key="pr">0.436418</data>
<data key="cc">2.7E-5</data>
<data key="ec">3.0E-6</data>
<data key="weighted indegree">0.0</data>
<data key="weighted outdegree">3.0</data>
<data key="weighted degree">3.0</data>
<data key="v-modularity">G16</data>
<data key="v-connections">121</data>
<data key="size">10.0</data>
<data key="r">192</data>
<data key="g">192</data>
<data key="b">192</data>
<data key="x">2634.884</data>
<data key="y">-805.3714</data>
</node>
<node id="A0A023FJK8">
<data key="label">A0A023FJK8</data>
<data key="bnc">0.0</data>
<data key="pr">0.436418</data>
<data key="cc">2.7E-5</data>
<data key="ec">3.0E-6</data>
<data key="weighted indegree">0.0</data>
<data key="weighted outdegree">3.6700000762939453</data>
<data key="weighted degree">3.6700000762939453</data>
<data key="v-modularity">G16</data>
<data key="v-connections">121</data>
<data key="size">10.0</data>
<data key="r">192</data>
<data key="g">192</data>
<data key="b">192</data>
<data key="x">1800.843</data>
<data key="y">-972.42377</data>
</node>
<node id="L7LU61">
<data key="label">L7LU61</data>
<data key="bnc">0.0</data>
<data key="pr">0.436418</data>
<data key="cc">2.7E-5</data>
<data key="ec">3.0E-6</data>
<data key="weighted indegree">0.0</data>
<data key="weighted outdegree">4.0</data>
<data key="weighted degree">4.0</data>
<data key="v-modularity">G16</data>
<data key="v-connections">121</data>
<data key="size">10.0</data>
<data key="r">192</data>
<data key="g">192</data>
<data key="b">192</data>
<data key="x">2715.1248</data>
<data key="y">-924.914</data>
</node>
<node id="A0A023GIP5">
<data key="label">A0A023GIP5</data>
<data key="bnc">0.0</data>
<data key="pr">0.436418</data>
<data key="cc">2.7E-5</data>
<data key="ec">3.0E-6</data>
<data key="weighted indegree">0.0</data>
<data key="weighted outdegree">4.670000076293945</data>
<data key="weighted degree">4.670000076293945</data>
<data key="v-modularity">G16</data>
<data key="v-connections">121</data>
<data key="size">10.0</data>
<data key="r">192</data>
<data key="g">192</data>
<data key="b">192</data>
<data key="x">2155.5063</data>
<data key="y">-885.0348</data>
</node>
<node id="B7P986">
<data key="label">B7P986</data>
<data key="bnc">20678.334</data>
<data key="pr">0.970221</data>
<data key="cc">2.7E-5</data>
<data key="ec">3.0E-6</data>
<data key="weighted indegree">0.0</data>
<data key="weighted outdegree">15.0</data>
<data key="weighted degree">15.0</data>
<data key="v-modularity">G16</data>
<data key="v-connections">121</data>
<data key="size">16.31114</data>
<data key="r">192</data>
<data key="g">192</data>
<data key="b">192</data>
<data key="x">-84.560394</data>
<data key="y">-5.095602</data>
</node>
<node id="L7M559">
<data key="label">L7M559</data>
<data key="bnc">0.0</data>
<data key="pr">0.436418</data>
<data key="cc">2.7E-5</data>
<data key="ec">3.0E-6</data>
<data key="weighted indegree">0.0</data>
<data key="weighted outdegree">5.0</data>
<data key="weighted degree">5.0</data>
<data key="v-modularity">G16</data>
<data key="v-connections">121</data>
<data key="size">10.0</data>
<data key="r">192</data>
<data key="g">192</data>
<data key="b">192</data>
<data key="x">2235.0588</data>
<data key="y">-1204.9021</data>
</node>
<node id="L7M8A4">
<data key="label">L7M8A4</data>
<data key="bnc">2314.384</data>
<data key="pr">0.701618</data>
<data key="cc">2.7E-5</data>
<data key="ec">4.0E-6</data>
<data key="weighted indegree">0.0</data>
<data key="weighted outdegree">10.0</data>
<data key="weighted degree">10.0</data>
<data key="v-modularity">G16</data>
<data key="v-connections">121</data>
<data key="size">12.4077</data>
<data key="r">192</data>
<data key="g">192</data>
<data key="b">192</data>
<data key="x">1614.6353</data>
<data key="y">489.66</data>
</node>
<node id="A0A023FW81">
<data key="label">A0A023FW81</data>
<data key="bnc">0.0</data>
<data key="pr">0.436418</data>
<data key="cc">2.7E-5</data>
<data key="ec">3.0E-6</data>
<data key="weighted indegree">0.0</data>
<data key="weighted outdegree">6.329999923706055</data>
<data key="weighted degree">6.329999923706055</data>
<data key="v-modularity">G16</data>
<data key="v-connections">121</data>
<data key="size">10.0</data>
<data key="r">192</data>
<data key="g">192</data>
<data key="b">192</data>
<data key="x">2140.283</data>
<data key="y">-967.4177</data>
</node>
<node id="B7Q1F6">
<data key="label">B7Q1F6</data>
<data key="bnc">2314.384</data>
<data key="pr">0.701618</data>
<data key="cc">2.7E-5</data>
<data key="ec">4.0E-6</data>
<data key="weighted indegree">0.0</data>
<data key="weighted outdegree">13.34000015258789</data>
<data key="weighted degree">13.34000015258789</data>
<data key="v-modularity">G16</data>
<data key="v-connections">121</data>
<data key="size">12.4077</data>
<data key="r">192</data>
<data key="g">192</data>
<data key="b">192</data>
<data key="x">1856.8672</data>
<data key="y">594.82587</data>
</node>
<node id="A0A023GME4">
<data key="label">A0A023GME4</data>
<data key="bnc">44810.316</data>
<data key="pr">0.700216</data>
<data key="cc">3.2E-5</data>
<data key="ec">1.06E-4</data>
<data key="weighted indegree">0.0</data>
<data key="weighted outdegree">18.0</data>
<data key="weighted degree">18.0</data>
<data key="v-modularity">G16</data>
<data key="v-connections">121</data>
<data key="size">19.241611</data>
<data key="r">192</data>
<data key="g">192</data>
<data key="b">192</data>
<data key="x">-125.04039</data>
<data key="y">-1427.8682</data>
</node>
<node id="B7PYN9">
<data key="label">B7PYN9</data>
<data key="bnc">144356.38</data>
<data key="pr">0.972734</data>
<data key="cc">3.9E-5</data>
<data key="ec">6.66E-4</data>
<data key="weighted indegree">0.0</data>
<data key="weighted outdegree">33.0</data>
<data key="weighted degree">33.0</data>
<data key="v-modularity">G16</data>
<data key="v-connections">121</data>
<data key="size">26.386862</data>
<data key="r">192</data>
<data key="g">192</data>
<data key="b">192</data>
<data key="x">1314.9165</data>
<data key="y">-605.5212</data>
</node>
<node id="V5HE67">
<data key="label">V5HE67</data>
<data key="bnc">144356.38</data>
<data key="pr">0.972734</data>
<data key="cc">3.9E-5</data>
<data key="ec">6.66E-4</data>
<data key="weighted indegree">0.0</data>
<data key="weighted outdegree">39.989999771118164</data>
<data key="weighted degree">39.989999771118164</data>
<data key="v-modularity">G16</data>
<data key="v-connections">121</data>
<data key="size">26.386862</data>
<data key="r">192</data>
<data key="g">192</data>
<data key="b">192</data>
<data key="x">2395.0676</data>
<data key="y">-965.00726</data>
</node>
<node id="A0A023FTP9">
<data key="label">A0A023FTP9</data>
<data key="bnc">2827.2</data>
<data key="pr">0.84119</data>
<data key="cc">2.6E-5</data>
<data key="ec">0.0</data>
<data key="weighted indegree">0.0</data>
<data key="weighted outdegree">2.0</data>
<data key="weighted degree">2.0</data>
<data key="v-modularity">G12</data>
<data key="v-connections">213</data>
<data key="size">12.576808</data>
<data key="r">192</data>
<data key="g">192</data>
<data key="b">192</data>
<data key="x">-1565.6091</data>
<data key="y">-5197.5547</data>
</node>
<node id="blood coagulation">
<data key="label">blood coagulation</data>
<data key="bnc">10.0</data>
<data key="pr">1.937528</data>
<data key="cc">2.2E-5</data>
<data key="ec">0.0</data>
<data key="weighted indegree">6.990000009536743</data>
<data key="weighted outdegree">0.0</data>
<data key="weighted degree">6.990000009536743</data>
<data key="v-modularity">G12</data>
<data key="v-connections">213</data>
<data key="size">11.542984</data>
<data key="r">192</data>
<data key="g">192</data>
<data key="b">192</data>
<data key="x">-1609.3293</data>
<data key="y">-5064.4146</data>
</node>
<node id="L7MCE6">
<data key="label">L7MCE6</data>
<data key="bnc">2827.2</data>
<data key="pr">0.84119</data>
<data key="cc">2.6E-5</data>
<data key="ec">0.0</data>
<data key="weighted indegree">0.0</data>
<data key="weighted outdegree">2.0</data>
<data key="weighted degree">2.0</data>
<data key="v-modularity">G12</data>
<data key="v-connections">213</data>
<data key="size">12.576808</data>
<data key="r">192</data>
<data key="g">192</data>
<data key="b">192</data>
<data key="x">-1591.3423</data>
<data key="y">-5478.802</data>
</node>
<node id="G3MR94">
<data key="label">G3MR94</data>
<data key="bnc">2827.2</data>
<data key="pr">0.84119</data>
<data key="cc">2.6E-5</data>
<data key="ec">0.0</data>
<data key="weighted indegree">0.0</data>
<data key="weighted outdegree">2.6600000858306885</data>
<data key="weighted degree">2.6600000858306885</data>
<data key="v-modularity">G12</data>
<data key="v-connections">213</data>
<data key="size">12.576808</data>
<data key="r">192</data>
<data key="g">192</data>
<data key="b">192</data>
<data key="x">-1406.3854</data>
<data key="y">-5338.1455</data>
</node>
<node id="L7M9P8">
<data key="label">L7M9P8</data>
<data key="bnc">2827.2</data>
<data key="pr">0.84119</data>
<data key="cc">2.6E-5</data>
<data key="ec">0.0</data>
<data key="weighted indegree">0.0</data>
<data key="weighted outdegree">2.6600000858306885</data>
<data key="weighted degree">2.6600000858306885</data>
<data key="v-modularity">G12</data>
<data key="v-connections">213</data>
<data key="size">12.576808</data>
<data key="r">192</data>
<data key="g">192</data>
<data key="b">192</data>
<data key="x">-1975.4039</data>
<data key="y">-4970.555</data>
</node>
<node id="L7M951">
<data key="label">L7M951</data>
<data key="bnc">2827.2</data>
<data key="pr">0.84119</data>
<data key="cc">2.6E-5</data>
<data key="ec">0.0</data>
<data key="weighted indegree">0.0</data>
<data key="weighted outdegree">4.659999847412109</data>
<data key="weighted degree">4.659999847412109</data>
<data key="v-modularity">G12</data>
<data key="v-connections">213</data>
<data key="size">12.576808</data>
<data key="r">192</data>
<data key="g">192</data>
<data key="b">192</data>
<data key="x">-1560.9006</data>
<data key="y">-5059.8374</data>
</node>
<node id="A0A023FLJ5">
<data key="label">A0A023FLJ5</data>
<data key="bnc">28286.0</data>
<data key="pr">1.290286</data>
<data key="cc">3.2E-5</data>
<data key="ec">1.03E-4</data>
<data key="weighted indegree">0.0</data>
<data key="weighted outdegree">3.0</data>
<data key="weighted degree">3.0</data>
<data key="v-modularity">G2</data>
<data key="v-connections">812</data>
<data key="size">17.366053</data>
<data key="r">255</data>
<data key="g">239</data>
<data key="b">20</data>
<data key="x">-45.2116</data>
<data key="y">235.1853</data>
</node>
<node id="branched-chain amino acid catabolic process">
<data key="label">branched-chain amino acid catabolic process</data>
<data key="bnc">0.0</data>
<data key="pr">0.515581</data>
<data key="cc">2.6E-5</data>
<data key="ec">0.0</data>
<data key="weighted indegree">1.0</data>
<data key="weighted outdegree">0.0</data>
<data key="weighted degree">1.0</data>
<data key="v-modularity">G2</data>
<data key="v-connections">812</data>
<data key="size">10.0</data>
<data key="r">255</data>
<data key="g">239</data>
<data key="b">20</data>
<data key="x">154.89407</data>
<data key="y">555.3175</data>
</node>
<node id="A0A023FJ01">
<data key="label">A0A023FJ01</data>
<data key="bnc">14144.0</data>
<data key="pr">0.861084</data>
<data key="cc">3.6E-5</data>
<data key="ec">5.6E-4</data>
<data key="weighted indegree">0.0</data>
<data key="weighted outdegree">3.3399999141693115</data>
<data key="weighted degree">3.3399999141693115</data>
<data key="v-modularity">G1</data>
<data key="v-connections">1041</data>
<data key="size">15.23674</data>
<data key="r">250</data>
<data key="g">153</data>
<data key="b">255</data>
<data key="x">2275.0125</data>
<data key="y">-2804.7666</data>
</node>
<node id="branched-chain amino acid metabolic process">
<data key="label">branched-chain amino acid metabolic process</data>
<data key="bnc">0.0</data>
<data key="pr">0.515961</data>
<data key="cc">2.9E-5</data>
<data key="ec">1.0E-6</data>
<data key="weighted indegree">1.6699999570846558</data>
<data key="weighted outdegree">0.0</data>
<data key="weighted degree">1.6699999570846558</data>
<data key="v-modularity">G1</data>
<data key="v-connections">1041</data>
<data key="size">10.0</data>
<data key="r">250</data>
<data key="g">153</data>
<data key="b">255</data>
<data key="x">3338.0466</data>
<data key="y">-2695.3184</data>
</node>
<node id="A0A023FWJ7">
<data key="label">A0A023FWJ7</data>
<data key="bnc">14144.0</data>
<data key="pr">0.962204</data>
<data key="cc">3.0E-5</data>
<data key="ec">7.0E-6</data>
<data key="weighted indegree">0.0</data>
<data key="weighted outdegree">0.6600000262260437</data>
<data key="weighted degree">0.6600000262260437</data>
<data key="v-modularity">G3</data>
<data key="v-connections">806</data>
<data key="size">15.23674</data>
<data key="r">82</data>
<data key="g">177</data>
<data key="b">255</data>
<data key="x">-3768.043</data>
<data key="y">-4632.5522</data>
</node>
<node id="CAAX-box protein processing">
<data key="label">CAAX-box protein processing</data>
<data key="bnc">0.0</data>
<data key="pr">0.558937</data>
<data key="cc">2.5E-5</data>
<data key="ec">0.0</data>
<data key="weighted indegree">0.33000001311302185</data>
<data key="weighted outdegree">0.0</data>
<data key="weighted degree">0.33000001311302185</data>
<data key="v-modularity">G3</data>
<data key="v-connections">806</data>
<data key="size">10.0</data>
<data key="r">82</data>
<data key="g">177</data>
<data key="b">255</data>
<data key="x">-4293.35</data>
<data key="y">-5957.102</data>
</node>
<node id="B7P8Y9">
<data key="label">B7P8Y9</data>
<data key="bnc">67819.02</data>
<data key="pr">1.178841</data>
<data key="cc">3.8E-5</data>
<data key="ec">6.3E-4</data>
<data key="weighted indegree">0.0</data>
<data key="weighted outdegree">1.6500000655651093</data>
<data key="weighted degree">1.6500000655651093</data>
<data key="v-modularity">G6</data>
<data key="v-connections">533</data>
<data key="size">21.329517</data>
<data key="r">255</data>
<data key="g">85</data>
<data key="b">132</data>
<data key="x">-964.9604</data>
<data key="y">-2205.0784</data>
</node>
<node id="calcium ion transmembrane transport">
<data key="label">calcium ion transmembrane transport</data>
<data key="bnc">29080.041</data>
<data key="pr">4.257064</data>
<data key="cc">3.2E-5</data>
<data key="ec">8.0E-6</data>
<data key="weighted indegree">108.00000032782555</data>
<data key="weighted outdegree">0.0</data>
<data key="weighted degree">108.00000032782555</data>
<data key="v-modularity">G6</data>
<data key="v-connections">533</data>
<data key="size">17.46738</data>
<data key="r">255</data>
<data key="g">85</data>
<data key="b">132</data>
<data key="x">-444.991</data>
<data key="y">-2405.2568</data>
</node>
<node id="B7PRX8">
<data key="label">B7PRX8</data>
<data key="bnc">5822.9985</data>
<data key="pr">0.779141</data>
<data key="cc">3.6E-5</data>
<data key="ec">5.67E-4</data>
<data key="weighted indegree">0.0</data>
<data key="weighted outdegree">3.0</data>
<data key="weighted degree">3.0</data>
<data key="v-modularity">G6</data>
<data key="v-connections">533</data>
<data key="size">13.446064</data>
<data key="r">255</data>
<data key="g">85</data>
<data key="b">132</data>
<data key="x">-565.0404</data>
<data key="y">-3758.848</data>
</node>
<node id="B7PBI9">
<data key="label">B7PBI9</data>
<data key="bnc">3.595623</data>
<data key="pr">0.506624</data>
<data key="cc">2.6E-5</data>
<data key="ec">7.0E-6</data>
<data key="weighted indegree">0.0</data>
<data key="weighted outdegree">2.6600000858306885</data>
<data key="weighted degree">2.6600000858306885</data>
<data key="v-modularity">G6</data>
<data key="v-connections">533</data>
<data key="size">11.540291</data>
<data key="r">255</data>
<data key="g">85</data>
<data key="b">132</data>
<data key="x">-433.2295</data>
<data key="y">-3445.0088</data>
</node>
<node id="B7PK07">
<data key="label">B7PK07</data>
<data key="bnc">3798.3806</data>
<data key="pr">1.079392</data>
<data key="cc">3.0E-5</data>
<data key="ec">7.2E-5</data>
<data key="weighted indegree">0.0</data>
<data key="weighted outdegree">6.650000214576721</data>
<data key="weighted degree">6.650000214576721</data>
<data key="v-modularity">G6</data>
<data key="v-connections">533</data>
<data key="size">12.878929</data>
<data key="r">255</data>
<data key="g">85</data>
<data key="b">132</data>
<data key="x">-885.0119</data>
<data key="y">-2371.227</data>
</node>
<node id="B7PTA2">
<data key="label">B7PTA2</data>
<data key="bnc">5438.8</data>
<data key="pr">0.803319</data>
<data key="cc">3.6E-5</data>
<data key="ec">5.69E-4</data>
<data key="weighted indegree">0.0</data>
<data key="weighted outdegree">8.010000228881836</data>
<data key="weighted degree">8.010000228881836</data>
<data key="v-modularity">G6</data>
<data key="v-connections">533</data>
<data key="size">13.344084</data>
<data key="r">255</data>
<data key="g">85</data>
<data key="b">132</data>
<data key="x">714.9501</data>
<data key="y">-3285.8347</data>
</node>
<node id="L7LUY4">
<data key="label">L7LUY4</data>
<data key="bnc">4179.9634</data>
<data key="pr">1.239247</data>
<data key="cc">3.0E-5</data>
<data key="ec">7.3E-5</data>
<data key="weighted indegree">0.0</data>
<data key="weighted outdegree">16.020000457763672</data>
<data key="weighted degree">16.020000457763672</data>
<data key="v-modularity">G6</data>
<data key="v-connections">533</data>
<data key="size">12.991815</data>
<data key="r">255</data>
<data key="g">85</data>
<data key="b">132</data>
<data key="x">-911.8519</data>
<data key="y">-2845.1416</data>
</node>
<node id="B7PBX3">
<data key="label">B7PBX3</data>
<data key="bnc">67819.02</data>
<data key="pr">1.178841</data>
<data key="cc">3.8E-5</data>
<data key="ec">6.3E-4</data>
<data key="weighted indegree">0.0</data>
<data key="weighted outdegree">15.0</data>
<data key="weighted degree">15.0</data>
<data key="v-modularity">G6</data>
<data key="v-connections">533</data>
<data key="size">21.329517</data>
<data key="r">255</data>
<data key="g">85</data>
<data key="b">132</data>
<data key="x">-1204.9698</data>
<data key="y">-2205.124</data>
</node>
<node id="B7QJI1">
<data key="label">B7QJI1</data>
<data key="bnc">5438.8</data>
<data key="pr">0.803319</data>
<data key="cc">3.6E-5</data>
<data key="ec">5.69E-4</data>
<data key="weighted indegree">0.0</data>
<data key="weighted outdegree">9.0</data>
<data key="weighted degree">9.0</data>
<data key="v-modularity">G6</data>
<data key="v-connections">533</data>
<data key="size">13.344084</data>
<data key="r">255</data>
<data key="g">85</data>
<data key="b">132</data>
<data key="x">1675.0339</data>
<data key="y">-1186.9939</data>
</node>
<node id="L7M2H8">
<data key="label">L7M2H8</data>
<data key="bnc">45092.17</data>
<data key="pr">1.141006</data>
<data key="cc">3.8E-5</data>
<data key="ec">6.09E-4</data>
<data key="weighted indegree">0.0</data>
<data key="weighted outdegree">15.0</data>
<data key="weighted degree">15.0</data>
<data key="v-modularity">G6</data>
<data key="v-connections">533</data>
<data key="size">19.270187</data>
<data key="r">255</data>
<data key="g">85</data>
<data key="b">132</data>
<data key="x">-974.0602</data>
<data key="y">-2684.8545</data>
</node>
<node id="L7MEM2">
<data key="label">L7MEM2</data>
<data key="bnc">2629.1882</data>
<data key="pr">0.603442</data>
<data key="cc">3.6E-5</data>
<data key="ec">5.65E-4</data>
<data key="weighted indegree">0.0</data>
<data key="weighted outdegree">6.0</data>
<data key="weighted degree">6.0</data>
<data key="v-modularity">G6</data>
<data key="v-connections">533</data>
<data key="size">12.512352</data>
<data key="r">255</data>
<data key="g">85</data>
<data key="b">132</data>
<data key="x">115.152145</data>
<data key="y">-4204.9185</data>
</node>
<node id="V5HDP0">
<data key="label">V5HDP0</data>
<data key="bnc">5822.9985</data>
<data key="pr">0.779141</data>
<data key="cc">3.6E-5</data>
<data key="ec">5.67E-4</data>
<data key="weighted indegree">0.0</data>
<data key="weighted outdegree">9.989999771118164</data>
<data key="weighted degree">9.989999771118164</data>
<data key="v-modularity">G6</data>
<data key="v-connections">533</data>
<data key="size">13.446064</data>
<data key="r">255</data>
<data key="g">85</data>
<data key="b">132</data>
<data key="x">-765.02936</data>
<data key="y">-2485.2341</data>
</node>
<node id="L7LZB0">
<data key="label">L7LZB0</data>
<data key="bnc">45092.17</data>
<data key="pr">1.141006</data>
<data key="cc">3.8E-5</data>
<data key="ec">6.09E-4</data>
<data key="weighted indegree">0.0</data>
<data key="weighted outdegree">21.649999618530273</data>
<data key="weighted degree">21.649999618530273</data>
<data key="v-modularity">G6</data>
<data key="v-connections">533</data>
<data key="size">19.270187</data>
<data key="r">255</data>
<data key="g">85</data>
<data key="b">132</data>
<data key="x">-1364.9507</data>
<data key="y">-2325.2993</data>
</node>
<node id="B7PA36">
<data key="label">B7PA36</data>
<data key="bnc">0.0</data>
<data key="pr">0.330925</data>
<data key="cc">2.6E-5</data>
<data key="ec">4.0E-6</data>
<data key="weighted indegree">0.0</data>
<data key="weighted outdegree">4.670000076293945</data>
<data key="weighted degree">4.670000076293945</data>
<data key="v-modularity">G6</data>
<data key="v-connections">533</data>
<data key="size">10.0</data>
<data key="r">255</data>
<data key="g">85</data>
<data key="b">132</data>
<data key="x">-525.0056</data>
<data key="y">-3382.6626</data>
</node>
<node id="V5HPM1">
<data key="label">V5HPM1</data>
<data key="bnc">45092.17</data>
<data key="pr">1.141006</data>
<data key="cc">3.8E-5</data>
<data key="ec">6.09E-4</data>
<data key="weighted indegree">0.0</data>
<data key="weighted outdegree">25.0</data>
<data key="weighted degree">25.0</data>
<data key="v-modularity">G6</data>
<data key="v-connections">533</data>
<data key="size">19.270187</data>
<data key="r">255</data>
<data key="g">85</data>
<data key="b">132</data>
<data key="x">-1005.14276</data>
<data key="y">-2285.221</data>
</node>
<node id="A0A023FLB6">
<data key="label">A0A023FLB6</data>
<data key="bnc">45092.17</data>
<data key="pr">1.141006</data>
<data key="cc">3.8E-5</data>
<data key="ec">6.09E-4</data>
<data key="weighted indegree">0.0</data>
<data key="weighted outdegree">35.0</data>
<data key="weighted degree">35.0</data>
<data key="v-modularity">G6</data>
<data key="v-connections">533</data>
<data key="size">19.270187</data>
<data key="r">255</data>
<data key="g">85</data>
<data key="b">132</data>
<data key="x">-951.7066</data>
<data key="y">-3045.1558</data>
</node>
<node id="B7PXF2">
<data key="label">B7PXF2</data>
<data key="bnc">3538.6077</data>
<data key="pr">1.241878</data>
<data key="cc">3.0E-5</data>
<data key="ec">7.3E-5</data>
<data key="weighted indegree">0.0</data>
<data key="weighted outdegree">49.97999954223633</data>
<data key="weighted degree">49.97999954223633</data>
<data key="v-modularity">G6</data>
<data key="v-connections">533</data>
<data key="size">12.800278</data>
<data key="r">255</data>
<data key="g">85</data>
<data key="b">132</data>
<data key="x">-328.42807</data>
<data key="y">-2605.0022</data>
</node>
<node id="B7QNY1">
<data key="label">B7QNY1</data>
<data key="bnc">115472.53</data>
<data key="pr">1.170122</data>
<data key="cc">3.4E-5</data>
<data key="ec">1.73E-4</data>
<data key="weighted indegree">0.0</data>
<data key="weighted outdegree">53.35000038146973</data>
<data key="weighted degree">53.35000038146973</data>
<data key="v-modularity">G6</data>
<data key="v-connections">533</data>
<data key="size">24.698853</data>
<data key="r">255</data>
<data key="g">85</data>
<data key="b">132</data>
<data key="x">-845.5429</data>
<data key="y">-2165.0652</data>
</node>
<node id="L7MHS0">
<data key="label">L7MHS0</data>
<data key="bnc">3538.6077</data>
<data key="pr">1.241878</data>
<data key="cc">3.0E-5</data>
<data key="ec">7.3E-5</data>
<data key="weighted indegree">0.0</data>
<data key="weighted outdegree">64.02000045776367</data>
<data key="weighted degree">64.02000045776367</data>
<data key="v-modularity">G6</data>
<data key="v-connections">533</data>
<data key="size">12.800278</data>
<data key="r">255</data>
<data key="g">85</data>
<data key="b">132</data>
<data key="x">-405.1215</data>
<data key="y">-3165.0396</data>
</node>
<node id="L7MDR2">
<data key="label">L7MDR2</data>
<data key="bnc">3538.6077</data>
<data key="pr">1.241878</data>
<data key="cc">3.0E-5</data>
<data key="ec">7.3E-5</data>
<data key="weighted indegree">0.0</data>
<data key="weighted outdegree">82.02000045776367</data>
<data key="weighted degree">82.02000045776367</data>
<data key="v-modularity">G6</data>
<data key="v-connections">533</data>
<data key="size">12.800278</data>
<data key="r">255</data>
<data key="g">85</data>
<data key="b">132</data>
<data key="x">-444.8949</data>
<data key="y">-3085.078</data>
</node>
<node id="B7QKP6">
<data key="label">B7QKP6</data>
<data key="bnc">17296.28</data>
<data key="pr">1.375109</data>
<data key="cc">3.0E-5</data>
<data key="ec">7.3E-5</data>
<data key="weighted indegree">0.0</data>
<data key="weighted outdegree">114.0</data>
<data key="weighted degree">114.0</data>
<data key="v-modularity">G6</data>
<data key="v-connections">533</data>
<data key="size">15.7798195</data>
<data key="r">255</data>
<data key="g">85</data>
<data key="b">132</data>
<data key="x">35.31632</data>
<data key="y">-3245.086</data>
</node>
<node id="calcium ion transport">
<data key="label">calcium ion transport</data>
<data key="bnc">9820.219</data>
<data key="pr">2.893856</data>
<data key="cc">3.0E-5</data>
<data key="ec">4.0E-6</data>
<data key="weighted indegree">81.32999992370605</data>
<data key="weighted outdegree">0.0</data>
<data key="weighted degree">81.32999992370605</data>
<data key="v-modularity">G6</data>
<data key="v-connections">533</data>
<data key="size">14.388863</data>
<data key="r">255</data>
<data key="g">85</data>
<data key="b">132</data>
<data key="x">-284.94287</data>
<data key="y">-3513.2312</data>
</node>
<node id="B7PE86">
<data key="label">B7PE86</data>
<data key="bnc">5072.1655</data>
<data key="pr">0.923198</data>
<data key="cc">2.8E-5</data>
<data key="ec">2.7E-5</data>
<data key="weighted indegree">0.0</data>
<data key="weighted outdegree">5.320000171661377</data>
<data key="weighted degree">5.320000171661377</data>
<data key="v-modularity">G6</data>
<data key="v-connections">533</data>
<data key="size">13.244465</data>
<data key="r">255</data>
<data key="g">85</data>
<data key="b">132</data>
<data key="x">121.95517</data>
<data key="y">-1564.4008</data>
</node>
<node id="L7LXZ0">
<data key="label">L7LXZ0</data>
<data key="bnc">5072.1655</data>
<data key="pr">0.923198</data>
<data key="cc">2.8E-5</data>
<data key="ec">2.7E-5</data>
<data key="weighted indegree">0.0</data>
<data key="weighted outdegree">6.679999828338623</data>
<data key="weighted degree">6.679999828338623</data>
<data key="v-modularity">G6</data>
<data key="v-connections">533</data>
<data key="size">13.244465</data>
<data key="r">255</data>
<data key="g">85</data>
<data key="b">132</data>
<data key="x">-285.06015</data>
<data key="y">-1646.919</data>
</node>
<node id="V5IH90">
<data key="label">V5IH90</data>
<data key="bnc">5072.1655</data>
<data key="pr">0.923198</data>
<data key="cc">2.8E-5</data>
<data key="ec">2.7E-5</data>
<data key="weighted indegree">0.0</data>
<data key="weighted outdegree">6.679999828338623</data>
<data key="weighted degree">6.679999828338623</data>
<data key="v-modularity">G6</data>
<data key="v-connections">533</data>
<data key="size">13.244465</data>
<data key="r">255</data>
<data key="g">85</data>
<data key="b">132</data>
<data key="x">-643.9601</data>
<data key="y">-1245.0442</data>
</node>
<node id="V5GFN2">
<data key="label">V5GFN2</data>
<data key="bnc">3732.4224</data>
<data key="pr">0.741689</data>
<data key="cc">2.6E-5</data>
<data key="ec">3.0E-6</data>
<data key="weighted indegree">0.0</data>
<data key="weighted outdegree">11.010000228881836</data>
<data key="weighted degree">11.010000228881836</data>
<data key="v-modularity">G4</data>
<data key="v-connections">587</data>
<data key="size">12.8591</data>
<data key="r">199</data>
<data key="g">0</data>
<data key="b">167</data>
<data key="x">2035.2606</data>
<data key="y">-4404.902</data>
</node>
<node id="cAMP biosynthetic process">
<data key="label">cAMP biosynthetic process</data>
<data key="bnc">4.0</data>
<data key="pr">0.99058</data>
<data key="cc">2.2E-5</data>
<data key="ec">0.0</data>
<data key="weighted indegree">21.329999923706055</data>
<data key="weighted outdegree">0.0</data>
<data key="weighted degree">21.329999923706055</data>
<data key="v-modularity">G4</data>
<data key="v-connections">587</data>
<data key="size">11.540461</data>
<data key="r">199</data>
<data key="g">0</data>
<data key="b">167</data>
<data key="x">2273.4355</data>
<data key="y">-5080.865</data>
</node>
<node id="L7MI24">
<data key="label">L7MI24</data>
<data key="bnc">3732.4224</data>
<data key="pr">0.741689</data>
<data key="cc">2.6E-5</data>
<data key="ec">3.0E-6</data>
<data key="weighted indegree">0.0</data>
<data key="weighted outdegree">12.989999771118164</data>
<data key="weighted degree">12.989999771118164</data>
<data key="v-modularity">G4</data>
<data key="v-connections">587</data>
<data key="size">12.8591</data>
<data key="r">199</data>
<data key="g">0</data>
<data key="b">167</data>
<data key="x">1875.0276</data>
<data key="y">-4845.2407</data>
</node>
<node id="B7P9V2">
<data key="label">B7P9V2</data>
<data key="bnc">3732.4224</data>
<data key="pr">0.741689</data>
<data key="cc">2.6E-5</data>
<data key="ec">3.0E-6</data>
<data key="weighted indegree">0.0</data>
<data key="weighted outdegree">18.0</data>
<data key="weighted degree">18.0</data>
<data key="v-modularity">G4</data>
<data key="v-connections">587</data>
<data key="size">12.8591</data>
<data key="r">199</data>
<data key="g">0</data>
<data key="b">167</data>
<data key="x">974.3115</data>
<data key="y">-4725.046</data>
</node>
<node id="B7Q4L2">
<data key="label">B7Q4L2</data>
<data key="bnc">3732.4224</data>
<data key="pr">0.741689</data>
<data key="cc">2.6E-5</data>
<data key="ec">3.0E-6</data>
<data key="weighted indegree">0.0</data>
<data key="weighted outdegree">21.989999771118164</data>
<data key="weighted degree">21.989999771118164</data>
<data key="v-modularity">G4</data>
<data key="v-connections">587</data>
<data key="size">12.8591</data>
<data key="r">199</data>
<data key="g">0</data>
<data key="b">167</data>
<data key="x">1994.652</data>
<data key="y">-4364.7935</data>
</node>
<node id="B7PFK7">
<data key="label">B7PFK7</data>
<data key="bnc">24492.518</data>
<data key="pr">1.22051</data>
<data key="cc">2.5E-5</data>
<data key="ec">1.0E-6</data>
<data key="weighted indegree">0.0</data>
<data key="weighted outdegree">10.680000305175781</data>
<data key="weighted degree">10.680000305175781</data>
<data key="v-modularity">G21</data>
<data key="v-connections">17</data>
<data key="size">16.86076</data>
<data key="r">192</data>
<data key="g">192</data>
<data key="b">192</data>
<data key="x">2155.0757</data>
<data key="y">-284.84427</data>
</node>
<node id="canonical Wnt signaling pathway">
<data key="label">canonical Wnt signaling pathway</data>
<data key="bnc">0.0</data>
<data key="pr">0.409358</data>
<data key="cc">2.1E-5</data>
<data key="ec">0.0</data>
<data key="weighted indegree">2.6700000762939453</data>
<data key="weighted outdegree">0.0</data>
<data key="weighted degree">2.6700000762939453</data>
<data key="v-modularity">G21</data>
<data key="v-connections">17</data>
<data key="size">10.0</data>
<data key="r">192</data>
<data key="g">192</data>
<data key="b">192</data>
<data key="x">2275.4963</data>
<data key="y">-244.7596</data>
</node>
<node id="B7QG53">
<data key="label">B7QG53</data>
<data key="bnc">0.0</data>
<data key="pr">0.655405</data>
<data key="cc">0.142857</data>
<data key="ec">0.0</data>
<data key="weighted indegree">0.0</data>
<data key="weighted outdegree">1.6699999570846558</data>
<data key="weighted degree">1.6699999570846558</data>
<data key="v-modularity">G52</data>
<data key="v-connections">5</data>
<data key="size">10.0</data>
<data key="r">192</data>
<data key="g">192</data>
<data key="b">192</data>
<data key="x">-2760.868</data>
<data key="y">1838.012</data>
</node>
<node id="carbohydrate biosynthetic process">
<data key="label">carbohydrate biosynthetic process</data>
<data key="bnc">12.0</data>
<data key="pr">2.378378</data>
<data key="cc">0.25</data>
<data key="ec">0.0</data>
<data key="weighted indegree">14.010000109672546</data>
<data key="weighted outdegree">0.0</data>
<data key="weighted degree">14.010000109672546</data>
<data key="v-modularity">G52</data>
<data key="v-connections">5</data>
<data key="size">11.543825</data>
<data key="r">192</data>
<data key="g">192</data>
<data key="b">192</data>
<data key="x">-2551.4453</data>
<data key="y">1846.6406</data>
</node>
<node id="A0A023GFW0">
<data key="label">A0A023GFW0</data>
<data key="bnc">0.0</data>
<data key="pr">0.655405</data>
<data key="cc">0.142857</data>
<data key="ec">0.0</data>
<data key="weighted indegree">0.0</data>
<data key="weighted outdegree">3.0</data>
<data key="weighted degree">3.0</data>
<data key="v-modularity">G52</data>
<data key="v-connections">5</data>
<data key="size">10.0</data>
<data key="r">192</data>
<data key="g">192</data>
<data key="b">192</data>
<data key="x">-2306.7087</data>
<data key="y">1909.1478</data>
</node>
<node id="G3MRX9">
<data key="label">G3MRX9</data>
<data key="bnc">0.0</data>
<data key="pr">0.655405</data>
<data key="cc">0.142857</data>
<data key="ec">0.0</data>
<data key="weighted indegree">0.0</data>
<data key="weighted outdegree">3.6700000762939453</data>
<data key="weighted degree">3.6700000762939453</data>
<data key="v-modularity">G52</data>
<data key="v-connections">5</data>
<data key="size">10.0</data>
<data key="r">192</data>
<data key="g">192</data>
<data key="b">192</data>
<data key="x">-2419.7642</data>
<data key="y">1866.4796</data>
</node>
<node id="A0A023FZZ0">
<data key="label">A0A023FZZ0</data>
<data key="bnc">0.0</data>
<data key="pr">0.655405</data>
<data key="cc">0.142857</data>
<data key="ec">0.0</data>
<data key="weighted indegree">0.0</data>
<data key="weighted outdegree">5.670000076293945</data>
<data key="weighted degree">5.670000076293945</data>
<data key="v-modularity">G52</data>
<data key="v-connections">5</data>
<data key="size">10.0</data>
<data key="r">192</data>
<data key="g">192</data>
<data key="b">192</data>
<data key="x">-2221.398</data>
<data key="y">1873.0432</data>
</node>
<node id="A0A023G024">
<data key="label">A0A023G024</data>
<data key="bnc">4713.3335</data>
<data key="pr">0.699099</data>
<data key="cc">2.8E-5</data>
<data key="ec">1.7E-5</data>
<data key="weighted indegree">0.0</data>
<data key="weighted outdegree">12.0</data>
<data key="weighted degree">12.0</data>
<data key="v-modularity">G15</data>
<data key="v-connections">146</data>
<data key="size">13.144662</data>
<data key="r">192</data>
<data key="g">192</data>
<data key="b">192</data>
<data key="x">-1836.911</data>
<data key="y">1224.0693</data>
</node>
<node id="carbohydrate derivative biosynthetic process">
<data key="label">carbohydrate derivative biosynthetic process</data>
<data key="bnc">3.0</data>
<data key="pr">1.041352</data>
<data key="cc">2.3E-5</data>
<data key="ec">0.0</data>
<data key="weighted indegree">21.329999923706055</data>
<data key="weighted outdegree">0.0</data>
<data key="weighted degree">21.329999923706055</data>
<data key="v-modularity">G15</data>
<data key="v-connections">146</data>
<data key="size">11.54004</data>
<data key="r">192</data>
<data key="g">192</data>
<data key="b">192</data>
<data key="x">-2297.5173</data>
<data key="y">624.6398</data>
</node>
<node id="L7M7S7">
<data key="label">L7M7S7</data>
<data key="bnc">4713.3335</data>
<data key="pr">0.699099</data>
<data key="cc">2.8E-5</data>
<data key="ec">1.7E-5</data>
<data key="weighted indegree">0.0</data>
<data key="weighted outdegree">12.0</data>
<data key="weighted degree">12.0</data>
<data key="v-modularity">G15</data>
<data key="v-connections">146</data>
<data key="size">13.144662</data>
<data key="r">192</data>
<data key="g">192</data>
<data key="b">192</data>
<data key="x">-2411.4705</data>
<data key="y">1075.8182</data>
</node>
<node id="A2V728">
<data key="label">A2V728</data>
<data key="bnc">4713.3335</data>
<data key="pr">0.699099</data>
<data key="cc">2.8E-5</data>
<data key="ec">1.7E-5</data>
<data key="weighted indegree">0.0</data>
<data key="weighted outdegree">18.65999984741211</data>
<data key="weighted degree">18.65999984741211</data>
<data key="v-modularity">G15</data>
<data key="v-connections">146</data>
<data key="size">13.144662</data>
<data key="r">192</data>
<data key="g">192</data>
<data key="b">192</data>
<data key="x">-2000.385</data>
<data key="y">2005.9485</data>
</node>
<node id="B7PC28">
<data key="label">B7PC28</data>
<data key="bnc">37169.695</data>
<data key="pr">1.116583</data>
<data key="cc">3.8E-5</data>
<data key="ec">5.99E-4</data>
<data key="weighted indegree">0.0</data>
<data key="weighted outdegree">26.68000030517578</data>
<data key="weighted degree">26.68000030517578</data>
<data key="v-modularity">G1</data>
<data key="v-connections">1041</data>
<data key="size">18.428434</data>
<data key="r">250</data>
<data key="g">153</data>
<data key="b">255</data>
<data key="x">1275.83</data>
<data key="y">-3805.011</data>
</node>
<node id="carbohydrate derivative transport">
<data key="label">carbohydrate derivative transport</data>
<data key="bnc">1.444444</data>
<data key="pr">0.637933</data>
<data key="cc">3.0E-5</data>
<data key="ec">1.0E-6</data>
<data key="weighted indegree">14.670000076293945</data>
<data key="weighted outdegree">0.0</data>
<data key="weighted degree">14.670000076293945</data>
<data key="v-modularity">G1</data>
<data key="v-connections">1041</data>
<data key="size">11.539386</data>
<data key="r">250</data>
<data key="g">153</data>
<data key="b">255</data>
<data key="x">35.429478</data>
<data key="y">-1805.2461</data>
</node>
<node id="B7PDQ3">
<data key="label">B7PDQ3</data>
<data key="bnc">42775.207</data>
<data key="pr">1.179571</data>
<data key="cc">3.8E-5</data>
<data key="ec">5.98E-4</data>
<data key="weighted indegree">0.0</data>
<data key="weighted outdegree">32.0</data>
<data key="weighted degree">32.0</data>
<data key="v-modularity">G1</data>
<data key="v-connections">1041</data>
<data key="size">19.032482</data>
<data key="r">250</data>
<data key="g">153</data>
<data key="b">255</data>
<data key="x">726.93304</data>
<data key="y">-1324.9982</data>
</node>
<node id="B7PCJ7">
<data key="label">B7PCJ7</data>
<data key="bnc">21653.947</data>
<data key="pr">0.621842</data>
<data key="cc">3.2E-5</data>
<data key="ec">2.3E-5</data>
<data key="weighted indegree">0.0</data>
<data key="weighted outdegree">0.6600000262260437</data>
<data key="weighted degree">0.6600000262260437</data>
<data key="v-modularity">G15</data>
<data key="v-connections">146</data>
<data key="size">16.456247</data>
<data key="r">192</data>
<data key="g">192</data>
<data key="b">192</data>
<data key="x">-1722.9631</data>
<data key="y">1102.0472</data>
</node>
<node id="carbohydrate metabolic process">
<data key="label">carbohydrate metabolic process</data>
<data key="bnc">1327921.5</data>
<data key="pr">42.142372</data>
<data key="cc">3.4E-5</data>
<data key="ec">2.9E-5</data>
<data key="weighted indegree">386.3400004506111</data>
<data key="weighted outdegree">0.0</data>
<data key="weighted degree">386.3400004506111</data>
<data key="v-modularity">G15</data>
<data key="v-connections">146</data>
<data key="size">56.88479</data>
<data key="r">192</data>
<data key="g">192</data>
<data key="b">192</data>
<data key="x">-1590.4048</data>
<data key="y">2607.875</data>
</node>
<node id="A0A023FKF9">
<data key="label">A0A023FKF9</data>
<data key="bnc">11232.321</data>
<data key="pr">0.626223</data>
<data key="cc">2.9E-5</data>
<data key="ec">3.3E-5</data>
<data key="weighted indegree">0.0</data>
<data key="weighted outdegree">0.6600000262260437</data>
<data key="weighted degree">0.6600000262260437</data>
<data key="v-modularity">G15</data>
<data key="v-connections">146</data>
<data key="size">14.681579</data>
<data key="r">192</data>
<data key="g">192</data>
<data key="b">192</data>
<data key="x">2114.98</data>
<data key="y">-364.44415</data>
</node>
<node id="A0A023FVL3">
<data key="label">A0A023FVL3</data>
<data key="bnc">11232.321</data>
<data key="pr">0.626223</data>
<data key="cc">2.9E-5</data>
<data key="ec">3.3E-5</data>
<data key="weighted indegree">0.0</data>
<data key="weighted outdegree">0.6600000262260437</data>
<data key="weighted degree">0.6600000262260437</data>
<data key="v-modularity">G15</data>
<data key="v-connections">146</data>
<data key="size">14.681579</data>
<data key="r">192</data>
<data key="g">192</data>
<data key="b">192</data>
<data key="x">1715.1959</data>
<data key="y">275.0151</data>
</node>
<node id="A0A023G8D2">
<data key="label">A0A023G8D2</data>
<data key="bnc">0.0</data>
<data key="pr">0.40405</data>
<data key="cc">2.8E-5</data>
<data key="ec">1.7E-5</data>
<data key="weighted indegree">0.0</data>
<data key="weighted outdegree">0.33000001311302185</data>
<data key="weighted degree">0.33000001311302185</data>
<data key="v-modularity">G15</data>
<data key="v-connections">146</data>
<data key="size">10.0</data>
<data key="r">192</data>
<data key="g">192</data>
<data key="b">192</data>
<data key="x">-1843.2164</data>
<data key="y">1671.988</data>
</node>
<node id="A0A023GMP2">
<data key="label">A0A023GMP2</data>
<data key="bnc">0.0</data>
<data key="pr">0.40405</data>
<data key="cc">2.8E-5</data>
<data key="ec">1.7E-5</data>
<data key="weighted indegree">0.0</data>
<data key="weighted outdegree">0.33000001311302185</data>
<data key="weighted degree">0.33000001311302185</data>
<data key="v-modularity">G15</data>
<data key="v-connections">146</data>
<data key="size">10.0</data>
<data key="r">192</data>
<data key="g">192</data>
<data key="b">192</data>
<data key="x">-2105.4087</data>
<data key="y">1142.1208</data>
</node>
<node id="B7Q920">
<data key="label">B7Q920</data>
<data key="bnc">21653.947</data>
<data key="pr">0.621842</data>
<data key="cc">3.2E-5</data>
<data key="ec">2.3E-5</data>
<data key="weighted indegree">0.0</data>
<data key="weighted outdegree">0.6600000262260437</data>
<data key="weighted degree">0.6600000262260437</data>
<data key="v-modularity">G15</data>
<data key="v-connections">146</data>
<data key="size">16.456247</data>
<data key="r">192</data>
<data key="g">192</data>
<data key="b">192</data>
<data key="x">-1542.3965</data>
<data key="y">768.82434</data>
</node>
<node id="B7QKP3">
<data key="label">B7QKP3</data>
<data key="bnc">17238.809</data>
<data key="pr">0.676567</data>
<data key="cc">3.7E-5</data>
<data key="ec">5.77E-4</data>
<data key="weighted indegree">0.0</data>
<data key="weighted outdegree">0.6600000262260437</data>
<data key="weighted degree">0.6600000262260437</data>
<data key="v-modularity">G15</data>
<data key="v-connections">146</data>
<data key="size">15.770369</data>
<data key="r">192</data>
<data key="g">192</data>
<data key="b">192</data>
<data key="x">1074.8528</data>
<data key="y">-1645.1844</data>
</node>
<node id="G3MPZ5">
<data key="label">G3MPZ5</data>
<data key="bnc">552.1705</data>
<data key="pr">0.648729</data>
<data key="cc">2.8E-5</data>
<data key="ec">1.8E-5</data>
<data key="weighted indegree">0.0</data>
<data key="weighted outdegree">0.6600000262260437</data>
<data key="weighted degree">0.6600000262260437</data>
<data key="v-modularity">G15</data>
<data key="v-connections">146</data>
<data key="size">11.764411</data>
<data key="r">192</data>
<data key="g">192</data>
<data key="b">192</data>
<data key="x">-1481.1382</data>
<data key="y">1110.5833</data>
</node>
<node id="A0A023FVX0">
<data key="label">A0A023FVX0</data>
<data key="bnc">43320.633</data>
<data key="pr">1.401736</data>
<data key="cc">3.2E-5</data>
<data key="ec">1.25E-4</data>
<data key="weighted indegree">0.0</data>
<data key="weighted outdegree">3.3500000834465027</data>
<data key="weighted degree">3.3500000834465027</data>
<data key="v-modularity">G2</data>
<data key="v-connections">812</data>
<data key="size">19.089024</data>
<data key="r">255</data>
<data key="g">239</data>
<data key="b">20</data>
<data key="x">-265.2274</data>
<data key="y">657.88086</data>
</node>
<node id="A0A023GD61">
<data key="label">A0A023GD61</data>
<data key="bnc">124.507484</data>
<data key="pr">0.641587</data>
<data key="cc">2.8E-5</data>
<data key="ec">1.9E-5</data>
<data key="weighted indegree">0.0</data>
<data key="weighted outdegree">1.340000033378601</data>
<data key="weighted degree">1.340000033378601</data>
<data key="v-modularity">G15</data>
<data key="v-connections">146</data>
<data key="size">11.590824</data>
<data key="r">192</data>
<data key="g">192</data>
<data key="b">192</data>
<data key="x">-445.03522</data>
<data key="y">914.47705</data>
</node>
<node id="B7P8C2">
<data key="label">B7P8C2</data>
<data key="bnc">0.0</data>
<data key="pr">0.40405</data>
<data key="cc">2.8E-5</data>
<data key="ec">1.7E-5</data>
<data key="weighted indegree">0.0</data>
<data key="weighted outdegree">0.6700000166893005</data>
<data key="weighted degree">0.6700000166893005</data>
<data key="v-modularity">G15</data>
<data key="v-connections">146</data>
<data key="size">10.0</data>
<data key="r">192</data>
<data key="g">192</data>
<data key="b">192</data>
<data key="x">-1490.4169</data>
<data key="y">1996.1304</data>
</node>
<node id="B7P9L6">
<data key="label">B7P9L6</data>
<data key="bnc">20515.441</data>
<data key="pr">0.911161</data>
<data key="cc">3.7E-5</data>
<data key="ec">5.79E-4</data>
<data key="weighted indegree">0.0</data>
<data key="weighted outdegree">2.0100000500679016</data>
<data key="weighted degree">2.0100000500679016</data>
<data key="v-modularity">G15</data>
<data key="v-connections">146</data>
<data key="size">16.286583</data>
<data key="r">192</data>
<data key="g">192</data>
<data key="b">192</data>
<data key="x">-887.5907</data>
<data key="y">1312.7325</data>
</node>
<node id="B7PHL4">
<data key="label">B7PHL4</data>
<data key="bnc">0.0</data>
<data key="pr">0.40405</data>
<data key="cc">2.8E-5</data>
<data key="ec">1.7E-5</data>
<data key="weighted indegree">0.0</data>
<data key="weighted outdegree">0.6700000166893005</data>
<data key="weighted degree">0.6700000166893005</data>
<data key="v-modularity">G15</data>
<data key="v-connections">146</data>
<data key="size">10.0</data>
<data key="r">192</data>
<data key="g">192</data>
<data key="b">192</data>
<data key="x">-1793.6183</data>
<data key="y">1810.9482</data>
</node>
<node id="B7PN01">
<data key="label">B7PN01</data>
<data key="bnc">4713.3335</data>
<data key="pr">0.699099</data>
<data key="cc">2.8E-5</data>
<data key="ec">1.7E-5</data>
<data key="weighted indegree">0.0</data>
<data key="weighted outdegree">1.340000033378601</data>
<data key="weighted degree">1.340000033378601</data>
<data key="v-modularity">G15</data>
<data key="v-connections">146</data>
<data key="size">13.144662</data>
<data key="r">192</data>
<data key="g">192</data>
<data key="b">192</data>
<data key="x">-2352.4983</data>
<data key="y">2218.8376</data>
</node>
<node id="B7Q7X1">
<data key="label">B7Q7X1</data>
<data key="bnc">0.0</data>
<data key="pr">0.40405</data>
<data key="cc">2.8E-5</data>
<data key="ec">1.7E-5</data>
<data key="weighted indegree">0.0</data>
<data key="weighted outdegree">0.6700000166893005</data>
<data key="weighted degree">0.6700000166893005</data>
<data key="v-modularity">G15</data>
<data key="v-connections">146</data>
<data key="size">10.0</data>
<data key="r">192</data>
<data key="g">192</data>
<data key="b">192</data>
<data key="x">-2079.0786</data>
<data key="y">1487.4929</data>
</node>
<node id="B7QG62">
<data key="label">B7QG62</data>
<data key="bnc">31382.809</data>
<data key="pr">1.059144</data>
<data key="cc">3.7E-5</data>
<data key="ec">5.77E-4</data>
<data key="weighted indegree">0.0</data>
<data key="weighted outdegree">2.0100000500679016</data>
<data key="weighted degree">2.0100000500679016</data>
<data key="v-modularity">G15</data>
<data key="v-connections">146</data>
<data key="size">17.753521</data>
<data key="r">192</data>
<data key="g">192</data>
<data key="b">192</data>
<data key="x">-1251.2128</data>
<data key="y">1096.3367</data>
</node>
<node id="D0E0G4">
<data key="label">D0E0G4</data>
<data key="bnc">89.86899</data>
<data key="pr">0.638644</data>
<data key="cc">2.8E-5</data>
<data key="ec">1.9E-5</data>
<data key="weighted indegree">0.0</data>
<data key="weighted outdegree">1.340000033378601</data>
<data key="weighted degree">1.340000033378601</data>
<data key="v-modularity">G15</data>
<data key="v-connections">146</data>
<data key="size">11.576415</data>
<data key="r">192</data>
<data key="g">192</data>
<data key="b">192</data>
<data key="x">-1438.0242</data>
<data key="y">1299.5826</data>
</node>
<node id="G3MGN3">
<data key="label">G3MGN3</data>
<data key="bnc">0.0</data>
<data key="pr">0.40405</data>
<data key="cc">2.8E-5</data>
<data key="ec">1.7E-5</data>
<data key="weighted indegree">0.0</data>
<data key="weighted outdegree">0.6700000166893005</data>
<data key="weighted degree">0.6700000166893005</data>
<data key="v-modularity">G15</data>
<data key="v-connections">146</data>
<data key="size">10.0</data>
<data key="r">192</data>
<data key="g">192</data>
<data key="b">192</data>
<data key="x">-1494.6255</data>
<data key="y">2377.856</data>
</node>
<node id="L7LZM4">
<data key="label">L7LZM4</data>
<data key="bnc">41520.16</data>
<data key="pr">0.921246</data>
<data key="cc">3.7E-5</data>
<data key="ec">5.78E-4</data>
<data key="weighted indegree">0.0</data>
<data key="weighted outdegree">2.0100000500679016</data>
<data key="weighted degree">2.0100000500679016</data>
<data key="v-modularity">G15</data>
<data key="v-connections">146</data>
<data key="size">18.900951</data>
<data key="r">192</data>
<data key="g">192</data>
<data key="b">192</data>
<data key="x">-590.97156</data>
<data key="y">1298.8518</data>
</node>
<node id="L7MBG1">
<data key="label">L7MBG1</data>
<data key="bnc">89.86899</data>
<data key="pr">0.638644</data>
<data key="cc">2.8E-5</data>
<data key="ec">1.9E-5</data>
<data key="weighted indegree">0.0</data>
<data key="weighted outdegree">1.340000033378601</data>
<data key="weighted degree">1.340000033378601</data>
<data key="v-modularity">G15</data>
<data key="v-connections">146</data>
<data key="size">11.576415</data>
<data key="r">192</data>
<data key="g">192</data>
<data key="b">192</data>
<data key="x">-774.3582</data>
<data key="y">1490.8389</data>
</node>
<node id="V5H3C6">
<data key="label">V5H3C6</data>
<data key="bnc">33818.785</data>
<data key="pr">1.324003</data>
<data key="cc">3.2E-5</data>
<data key="ec">2.6E-5</data>
<data key="weighted indegree">0.0</data>
<data key="weighted outdegree">3.3500000834465027</data>
<data key="weighted degree">3.3500000834465027</data>
<data key="v-modularity">G5</data>
<data key="v-connections">578</data>
<data key="size">18.044785</data>
<data key="r">255</data>
<data key="g">136</data>
<data key="b">5</data>
<data key="x">-1884.881</data>
<data key="y">-1204.0508</data>
</node>
<node id="V5H8J2">
<data key="label">V5H8J2</data>
<data key="bnc">0.0</data>
<data key="pr">0.40405</data>
<data key="cc">2.8E-5</data>
<data key="ec">1.7E-5</data>
<data key="weighted indegree">0.0</data>
<data key="weighted outdegree">0.6700000166893005</data>
<data key="weighted degree">0.6700000166893005</data>
<data key="v-modularity">G15</data>
<data key="v-connections">146</data>
<data key="size">10.0</data>
<data key="r">192</data>
<data key="g">192</data>
<data key="b">192</data>
<data key="x">-1267.2423</data>
<data key="y">2611.9775</data>
</node>
<node id="V5I5B1">
<data key="label">V5I5B1</data>
<data key="bnc">0.0</data>
<data key="pr">0.40405</data>
<data key="cc">2.8E-5</data>
<data key="ec">1.7E-5</data>
<data key="weighted indegree">0.0</data>
<data key="weighted outdegree">0.6700000166893005</data>
<data key="weighted degree">0.6700000166893005</data>
<data key="v-modularity">G15</data>
<data key="v-connections">146</data>
<data key="size">10.0</data>
<data key="r">192</data>
<data key="g">192</data>
<data key="b">192</data>
<data key="x">-1615.0416</data>
<data key="y">1645.4463</data>
</node>
<node id="V5ICC8">
<data key="label">V5ICC8</data>
<data key="bnc">17238.809</data>
<data key="pr">0.676567</data>
<data key="cc">3.7E-5</data>
<data key="ec">5.77E-4</data>
<data key="weighted indegree">0.0</data>
<data key="weighted outdegree">1.340000033378601</data>
<data key="weighted degree">1.340000033378601</data>
<data key="v-modularity">G15</data>
<data key="v-connections">146</data>
<data key="size">15.770369</data>
<data key="r">192</data>
<data key="g">192</data>
<data key="b">192</data>
<data key="x">-371.98834</data>
<data key="y">934.17236</data>
</node>
<node id="V5IGM1">
<data key="label">V5IGM1</data>
<data key="bnc">0.0</data>
<data key="pr">0.40405</data>
<data key="cc">2.8E-5</data>
<data key="ec">1.7E-5</data>
<data key="weighted indegree">0.0</data>
<data key="weighted outdegree">0.6700000166893005</data>
<data key="weighted degree">0.6700000166893005</data>
<data key="v-modularity">G15</data>
<data key="v-connections">146</data>
<data key="size">10.0</data>
<data key="r">192</data>
<data key="g">192</data>
<data key="b">192</data>
<data key="x">-1268.2576</data>
<data key="y">1481.2745</data>
</node>
<node id="A0A023GLR0">
<data key="label">A0A023GLR0</data>
<data key="bnc">17238.809</data>
<data key="pr">0.676567</data>
<data key="cc">3.7E-5</data>
<data key="ec">5.77E-4</data>
<data key="weighted indegree">0.0</data>
<data key="weighted outdegree">2.0</data>
<data key="weighted degree">2.0</data>
<data key="v-modularity">G15</data>
<data key="v-connections">146</data>
<data key="size">15.770369</data>
<data key="r">192</data>
<data key="g">192</data>
<data key="b">192</data>
<data key="x">-565.058</data>
<data key="y">1074.9532</data>
</node>
<node id="B7PBA8">
<data key="label">B7PBA8</data>
<data key="bnc">17238.809</data>
<data key="pr">0.676567</data>
<data key="cc">3.7E-5</data>
<data key="ec">5.77E-4</data>
<data key="weighted indegree">0.0</data>
<data key="weighted outdegree">2.0</data>
<data key="weighted degree">2.0</data>
<data key="v-modularity">G15</data>
<data key="v-connections">146</data>
<data key="size">15.770369</data>
<data key="r">192</data>
<data key="g">192</data>
<data key="b">192</data>
<data key="x">-757.1804</data>
<data key="y">1081.1619</data>
</node>
<node id="B7PD73">
<data key="label">B7PD73</data>
<data key="bnc">31382.809</data>
<data key="pr">1.059144</data>
<data key="cc">3.7E-5</data>
<data key="ec">5.77E-4</data>
<data key="weighted indegree">0.0</data>
<data key="weighted outdegree">3.0</data>
<data key="weighted degree">3.0</data>
<data key="v-modularity">G15</data>
<data key="v-connections">146</data>
<data key="size">17.753521</data>
<data key="r">192</data>
<data key="g">192</data>
<data key="b">192</data>
<data key="x">-1104.2731</data>
<data key="y">1135.9626</data>
</node>
<node id="B7PFC9">
<data key="label">B7PFC9</data>
<data key="bnc">0.0</data>
<data key="pr">0.40405</data>
<data key="cc">2.8E-5</data>
<data key="ec">1.7E-5</data>
<data key="weighted indegree">0.0</data>
<data key="weighted outdegree">1.0</data>
<data key="weighted degree">1.0</data>
<data key="v-modularity">G15</data>
<data key="v-connections">146</data>
<data key="size">10.0</data>
<data key="r">192</data>
<data key="g">192</data>
<data key="b">192</data>
<data key="x">-2047.6014</data>
<data key="y">1815.617</data>
</node>
<node id="B7PKU3">
<data key="label">B7PKU3</data>
<data key="bnc">89.86899</data>
<data key="pr">0.638644</data>
<data key="cc">2.8E-5</data>
<data key="ec">1.9E-5</data>
<data key="weighted indegree">0.0</data>
<data key="weighted outdegree">2.0</data>
<data key="weighted degree">2.0</data>
<data key="v-modularity">G15</data>
<data key="v-connections">146</data>
<data key="size">11.576415</data>
<data key="r">192</data>
<data key="g">192</data>
<data key="b">192</data>
<data key="x">-2012.1743</data>
<data key="y">1051.9231</data>
</node>
<node id="B7PTC5">
<data key="label">B7PTC5</data>
<data key="bnc">20515.441</data>
<data key="pr">0.911161</data>
<data key="cc">3.7E-5</data>
<data key="ec">5.79E-4</data>
<data key="weighted indegree">0.0</data>
<data key="weighted outdegree">3.0</data>
<data key="weighted degree">3.0</data>
<data key="v-modularity">G15</data>
<data key="v-connections">146</data>
<data key="size">16.286583</data>
<data key="r">192</data>
<data key="g">192</data>
<data key="b">192</data>
<data key="x">-679.84436</data>
<data key="y">1009.6469</data>
</node>
<node id="B7PW88">
<data key="label">B7PW88</data>
<data key="bnc">0.0</data>
<data key="pr">0.40405</data>
<data key="cc">2.8E-5</data>
<data key="ec">1.7E-5</data>
<data key="weighted indegree">0.0</data>
<data key="weighted outdegree">1.0</data>
<data key="weighted degree">1.0</data>
<data key="v-modularity">G15</data>
<data key="v-connections">146</data>
<data key="size">10.0</data>
<data key="r">192</data>
<data key="g">192</data>
<data key="b">192</data>
<data key="x">-1187.3235</data>
<data key="y">1669.3732</data>
</node>
<node id="B7Q7V7">
<data key="label">B7Q7V7</data>
<data key="bnc">0.0</data>
<data key="pr">0.40405</data>
<data key="cc">2.8E-5</data>
<data key="ec">1.7E-5</data>
<data key="weighted indegree">0.0</data>
<data key="weighted outdegree">1.0</data>
<data key="weighted degree">1.0</data>
<data key="v-modularity">G15</data>
<data key="v-connections">146</data>
<data key="size">10.0</data>
<data key="r">192</data>
<data key="g">192</data>
<data key="b">192</data>
<data key="x">-2297.8875</data>
<data key="y">1588.7725</data>
</node>
<node id="B7QJ29">
<data key="label">B7QJ29</data>
<data key="bnc">89.86899</data>
<data key="pr">0.638644</data>
<data key="cc">2.8E-5</data>
<data key="ec">1.9E-5</data>
<data key="weighted indegree">0.0</data>
<data key="weighted outdegree">2.0</data>
<data key="weighted degree">2.0</data>
<data key="v-modularity">G15</data>
<data key="v-connections">146</data>
<data key="size">11.576415</data>
<data key="r">192</data>
<data key="g">192</data>
<data key="b">192</data>
<data key="x">-1191.8257</data>
<data key="y">1483.7633</data>
</node>
<node id="L7LX80">
<data key="label">L7LX80</data>
<data key="bnc">17238.809</data>
<data key="pr">0.676567</data>
<data key="cc">3.7E-5</data>
<data key="ec">5.77E-4</data>
<data key="weighted indegree">0.0</data>
<data key="weighted outdegree">2.0</data>
<data key="weighted degree">2.0</data>
<data key="v-modularity">G15</data>
<data key="v-connections">146</data>
<data key="size">15.770369</data>
<data key="r">192</data>
<data key="g">192</data>
<data key="b">192</data>
<data key="x">-984.38696</data>
<data key="y">1104.6852</data>
</node>
<node id="L7LXJ0">
<data key="label">L7LXJ0</data>
<data key="bnc">0.0</data>
<data key="pr">0.40405</data>
<data key="cc">2.8E-5</data>
<data key="ec">1.7E-5</data>
<data key="weighted indegree">0.0</data>
<data key="weighted outdegree">1.0</data>
<data key="weighted degree">1.0</data>
<data key="v-modularity">G15</data>
<data key="v-connections">146</data>
<data key="size">10.0</data>
<data key="r">192</data>
<data key="g">192</data>
<data key="b">192</data>
<data key="x">-2021.4431</data>
<data key="y">966.1224</data>
</node>
<node id="L7M0W8">
<data key="label">L7M0W8</data>
<data key="bnc">0.0</data>
<data key="pr">0.40405</data>
<data key="cc">2.8E-5</data>
<data key="ec">1.7E-5</data>
<data key="weighted indegree">0.0</data>
<data key="weighted outdegree">1.0</data>
<data key="weighted degree">1.0</data>
<data key="v-modularity">G15</data>
<data key="v-connections">146</data>
<data key="size">10.0</data>
<data key="r">192</data>
<data key="g">192</data>
<data key="b">192</data>
<data key="x">-1928.3125</data>
<data key="y">2273.1016</data>
</node>
<node id="V5HF11">
<data key="label">V5HF11</data>
<data key="bnc">0.0</data>
<data key="pr">0.40405</data>
<data key="cc">2.8E-5</data>
<data key="ec">1.7E-5</data>
<data key="weighted indegree">0.0</data>
<data key="weighted outdegree">1.0</data>
<data key="weighted degree">1.0</data>
<data key="v-modularity">G15</data>
<data key="v-connections">146</data>
<data key="size">10.0</data>
<data key="r">192</data>
<data key="g">192</data>
<data key="b">192</data>
<data key="x">-1181.2565</data>
<data key="y">1584.7136</data>
</node>
<node id="A0A023FH73">
<data key="label">A0A023FH73</data>
<data key="bnc">4713.3335</data>
<data key="pr">0.699099</data>
<data key="cc">2.8E-5</data>
<data key="ec">1.7E-5</data>
<data key="weighted indegree">0.0</data>
<data key="weighted outdegree">2.6600000858306885</data>
<data key="weighted degree">2.6600000858306885</data>
<data key="v-modularity">G15</data>
<data key="v-connections">146</data>
<data key="size">13.144662</data>
<data key="r">192</data>
<data key="g">192</data>
<data key="b">192</data>
<data key="x">-1949.8188</data>
<data key="y">1758.4192</data>
</node>
<node id="A0A023FN21">
<data key="label">A0A023FN21</data>
<data key="bnc">0.0</data>
<data key="pr">0.40405</data>
<data key="cc">2.8E-5</data>
<data key="ec">1.7E-5</data>
<data key="weighted indegree">0.0</data>
<data key="weighted outdegree">1.3300000429153442</data>
<data key="weighted degree">1.3300000429153442</data>
<data key="v-modularity">G15</data>
<data key="v-connections">146</data>
<data key="size">10.0</data>
<data key="r">192</data>
<data key="g">192</data>
<data key="b">192</data>
<data key="x">-1605.9265</data>
<data key="y">1326.3857</data>
</node>
<node id="A0A023G626">
<data key="label">A0A023G626</data>
<data key="bnc">17238.809</data>
<data key="pr">0.676567</data>
<data key="cc">3.7E-5</data>
<data key="ec">5.77E-4</data>
<data key="weighted indegree">0.0</data>
<data key="weighted outdegree">2.6600000858306885</data>
<data key="weighted degree">2.6600000858306885</data>
<data key="v-modularity">G15</data>
<data key="v-connections">146</data>
<data key="size">15.770369</data>
<data key="r">192</data>
<data key="g">192</data>
<data key="b">192</data>
<data key="x">-1036.0427</data>
<data key="y">1212.3469</data>
</node>
<node id="A0A023GH45">
<data key="label">A0A023GH45</data>
<data key="bnc">0.0</data>
<data key="pr">0.40405</data>
<data key="cc">2.8E-5</data>
<data key="ec">1.7E-5</data>
<data key="weighted indegree">0.0</data>
<data key="weighted outdegree">1.3300000429153442</data>
<data key="weighted degree">1.3300000429153442</data>
<data key="v-modularity">G15</data>
<data key="v-connections">146</data>
<data key="size">10.0</data>
<data key="r">192</data>
<data key="g">192</data>
<data key="b">192</data>
<data key="x">-1811.0413</data>
<data key="y">1323.1464</data>
</node>
<node id="A0A023GPH4">
<data key="label">A0A023GPH4</data>
<data key="bnc">17238.809</data>
<data key="pr">0.676567</data>
<data key="cc">3.7E-5</data>
<data key="ec">5.77E-4</data>
<data key="weighted indegree">0.0</data>
<data key="weighted outdegree">2.6600000858306885</data>
<data key="weighted degree">2.6600000858306885</data>
<data key="v-modularity">G15</data>
<data key="v-connections">146</data>
<data key="size">15.770369</data>
<data key="r">192</data>
<data key="g">192</data>
<data key="b">192</data>
<data key="x">-1567.0692</data>
<data key="y">1214.1147</data>
</node>
<node id="B7PM90">
<data key="label">B7PM90</data>
<data key="bnc">0.0</data>
<data key="pr">0.40405</data>
<data key="cc">2.8E-5</data>
<data key="ec">1.7E-5</data>
<data key="weighted indegree">0.0</data>
<data key="weighted outdegree">1.3300000429153442</data>
<data key="weighted degree">1.3300000429153442</data>
<data key="v-modularity">G15</data>
<data key="v-connections">146</data>
<data key="size">10.0</data>
<data key="r">192</data>
<data key="g">192</data>
<data key="b">192</data>
<data key="x">-2024.6023</data>
<data key="y">2169.1648</data>
</node>
<node id="B7Q4P5">
<data key="label">B7Q4P5</data>
<data key="bnc">19410.3</data>
<data key="pr">0.914105</data>
<data key="cc">3.7E-5</data>
<data key="ec">5.79E-4</data>
<data key="weighted indegree">0.0</data>
<data key="weighted outdegree">3.9900001287460327</data>
<data key="weighted degree">3.9900001287460327</data>
<data key="v-modularity">G15</data>
<data key="v-connections">146</data>
<data key="size">16.117353</data>
<data key="r">192</data>
<data key="g">192</data>
<data key="b">192</data>
<data key="x">-1025.6343</data>
<data key="y">1531.2635</data>
</node>
<node id="B7Q8M5">
<data key="label">B7Q8M5</data>
<data key="bnc">0.0</data>
<data key="pr">0.40405</data>
<data key="cc">2.8E-5</data>
<data key="ec">1.7E-5</data>
<data key="weighted indegree">0.0</data>
<data key="weighted outdegree">1.3300000429153442</data>
<data key="weighted degree">1.3300000429153442</data>
<data key="v-modularity">G15</data>
<data key="v-connections">146</data>
<data key="size">10.0</data>
<data key="r">192</data>
<data key="g">192</data>
<data key="b">192</data>
<data key="x">-1045.9539</data>
<data key="y">1608.9623</data>
</node>
<node id="B7QEJ1">
<data key="label">B7QEJ1</data>
<data key="bnc">19410.3</data>
<data key="pr">0.914105</data>
<data key="cc">3.7E-5</data>
<data key="ec">5.79E-4</data>
<data key="weighted indegree">0.0</data>
<data key="weighted outdegree">3.9900001287460327</data>
<data key="weighted degree">3.9900001287460327</data>
<data key="v-modularity">G15</data>
<data key="v-connections">146</data>
<data key="size">16.117353</data>
<data key="r">192</data>
<data key="g">192</data>
<data key="b">192</data>
<data key="x">-912.2178</data>
<data key="y">1483.958</data>
</node>
<node id="G3MHC3">
<data key="label">G3MHC3</data>
<data key="bnc">0.0</data>
<data key="pr">0.40405</data>
<data key="cc">2.8E-5</data>
<data key="ec">1.7E-5</data>
<data key="weighted indegree">0.0</data>
<data key="weighted outdegree">1.3300000429153442</data>
<data key="weighted degree">1.3300000429153442</data>
<data key="v-modularity">G15</data>
<data key="v-connections">146</data>
<data key="size">10.0</data>
<data key="r">192</data>
<data key="g">192</data>
<data key="b">192</data>
<data key="x">-1337.7324</data>
<data key="y">2459.9993</data>
</node>
<node id="L7LZY4">
<data key="label">L7LZY4</data>
<data key="bnc">17238.809</data>
<data key="pr">0.676567</data>
<data key="cc">3.7E-5</data>
<data key="ec">5.77E-4</data>
<data key="weighted indegree">0.0</data>
<data key="weighted outdegree">2.6600000858306885</data>
<data key="weighted degree">2.6600000858306885</data>
<data key="v-modularity">G15</data>
<data key="v-connections">146</data>
<data key="size">15.770369</data>
<data key="r">192</data>
<data key="g">192</data>
<data key="b">192</data>
<data key="x">-788.29156</data>
<data key="y">1282.6997</data>
</node>
<node id="L7M150">
<data key="label">L7M150</data>
<data key="bnc">0.0</data>
<data key="pr">0.40405</data>
<data key="cc">2.8E-5</data>
<data key="ec">1.7E-5</data>
<data key="weighted indegree">0.0</data>
<data key="weighted outdegree">1.3300000429153442</data>
<data key="weighted degree">1.3300000429153442</data>
<data key="v-modularity">G15</data>
<data key="v-connections">146</data>
<data key="size">10.0</data>
<data key="r">192</data>
<data key="g">192</data>
<data key="b">192</data>
<data key="x">-1667.0493</data>
<data key="y">1777.9991</data>
</node>
<node id="V5GJZ0">
<data key="label">V5GJZ0</data>
<data key="bnc">0.0</data>
<data key="pr">0.40405</data>
<data key="cc">2.8E-5</data>
<data key="ec">1.7E-5</data>
<data key="weighted indegree">0.0</data>
<data key="weighted outdegree">1.3300000429153442</data>
<data key="weighted degree">1.3300000429153442</data>
<data key="v-modularity">G15</data>
<data key="v-connections">146</data>
<data key="size">10.0</data>
<data key="r">192</data>
<data key="g">192</data>
<data key="b">192</data>
<data key="x">-1355.5227</data>
<data key="y">1965.3253</data>
</node>
<node id="V5HD59">
<data key="label">V5HD59</data>
<data key="bnc">0.0</data>
<data key="pr">0.40405</data>
<data key="cc">2.8E-5</data>
<data key="ec">1.7E-5</data>
<data key="weighted indegree">0.0</data>
<data key="weighted outdegree">1.3300000429153442</data>
<data key="weighted degree">1.3300000429153442</data>
<data key="v-modularity">G15</data>
<data key="v-connections">146</data>
<data key="size">10.0</data>
<data key="r">192</data>
<data key="g">192</data>
<data key="b">192</data>
<data key="x">-1762.1014</data>
<data key="y">2860.5947</data>
</node>
<node id="V5ICT3">
<data key="label">V5ICT3</data>
<data key="bnc">17238.809</data>
<data key="pr">0.676567</data>
<data key="cc">3.7E-5</data>
<data key="ec">5.77E-4</data>
<data key="weighted indegree">0.0</data>
<data key="weighted outdegree">2.6600000858306885</data>
<data key="weighted degree">2.6600000858306885</data>
<data key="v-modularity">G15</data>
<data key="v-connections">146</data>
<data key="size">15.770369</data>
<data key="r">192</data>
<data key="g">192</data>
<data key="b">192</data>
<data key="x">-904.4715</data>
<data key="y">1083.7072</data>
</node>
<node id="A0A023G5Q1">
<data key="label">A0A023G5Q1</data>
<data key="bnc">0.0</data>
<data key="pr">0.40405</data>
<data key="cc">2.8E-5</data>
<data key="ec">1.7E-5</data>
<data key="weighted indegree">0.0</data>
<data key="weighted outdegree">1.6699999570846558</data>
<data key="weighted degree">1.6699999570846558</data>
<data key="v-modularity">G15</data>
<data key="v-connections">146</data>
<data key="size">10.0</data>
<data key="r">192</data>
<data key="g">192</data>
<data key="b">192</data>
<data key="x">-1573.6761</data>
<data key="y">1749.9705</data>
</node>
<node id="B7P1B6">
<data key="label">B7P1B6</data>
<data key="bnc">0.0</data>
<data key="pr">0.40405</data>
<data key="cc">2.8E-5</data>
<data key="ec">1.7E-5</data>
<data key="weighted indegree">0.0</data>
<data key="weighted outdegree">1.6699999570846558</data>
<data key="weighted degree">1.6699999570846558</data>
<data key="v-modularity">G15</data>
<data key="v-connections">146</data>
<data key="size">10.0</data>
<data key="r">192</data>
<data key="g">192</data>
<data key="b">192</data>
<data key="x">-1633.6565</data>
<data key="y">2494.238</data>
</node>
<node id="B7PUW8">
<data key="label">B7PUW8</data>
<data key="bnc">15815.141</data>
<data key="pr">0.667848</data>
<data key="cc">3.2E-5</data>
<data key="ec">1.2E-4</data>
<data key="weighted indegree">0.0</data>
<data key="weighted outdegree">3.3399999141693115</data>
<data key="weighted degree">3.3399999141693115</data>
<data key="v-modularity">G15</data>
<data key="v-connections">146</data>
<data key="size">15.531164</data>
<data key="r">192</data>
<data key="g">192</data>
<data key="b">192</data>
<data key="x">-1060.6387</data>
<data key="y">1864.6348</data>
</node>
<node id="B7QCA7">
<data key="label">B7QCA7</data>
<data key="bnc">17238.809</data>
<data key="pr">0.676567</data>
<data key="cc">3.7E-5</data>
<data key="ec">5.77E-4</data>
<data key="weighted indegree">0.0</data>
<data key="weighted outdegree">3.3399999141693115</data>
<data key="weighted degree">3.3399999141693115</data>
<data key="v-modularity">G15</data>
<data key="v-connections">146</data>
<data key="size">15.770369</data>
<data key="r">192</data>
<data key="g">192</data>
<data key="b">192</data>
<data key="x">-1325.0958</data>
<data key="y">1555.353</data>
</node>
<node id="G3MPT2">
<data key="label">G3MPT2</data>
<data key="bnc">4713.3335</data>
<data key="pr">0.699099</data>
<data key="cc">2.8E-5</data>
<data key="ec">1.7E-5</data>
<data key="weighted indegree">0.0</data>
<data key="weighted outdegree">3.3399999141693115</data>
<data key="weighted degree">3.3399999141693115</data>
<data key="v-modularity">G15</data>
<data key="v-connections">146</data>
<data key="size">13.144662</data>
<data key="r">192</data>
<data key="g">192</data>
<data key="b">192</data>
<data key="x">-1397.7144</data>
<data key="y">2078.2737</data>
</node>
<node id="L7M0B5">
<data key="label">L7M0B5</data>
<data key="bnc">63820.48</data>
<data key="pr">1.144012</data>
<data key="cc">3.7E-5</data>
<data key="ec">5.82E-4</data>
<data key="weighted indegree">0.0</data>
<data key="weighted outdegree">6.679999828338623</data>
<data key="weighted degree">6.679999828338623</data>
<data key="v-modularity">G4</data>
<data key="v-connections">587</data>
<data key="size">20.996624</data>
<data key="r">199</data>
<data key="g">0</data>
<data key="b">167</data>
<data key="x">1554.9998</data>
<data key="y">-4453.7856</data>
</node>
<node id="L7MFC2">
<data key="label">L7MFC2</data>
<data key="bnc">17238.809</data>
<data key="pr">0.676567</data>
<data key="cc">3.7E-5</data>
<data key="ec">5.77E-4</data>
<data key="weighted indegree">0.0</data>
<data key="weighted outdegree">3.3399999141693115</data>
<data key="weighted degree">3.3399999141693115</data>
<data key="v-modularity">G15</data>
<data key="v-connections">146</data>
<data key="size">15.770369</data>
<data key="r">192</data>
<data key="g">192</data>
<data key="b">192</data>
<data key="x">-1564.8716</data>
<data key="y">1395.3867</data>
</node>
<node id="V5HFH2">
<data key="label">V5HFH2</data>
<data key="bnc">89.86899</data>
<data key="pr">0.638644</data>
<data key="cc">2.8E-5</data>
<data key="ec">1.9E-5</data>
<data key="weighted indegree">0.0</data>
<data key="weighted outdegree">3.3399999141693115</data>
<data key="weighted degree">3.3399999141693115</data>
<data key="v-modularity">G15</data>
<data key="v-connections">146</data>
<data key="size">11.576415</data>
<data key="r">192</data>
<data key="g">192</data>
<data key="b">192</data>
<data key="x">-1333.1353</data>
<data key="y">1887.8108</data>
</node>
<node id="V5HN93">
<data key="label">V5HN93</data>
<data key="bnc">0.0</data>
<data key="pr">0.40405</data>
<data key="cc">2.8E-5</data>
<data key="ec">1.7E-5</data>
<data key="weighted indegree">0.0</data>
<data key="weighted outdegree">1.6699999570846558</data>
<data key="weighted degree">1.6699999570846558</data>
<data key="v-modularity">G15</data>
<data key="v-connections">146</data>
<data key="size">10.0</data>
<data key="r">192</data>
<data key="g">192</data>
<data key="b">192</data>
<data key="x">-1491.4299</data>
<data key="y">1906.5361</data>
</node>
<node id="V5IEU4">
<data key="label">V5IEU4</data>
<data key="bnc">0.0</data>
<data key="pr">0.40405</data>
<data key="cc">2.8E-5</data>
<data key="ec">1.7E-5</data>
<data key="weighted indegree">0.0</data>
<data key="weighted outdegree">1.6699999570846558</data>
<data key="weighted degree">1.6699999570846558</data>
<data key="v-modularity">G15</data>
<data key="v-connections">146</data>
<data key="size">10.0</data>
<data key="r">192</data>
<data key="g">192</data>
<data key="b">192</data>
<data key="x">-1700.8882</data>
<data key="y">2006.8784</data>
</node>
<node id="A0A023FI81">
<data key="label">A0A023FI81</data>
<data key="bnc">21653.947</data>
<data key="pr">0.621842</data>
<data key="cc">3.2E-5</data>
<data key="ec">2.3E-5</data>
<data key="weighted indegree">0.0</data>
<data key="weighted outdegree">4.0</data>
<data key="weighted degree">4.0</data>
<data key="v-modularity">G15</data>
<data key="v-connections">146</data>
<data key="size">16.456247</data>
<data key="r">192</data>
<data key="g">192</data>
<data key="b">192</data>
<data key="x">-2117.5247</data>
<data key="y">915.0268</data>
</node>
<node id="A0A023FNG7">
<data key="label">A0A023FNG7</data>
<data key="bnc">0.0</data>
<data key="pr">0.40405</data>
<data key="cc">2.8E-5</data>
<data key="ec">1.7E-5</data>
<data key="weighted indegree">0.0</data>
<data key="weighted outdegree">2.0</data>
<data key="weighted degree">2.0</data>
<data key="v-modularity">G15</data>
<data key="v-connections">146</data>
<data key="size">10.0</data>
<data key="r">192</data>
<data key="g">192</data>
<data key="b">192</data>
<data key="x">-2069.354</data>
<data key="y">1427.8096</data>
</node>
<node id="A0A023FWL9">
<data key="label">A0A023FWL9</data>
<data key="bnc">21344.11</data>
<data key="pr">1.138491</data>
<data key="cc">3.2E-5</data>
<data key="ec">1.21E-4</data>
<data key="weighted indegree">0.0</data>
<data key="weighted outdegree">8.0</data>
<data key="weighted degree">8.0</data>
<data key="v-modularity">G2</data>
<data key="v-connections">812</data>
<data key="size">16.410522</data>
<data key="r">255</data>
<data key="g">239</data>
<data key="b">20</data>
<data key="x">-1205.0746</data>
<data key="y">-605.0873</data>
</node>
<node id="A0A023FZB3">
<data key="label">A0A023FZB3</data>
<data key="bnc">17238.809</data>
<data key="pr">0.676567</data>
<data key="cc">3.7E-5</data>
<data key="ec">5.77E-4</data>
<data key="weighted indegree">0.0</data>
<data key="weighted outdegree">4.0</data>
<data key="weighted degree">4.0</data>
<data key="v-modularity">G15</data>
<data key="v-connections">146</data>
<data key="size">15.770369</data>
<data key="r">192</data>
<data key="g">192</data>
<data key="b">192</data>
<data key="x">-967.9486</data>
<data key="y">962.86743</data>
</node>
<node id="A0A023GKH7">
<data key="label">A0A023GKH7</data>
<data key="bnc">21653.947</data>
<data key="pr">0.621842</data>
<data key="cc">3.2E-5</data>
<data key="ec">2.3E-5</data>
<data key="weighted indegree">0.0</data>
<data key="weighted outdegree">4.0</data>
<data key="weighted degree">4.0</data>
<data key="v-modularity">G15</data>
<data key="v-connections">146</data>
<data key="size">16.456247</data>
<data key="r">192</data>
<data key="g">192</data>
<data key="b">192</data>
<data key="x">-2084.7805</data>
<data key="y">816.1323</data>
</node>
<node id="B7P192">
<data key="label">B7P192</data>
<data key="bnc">0.0</data>
<data key="pr">0.40405</data>
<data key="cc">2.8E-5</data>
<data key="ec">1.7E-5</data>
<data key="weighted indegree">0.0</data>
<data key="weighted outdegree">2.0</data>
<data key="weighted degree">2.0</data>
<data key="v-modularity">G15</data>
<data key="v-connections">146</data>
<data key="size">10.0</data>
<data key="r">192</data>
<data key="g">192</data>
<data key="b">192</data>
<data key="x">-1764.272</data>
<data key="y">2475.0625</data>
</node>
<node id="B7PDX3">
<data key="label">B7PDX3</data>
<data key="bnc">20515.441</data>
<data key="pr">0.911161</data>
<data key="cc">3.7E-5</data>
<data key="ec">5.79E-4</data>
<data key="weighted indegree">0.0</data>
<data key="weighted outdegree">6.0</data>
<data key="weighted degree">6.0</data>
<data key="v-modularity">G15</data>
<data key="v-connections">146</data>
<data key="size">16.286583</data>
<data key="r">192</data>
<data key="g">192</data>
<data key="b">192</data>
<data key="x">-1373.7177</data>
<data key="y">1122.3195</data>
</node>
<node id="B7PG64">
<data key="label">B7PG64</data>
<data key="bnc">0.0</data>
<data key="pr">0.40405</data>
<data key="cc">2.8E-5</data>
<data key="ec">1.7E-5</data>
<data key="weighted indegree">0.0</data>
<data key="weighted outdegree">2.0</data>
<data key="weighted degree">2.0</data>
<data key="v-modularity">G15</data>
<data key="v-connections">146</data>
<data key="size">10.0</data>
<data key="r">192</data>
<data key="g">192</data>
<data key="b">192</data>
<data key="x">-1625.677</data>
<data key="y">2139.6729</data>
</node>
<node id="B7PJ07">
<data key="label">B7PJ07</data>
<data key="bnc">0.0</data>
<data key="pr">0.40405</data>
<data key="cc">2.8E-5</data>
<data key="ec">1.7E-5</data>
<data key="weighted indegree">0.0</data>
<data key="weighted outdegree">2.0</data>
<data key="weighted degree">2.0</data>
<data key="v-modularity">G15</data>
<data key="v-connections">146</data>
<data key="size">10.0</data>
<data key="r">192</data>
<data key="g">192</data>
<data key="b">192</data>
<data key="x">-1789.9492</data>
<data key="y">2194.153</data>
</node>
<node id="B7PKK0">
<data key="label">B7PKK0</data>
<data key="bnc">0.0</data>
<data key="pr">0.40405</data>
<data key="cc">2.8E-5</data>
<data key="ec">1.7E-5</data>
<data key="weighted indegree">0.0</data>
<data key="weighted outdegree">2.0</data>
<data key="weighted degree">2.0</data>
<data key="v-modularity">G15</data>
<data key="v-connections">146</data>
<data key="size">10.0</data>
<data key="r">192</data>
<data key="g">192</data>
<data key="b">192</data>
<data key="x">-2422.9395</data>
<data key="y">1497.7435</data>
</node>
<node id="B7Q3U2">
<data key="label">B7Q3U2</data>
<data key="bnc">0.0</data>
<data key="pr">0.40405</data>
<data key="cc">2.8E-5</data>
<data key="ec">1.7E-5</data>
<data key="weighted indegree">0.0</data>
<data key="weighted outdegree">2.0</data>
<data key="weighted degree">2.0</data>
<data key="v-modularity">G15</data>
<data key="v-connections">146</data>
<data key="size">10.0</data>
<data key="r">192</data>
<data key="g">192</data>
<data key="b">192</data>
<data key="x">-1743.9117</data>
<data key="y">2604.8423</data>
</node>
<node id="B7QD77">
<data key="label">B7QD77</data>
<data key="bnc">20515.441</data>
<data key="pr">0.911161</data>
<data key="cc">3.7E-5</data>
<data key="ec">5.79E-4</data>
<data key="weighted indegree">0.0</data>
<data key="weighted outdegree">6.0</data>
<data key="weighted degree">6.0</data>
<data key="v-modularity">G15</data>
<data key="v-connections">146</data>
<data key="size">16.286583</data>
<data key="r">192</data>
<data key="g">192</data>
<data key="b">192</data>
<data key="x">-961.58813</data>
<data key="y">1172.7178</data>
</node>
<node id="F0J984">
<data key="label">F0J984</data>
<data key="bnc">552.1705</data>
<data key="pr">0.648729</data>
<data key="cc">2.8E-5</data>
<data key="ec">1.8E-5</data>
<data key="weighted indegree">0.0</data>
<data key="weighted outdegree">4.0</data>
<data key="weighted degree">4.0</data>
<data key="v-modularity">G15</data>
<data key="v-connections">146</data>
<data key="size">11.764411</data>
<data key="r">192</data>
<data key="g">192</data>
<data key="b">192</data>
<data key="x">-912.76666</data>
<data key="y">1383.0532</data>
</node>
<node id="G3MRZ0">
<data key="label">G3MRZ0</data>
<data key="bnc">0.0</data>
<data key="pr">0.40405</data>
<data key="cc">2.8E-5</data>
<data key="ec">1.7E-5</data>
<data key="weighted indegree">0.0</data>
<data key="weighted outdegree">2.0</data>
<data key="weighted degree">2.0</data>
<data key="v-modularity">G15</data>
<data key="v-connections">146</data>
<data key="size">10.0</data>
<data key="r">192</data>
<data key="g">192</data>
<data key="b">192</data>
<data key="x">-1286.5083</data>
<data key="y">2309.2422</data>
</node>
<node id="L7M0C6">
<data key="label">L7M0C6</data>
<data key="bnc">63820.48</data>
<data key="pr">1.144012</data>
<data key="cc">3.7E-5</data>
<data key="ec">5.82E-4</data>
<data key="weighted indegree">0.0</data>
<data key="weighted outdegree">8.0</data>
<data key="weighted degree">8.0</data>
<data key="v-modularity">G4</data>
<data key="v-connections">587</data>
<data key="size">20.996624</data>
<data key="r">199</data>
<data key="g">0</data>
<data key="b">167</data>
<data key="x">1915.0366</data>
<data key="y">-4325.0986</data>
</node>
<node id="L7MB43">
<data key="label">L7MB43</data>
<data key="bnc">23665.688</data>
<data key="pr">1.169416</data>
<data key="cc">3.2E-5</data>
<data key="ec">1.2E-4</data>
<data key="weighted indegree">0.0</data>
<data key="weighted outdegree">8.0</data>
<data key="weighted degree">8.0</data>
<data key="v-modularity">G2</data>
<data key="v-connections">812</data>
<data key="size">16.74548</data>
<data key="r">255</data>
<data key="g">239</data>
<data key="b">20</data>
<data key="x">-284.8984</data>
<data key="y">554.6146</data>
</node>
<node id="V5GK21">
<data key="label">V5GK21</data>
<data key="bnc">552.1705</data>
<data key="pr">0.648729</data>
<data key="cc">2.8E-5</data>
<data key="ec">1.8E-5</data>
<data key="weighted indegree">0.0</data>
<data key="weighted outdegree">4.0</data>
<data key="weighted degree">4.0</data>
<data key="v-modularity">G15</data>
<data key="v-connections">146</data>
<data key="size">11.764411</data>
<data key="r">192</data>
<data key="g">192</data>
<data key="b">192</data>
<data key="x">-1564.8876</data>
<data key="y">1053.7043</data>
</node>
<node id="B7P0S9">
<data key="label">B7P0S9</data>
<data key="bnc">0.0</data>
<data key="pr">0.40405</data>
<data key="cc">2.8E-5</data>
<data key="ec">1.7E-5</data>
<data key="weighted indegree">0.0</data>
<data key="weighted outdegree">2.3299999237060547</data>
<data key="weighted degree">2.3299999237060547</data>
<data key="v-modularity">G15</data>
<data key="v-connections">146</data>
<data key="size">10.0</data>
<data key="r">192</data>
<data key="g">192</data>
<data key="b">192</data>
<data key="x">-1666.383</data>
<data key="y">1573.2542</data>
</node>
<node id="B7P417">
<data key="label">B7P417</data>
<data key="bnc">0.0</data>
<data key="pr">0.40405</data>
<data key="cc">2.8E-5</data>
<data key="ec">1.7E-5</data>
<data key="weighted indegree">0.0</data>
<data key="weighted outdegree">2.3299999237060547</data>
<data key="weighted degree">2.3299999237060547</data>
<data key="v-modularity">G15</data>
<data key="v-connections">146</data>
<data key="size">10.0</data>
<data key="r">192</data>
<data key="g">192</data>
<data key="b">192</data>
<data key="x">-1794.6251</data>
<data key="y">1955.6829</data>
</node>
<node id="B7P850">
<data key="label">B7P850</data>
<data key="bnc">3769.4963</data>
<data key="pr">0.73452</data>
<data key="cc">2.8E-5</data>
<data key="ec">1.7E-5</data>
<data key="weighted indegree">0.0</data>
<data key="weighted outdegree">4.659999847412109</data>
<data key="weighted degree">4.659999847412109</data>
<data key="v-modularity">G15</data>
<data key="v-connections">146</data>
<data key="size">12.870257</data>
<data key="r">192</data>
<data key="g">192</data>
<data key="b">192</data>
<data key="x">-859.6363</data>
<data key="y">423.88306</data>
</node>
<node id="B7PI19">
<data key="label">B7PI19</data>
<data key="bnc">22391.846</data>
<data key="pr">0.839497</data>
<data key="cc">3.2E-5</data>
<data key="ec">2.4E-5</data>
<data key="weighted indegree">0.0</data>
<data key="weighted outdegree">6.989999771118164</data>
<data key="weighted degree">6.989999771118164</data>
<data key="v-modularity">G5</data>
<data key="v-connections">578</data>
<data key="size">16.56384</data>
<data key="r">255</data>
<data key="g">136</data>
<data key="b">5</data>
<data key="x">-1684.8872</data>
<data key="y">-1404.5826</data>
</node>
<node id="B7Q511">
<data key="label">B7Q511</data>
<data key="bnc">17238.809</data>
<data key="pr">0.676567</data>
<data key="cc">3.7E-5</data>
<data key="ec">5.77E-4</data>
<data key="weighted indegree">0.0</data>
<data key="weighted outdegree">4.659999847412109</data>
<data key="weighted degree">4.659999847412109</data>
<data key="v-modularity">G15</data>
<data key="v-connections">146</data>
<data key="size">15.770369</data>
<data key="r">192</data>
<data key="g">192</data>
<data key="b">192</data>
<data key="x">1082.0188</data>
<data key="y">-1245.16</data>
</node>
<node id="V5H4A4">
<data key="label">V5H4A4</data>
<data key="bnc">21653.947</data>
<data key="pr">0.621842</data>
<data key="cc">3.2E-5</data>
<data key="ec">2.3E-5</data>
<data key="weighted indegree">0.0</data>
<data key="weighted outdegree">4.659999847412109</data>
<data key="weighted degree">4.659999847412109</data>
<data key="v-modularity">G15</data>
<data key="v-connections">146</data>
<data key="size">16.456247</data>
<data key="r">192</data>
<data key="g">192</data>
<data key="b">192</data>
<data key="x">-1502.1387</data>
<data key="y">1480.2537</data>
</node>
<node id="V5H4D2">
<data key="label">V5H4D2</data>
<data key="bnc">17238.809</data>
<data key="pr">0.676567</data>
<data key="cc">3.7E-5</data>
<data key="ec">5.77E-4</data>
<data key="weighted indegree">0.0</data>
<data key="weighted outdegree">4.659999847412109</data>
<data key="weighted degree">4.659999847412109</data>
<data key="v-modularity">G15</data>
<data key="v-connections">146</data>
<data key="size">15.770369</data>
<data key="r">192</data>
<data key="g">192</data>
<data key="b">192</data>
<data key="x">515.47644</data>
<data key="y">-1884.758</data>
</node>
<node id="V5H8F2">
<data key="label">V5H8F2</data>
<data key="bnc">43320.633</data>
<data key="pr">1.401736</data>
<data key="cc">3.2E-5</data>
<data key="ec">1.25E-4</data>
<data key="weighted indegree">0.0</data>
<data key="weighted outdegree">11.649999618530273</data>
<data key="weighted degree">11.649999618530273</data>
<data key="v-modularity">G2</data>
<data key="v-connections">812</data>
<data key="size">19.089024</data>
<data key="r">255</data>
<data key="g">239</data>
<data key="b">20</data>
<data key="x">-670.0642</data>
<data key="y">867.458</data>
</node>
<node id="A0A023FG14">
<data key="label">A0A023FG14</data>
<data key="bnc">21344.11</data>
<data key="pr">1.138491</data>
<data key="cc">3.2E-5</data>
<data key="ec">1.21E-4</data>
<data key="weighted indegree">0.0</data>
<data key="weighted outdegree">10.680000305175781</data>
<data key="weighted degree">10.680000305175781</data>
<data key="v-modularity">G2</data>
<data key="v-connections">812</data>
<data key="size">16.410522</data>
<data key="r">255</data>
<data key="g">239</data>
<data key="b">20</data>
<data key="x">-1124.9998</data>
<data key="y">-684.6807</data>
</node>
<node id="B7P5R1">
<data key="label">B7P5R1</data>
<data key="bnc">0.0</data>
<data key="pr">0.40405</data>
<data key="cc">2.8E-5</data>
<data key="ec">1.7E-5</data>
<data key="weighted indegree">0.0</data>
<data key="weighted outdegree">2.6700000762939453</data>
<data key="weighted degree">2.6700000762939453</data>
<data key="v-modularity">G15</data>
<data key="v-connections">146</data>
<data key="size">10.0</data>
<data key="r">192</data>
<data key="g">192</data>
<data key="b">192</data>
<data key="x">-1049.783</data>
<data key="y">1727.435</data>
</node>
<node id="B7PNW7">
<data key="label">B7PNW7</data>
<data key="bnc">63820.48</data>
<data key="pr">1.144012</data>
<data key="cc">3.7E-5</data>
<data key="ec">5.82E-4</data>
<data key="weighted indegree">0.0</data>
<data key="weighted outdegree">10.680000305175781</data>
<data key="weighted degree">10.680000305175781</data>
<data key="v-modularity">G4</data>
<data key="v-connections">587</data>
<data key="size">20.996624</data>
<data key="r">199</data>
<data key="g">0</data>
<data key="b">167</data>
<data key="x">1823.1455</data>
<data key="y">-4646.7163</data>
</node>
<node id="B7PWL5">
<data key="label">B7PWL5</data>
<data key="bnc">17238.809</data>
<data key="pr">0.676567</data>
<data key="cc">3.7E-5</data>
<data key="ec">5.77E-4</data>
<data key="weighted indegree">0.0</data>
<data key="weighted outdegree">5.340000152587891</data>
<data key="weighted degree">5.340000152587891</data>
<data key="v-modularity">G15</data>
<data key="v-connections">146</data>
<data key="size">15.770369</data>
<data key="r">192</data>
<data key="g">192</data>
<data key="b">192</data>
<data key="x">594.9999</data>
<data key="y">-1492.5477</data>
</node>
<node id="B7PXL5">
<data key="label">B7PXL5</data>
<data key="bnc">0.0</data>
<data key="pr">0.40405</data>
<data key="cc">2.8E-5</data>
<data key="ec">1.7E-5</data>
<data key="weighted indegree">0.0</data>
<data key="weighted outdegree">2.6700000762939453</data>
<data key="weighted degree">2.6700000762939453</data>
<data key="v-modularity">G15</data>
<data key="v-connections">146</data>
<data key="size">10.0</data>
<data key="r">192</data>
<data key="g">192</data>
<data key="b">192</data>
<data key="x">-2153.4265</data>
<data key="y">1373.2245</data>
</node>
<node id="B7QC90">
<data key="label">B7QC90</data>
<data key="bnc">0.0</data>
<data key="pr">0.40405</data>
<data key="cc">2.8E-5</data>
<data key="ec">1.7E-5</data>
<data key="weighted indegree">0.0</data>
<data key="weighted outdegree">2.6700000762939453</data>
<data key="weighted degree">2.6700000762939453</data>
<data key="v-modularity">G15</data>
<data key="v-connections">146</data>
<data key="size">10.0</data>
<data key="r">192</data>
<data key="g">192</data>
<data key="b">192</data>
<data key="x">-876.08</data>
<data key="y">1808.7856</data>
</node>
<node id="L7M4Z6">
<data key="label">L7M4Z6</data>
<data key="bnc">668.9555</data>
<data key="pr">0.716231</data>
<data key="cc">2.8E-5</data>
<data key="ec">1.7E-5</data>
<data key="weighted indegree">0.0</data>
<data key="weighted outdegree">5.340000152587891</data>
<data key="weighted degree">5.340000152587891</data>
<data key="v-modularity">G15</data>
<data key="v-connections">146</data>
<data key="size">11.810486</data>
<data key="r">192</data>
<data key="g">192</data>
<data key="b">192</data>
<data key="x">-498.50845</data>
<data key="y">688.99805</data>
</node>
<node id="L7M719">
<data key="label">L7M719</data>
<data key="bnc">4713.3335</data>
<data key="pr">0.699099</data>
<data key="cc">2.8E-5</data>
<data key="ec">1.7E-5</data>
<data key="weighted indegree">0.0</data>
<data key="weighted outdegree">5.340000152587891</data>
<data key="weighted degree">5.340000152587891</data>
<data key="v-modularity">G15</data>
<data key="v-connections">146</data>
<data key="size">13.144662</data>
<data key="r">192</data>
<data key="g">192</data>
<data key="b">192</data>
<data key="x">-2134.9116</data>
<data key="y">2148.5742</data>
</node>
<node id="V5HYB2">
<data key="label">V5HYB2</data>
<data key="bnc">0.0</data>
<data key="pr">0.40405</data>
<data key="cc">2.8E-5</data>
<data key="ec">1.7E-5</data>
<data key="weighted indegree">0.0</data>
<data key="weighted outdegree">2.6700000762939453</data>
<data key="weighted degree">2.6700000762939453</data>
<data key="v-modularity">G15</data>
<data key="v-connections">146</data>
<data key="size">10.0</data>
<data key="r">192</data>
<data key="g">192</data>
<data key="b">192</data>
<data key="x">-1993.4463</data>
<data key="y">1341.907</data>
</node>
<node id="A0A023FM96">
<data key="label">A0A023FM96</data>
<data key="bnc">0.0</data>
<data key="pr">0.40405</data>
<data key="cc">2.8E-5</data>
<data key="ec">1.7E-5</data>
<data key="weighted indegree">0.0</data>
<data key="weighted outdegree">3.0</data>
<data key="weighted degree">3.0</data>
<data key="v-modularity">G15</data>
<data key="v-connections">146</data>
<data key="size">10.0</data>
<data key="r">192</data>
<data key="g">192</data>
<data key="b">192</data>
<data key="x">-1414.0242</data>
<data key="y">2600.364</data>
</node>
<node id="A0A023FVB6">
<data key="label">A0A023FVB6</data>
<data key="bnc">89.86899</data>
<data key="pr">0.638644</data>
<data key="cc">2.8E-5</data>
<data key="ec">1.9E-5</data>
<data key="weighted indegree">0.0</data>
<data key="weighted outdegree">6.0</data>
<data key="weighted degree">6.0</data>
<data key="v-modularity">G15</data>
<data key="v-connections">146</data>
<data key="size">11.576415</data>
<data key="r">192</data>
<data key="g">192</data>
<data key="b">192</data>
<data key="x">-1270.6948</data>
<data key="y">1434.6862</data>
</node>
<node id="A0A023GMF2">
<data key="label">A0A023GMF2</data>
<data key="bnc">36709.51</data>
<data key="pr">0.930275</data>
<data key="cc">3.2E-5</data>
<data key="ec">1.2E-4</data>
<data key="weighted indegree">0.0</data>
<data key="weighted outdegree">9.0</data>
<data key="weighted degree">9.0</data>
<data key="v-modularity">G2</data>
<data key="v-connections">812</data>
<data key="size">18.376827</data>
<data key="r">255</data>
<data key="g">239</data>
<data key="b">20</data>
<data key="x">-1677.7627</data>
<data key="y">916.2672</data>
</node>
<node id="B7QB25">
<data key="label">B7QB25</data>
<data key="bnc">33818.785</data>
<data key="pr">1.324003</data>
<data key="cc">3.2E-5</data>
<data key="ec">2.6E-5</data>
<data key="weighted indegree">0.0</data>
<data key="weighted outdegree">15.0</data>
<data key="weighted degree">15.0</data>
<data key="v-modularity">G5</data>
<data key="v-connections">578</data>
<data key="size">18.044785</data>
<data key="r">255</data>
<data key="g">136</data>
<data key="b">5</data>
<data key="x">-2301.8704</data>
<data key="y">-1477.6403</data>
</node>
<node id="L7LYG7">
<data key="label">L7LYG7</data>
<data key="bnc">4713.3335</data>
<data key="pr">0.699099</data>
<data key="cc">2.8E-5</data>
<data key="ec">1.7E-5</data>
<data key="weighted indegree">0.0</data>
<data key="weighted outdegree">6.0</data>
<data key="weighted degree">6.0</data>
<data key="v-modularity">G15</data>
<data key="v-connections">146</data>
<data key="size">13.144662</data>
<data key="r">192</data>
<data key="g">192</data>
<data key="b">192</data>
<data key="x">-1937.1184</data>
<data key="y">2589.0808</data>
</node>
<node id="V5I5G9">
<data key="label">V5I5G9</data>
<data key="bnc">0.0</data>
<data key="pr">0.40405</data>
<data key="cc">2.8E-5</data>
<data key="ec">1.7E-5</data>
<data key="weighted indegree">0.0</data>
<data key="weighted outdegree">3.0</data>
<data key="weighted degree">3.0</data>
<data key="v-modularity">G15</data>
<data key="v-connections">146</data>
<data key="size">10.0</data>
<data key="r">192</data>
<data key="g">192</data>
<data key="b">192</data>
<data key="x">-2159.523</data>
<data key="y">1015.70483</data>
</node>
<node id="A0A023FLQ0">
<data key="label">A0A023FLQ0</data>
<data key="bnc">21653.947</data>
<data key="pr">0.621842</data>
<data key="cc">3.2E-5</data>
<data key="ec">2.3E-5</data>
<data key="weighted indegree">0.0</data>
<data key="weighted outdegree">6.659999847412109</data>
<data key="weighted degree">6.659999847412109</data>
<data key="v-modularity">G15</data>
<data key="v-connections">146</data>
<data key="size">16.456247</data>
<data key="r">192</data>
<data key="g">192</data>
<data key="b">192</data>
<data key="x">-1929.138</data>
<data key="y">1545.8483</data>
</node>
<node id="A0A023GIV4">
<data key="label">A0A023GIV4</data>
<data key="bnc">63820.48</data>
<data key="pr">1.144012</data>
<data key="cc">3.7E-5</data>
<data key="ec">5.82E-4</data>
<data key="weighted indegree">0.0</data>
<data key="weighted outdegree">13.319999694824219</data>
<data key="weighted degree">13.319999694824219</data>
<data key="v-modularity">G4</data>
<data key="v-connections">587</data>
<data key="size">20.996624</data>
<data key="r">199</data>
<data key="g">0</data>
<data key="b">167</data>
<data key="x">1100.1582</data>
<data key="y">-5000.846</data>
</node>
<node id="A2SUG8">
<data key="label">A2SUG8</data>
<data key="bnc">21344.11</data>
<data key="pr">1.138491</data>
<data key="cc">3.2E-5</data>
<data key="ec">1.21E-4</data>
<data key="weighted indegree">0.0</data>
<data key="weighted outdegree">13.319999694824219</data>
<data key="weighted degree">13.319999694824219</data>
<data key="v-modularity">G2</data>
<data key="v-connections">812</data>
<data key="size">16.410522</data>
<data key="r">255</data>
<data key="g">239</data>
<data key="b">20</data>
<data key="x">-1659.8877</data>
<data key="y">-675.15594</data>
</node>
<node id="B7PJU2">
<data key="label">B7PJU2</data>
<data key="bnc">0.0</data>
<data key="pr">0.40405</data>
<data key="cc">2.8E-5</data>
<data key="ec">1.7E-5</data>
<data key="weighted indegree">0.0</data>
<data key="weighted outdegree">3.3299999237060547</data>
<data key="weighted degree">3.3299999237060547</data>
<data key="v-modularity">G15</data>
<data key="v-connections">146</data>
<data key="size">10.0</data>
<data key="r">192</data>
<data key="g">192</data>
<data key="b">192</data>
<data key="x">-1923.0383</data>
<data key="y">2351.4165</data>
</node>
<node id="L7MGV3">
<data key="label">L7MGV3</data>
<data key="bnc">19410.3</data>
<data key="pr">0.914105</data>
<data key="cc">3.7E-5</data>
<data key="ec">5.79E-4</data>
<data key="weighted indegree">0.0</data>
<data key="weighted outdegree">9.989999771118164</data>
<data key="weighted degree">9.989999771118164</data>
<data key="v-modularity">G15</data>
<data key="v-connections">146</data>
<data key="size">16.117353</data>
<data key="r">192</data>
<data key="g">192</data>
<data key="b">192</data>
<data key="x">-1177.3976</data>
<data key="y">1777.1367</data>
</node>
<node id="V5HYV8">
<data key="label">V5HYV8</data>
<data key="bnc">23665.688</data>
<data key="pr">1.169416</data>
<data key="cc">3.2E-5</data>
<data key="ec">1.2E-4</data>
<data key="weighted indegree">0.0</data>
<data key="weighted outdegree">13.319999694824219</data>
<data key="weighted degree">13.319999694824219</data>
<data key="v-modularity">G2</data>
<data key="v-connections">812</data>
<data key="size">16.74548</data>
<data key="r">255</data>
<data key="g">239</data>
<data key="b">20</data>
<data key="x">-357.0949</data>
<data key="y">730.21783</data>
</node>
<node id="B7PYH5">
<data key="label">B7PYH5</data>
<data key="bnc">31382.809</data>
<data key="pr">1.059144</data>
<data key="cc">3.7E-5</data>
<data key="ec">5.77E-4</data>
<data key="weighted indegree">0.0</data>
<data key="weighted outdegree">11.010000228881836</data>
<data key="weighted degree">11.010000228881836</data>
<data key="v-modularity">G15</data>
<data key="v-connections">146</data>
<data key="size">17.753521</data>
<data key="r">192</data>
<data key="g">192</data>
<data key="b">192</data>
<data key="x">-1181.3499</data>
<data key="y">999.5361</data>
</node>
<node id="B7Q7R0">
<data key="label">B7Q7R0</data>
<data key="bnc">945.11414</data>
<data key="pr">0.743014</data>
<data key="cc">2.8E-5</data>
<data key="ec">1.7E-5</data>
<data key="weighted indegree">0.0</data>
<data key="weighted outdegree">7.340000152587891</data>
<data key="weighted degree">7.340000152587891</data>
<data key="v-modularity">G15</data>
<data key="v-connections">146</data>
<data key="size">11.917303</data>
<data key="r">192</data>
<data key="g">192</data>
<data key="b">192</data>
<data key="x">-837.97485</data>
<data key="y">1688.841</data>
</node>
<node id="L7MJW2">
<data key="label">L7MJW2</data>
<data key="bnc">0.0</data>
<data key="pr">0.40405</data>
<data key="cc">2.8E-5</data>
<data key="ec">1.7E-5</data>
<data key="weighted indegree">0.0</data>
<data key="weighted outdegree">3.6700000762939453</data>
<data key="weighted degree">3.6700000762939453</data>
<data key="v-modularity">G15</data>
<data key="v-connections">146</data>
<data key="size">10.0</data>
<data key="r">192</data>
<data key="g">192</data>
<data key="b">192</data>
<data key="x">-1509.1189</data>
<data key="y">1301.9016</data>
</node>
<node id="A0A023GKN5">
<data key="label">A0A023GKN5</data>
<data key="bnc">0.0</data>
<data key="pr">0.40405</data>
<data key="cc">2.8E-5</data>
<data key="ec">1.7E-5</data>
<data key="weighted indegree">0.0</data>
<data key="weighted outdegree">4.0</data>
<data key="weighted degree">4.0</data>
<data key="v-modularity">G15</data>
<data key="v-connections">146</data>
<data key="size">10.0</data>
<data key="r">192</data>
<data key="g">192</data>
<data key="b">192</data>
<data key="x">-1158.5271</data>
<data key="y">2049.3088</data>
</node>
<node id="L7M1G2">
<data key="label">L7M1G2</data>
<data key="bnc">19410.3</data>
<data key="pr">0.914105</data>
<data key="cc">3.7E-5</data>
<data key="ec">5.79E-4</data>
<data key="weighted indegree">0.0</data>
<data key="weighted outdegree">12.0</data>
<data key="weighted degree">12.0</data>
<data key="v-modularity">G15</data>
<data key="v-connections">146</data>
<data key="size">16.117353</data>
<data key="r">192</data>
<data key="g">192</data>
<data key="b">192</data>
<data key="x">-1203.3036</data>
<data key="y">1144.3164</data>
</node>
<node id="A0A023G5L3">
<data key="label">A0A023G5L3</data>
<data key="bnc">0.0</data>
<data key="pr">0.40405</data>
<data key="cc">2.8E-5</data>
<data key="ec">1.7E-5</data>
<data key="weighted indegree">0.0</data>
<data key="weighted outdegree">4.329999923706055</data>
<data key="weighted degree">4.329999923706055</data>
<data key="v-modularity">G15</data>
<data key="v-connections">146</data>
<data key="size">10.0</data>
<data key="r">192</data>
<data key="g">192</data>
<data key="b">192</data>
<data key="x">-1419.9336</data>
<data key="y">1637.8346</data>
</node>
<node id="B7PDZ5">
<data key="label">B7PDZ5</data>
<data key="bnc">17238.809</data>
<data key="pr">0.676567</data>
<data key="cc">3.7E-5</data>
<data key="ec">5.77E-4</data>
<data key="weighted indegree">0.0</data>
<data key="weighted outdegree">8.65999984741211</data>
<data key="weighted degree">8.65999984741211</data>
<data key="v-modularity">G15</data>
<data key="v-connections">146</data>
<data key="size">15.770369</data>
<data key="r">192</data>
<data key="g">192</data>
<data key="b">192</data>
<data key="x">-1258.2147</data>
<data key="y">1158.3912</data>
</node>
<node id="D3XLD0">
<data key="label">D3XLD0</data>
<data key="bnc">23665.688</data>
<data key="pr">1.169416</data>
<data key="cc">3.2E-5</data>
<data key="ec">1.2E-4</data>
<data key="weighted indegree">0.0</data>
<data key="weighted outdegree">17.31999969482422</data>
<data key="weighted degree">17.31999969482422</data>
<data key="v-modularity">G2</data>
<data key="v-connections">812</data>
<data key="size">16.74548</data>
<data key="r">255</data>
<data key="g">239</data>
<data key="b">20</data>
<data key="x">149.88927</data>
<data key="y">641.0531</data>
</node>
<node id="L7M0U6">
<data key="label">L7M0U6</data>
<data key="bnc">19410.3</data>
<data key="pr">0.914105</data>
<data key="cc">3.7E-5</data>
<data key="ec">5.79E-4</data>
<data key="weighted indegree">0.0</data>
<data key="weighted outdegree">12.989999771118164</data>
<data key="weighted degree">12.989999771118164</data>
<data key="v-modularity">G15</data>
<data key="v-connections">146</data>
<data key="size">16.117353</data>
<data key="r">192</data>
<data key="g">192</data>
<data key="b">192</data>
<data key="x">-186.41669</data>
<data key="y">810.763</data>
</node>
<node id="B7PF17">
<data key="label">B7PF17</data>
<data key="bnc">19410.3</data>
<data key="pr">0.914105</data>
<data key="cc">3.7E-5</data>
<data key="ec">5.79E-4</data>
<data key="weighted indegree">0.0</data>
<data key="weighted outdegree">14.010000228881836</data>
<data key="weighted degree">14.010000228881836</data>
<data key="v-modularity">G15</data>
<data key="v-connections">146</data>
<data key="size">16.117353</data>
<data key="r">192</data>
<data key="g">192</data>
<data key="b">192</data>
<data key="x">-143.18195</data>
<data key="y">753.86957</data>
</node>
<node id="V5H5Q1">
<data key="label">V5H5Q1</data>
<data key="bnc">89.86899</data>
<data key="pr">0.638644</data>
<data key="cc">2.8E-5</data>
<data key="ec">1.9E-5</data>
<data key="weighted indegree">0.0</data>
<data key="weighted outdegree">10.0</data>
<data key="weighted degree">10.0</data>
<data key="v-modularity">G15</data>
<data key="v-connections">146</data>
<data key="size">11.576415</data>
<data key="r">192</data>
<data key="g">192</data>
<data key="b">192</data>
<data key="x">-1286.5648</data>
<data key="y">1318.1614</data>
</node>
<node id="B7QBZ2">
<data key="label">B7QBZ2</data>
<data key="bnc">0.0</data>
<data key="pr">0.40405</data>
<data key="cc">2.8E-5</data>
<data key="ec">1.7E-5</data>
<data key="weighted indegree">0.0</data>
<data key="weighted outdegree">5.329999923706055</data>
<data key="weighted degree">5.329999923706055</data>
<data key="v-modularity">G15</data>
<data key="v-connections">146</data>
<data key="size">10.0</data>
<data key="r">192</data>
<data key="g">192</data>
<data key="b">192</data>
<data key="x">-937.4817</data>
<data key="y">1845.9905</data>
</node>
<node id="V5IES6">
<data key="label">V5IES6</data>
<data key="bnc">0.0</data>
<data key="pr">0.40405</data>
<data key="cc">2.8E-5</data>
<data key="ec">1.7E-5</data>
<data key="weighted indegree">0.0</data>
<data key="weighted outdegree">5.329999923706055</data>
<data key="weighted degree">5.329999923706055</data>
<data key="v-modularity">G15</data>
<data key="v-connections">146</data>
<data key="size">10.0</data>
<data key="r">192</data>
<data key="g">192</data>
<data key="b">192</data>
<data key="x">-1711.0785</data>
<data key="y">1440.5208</data>
</node>
<node id="B7P5Q9">
<data key="label">B7P5Q9</data>
<data key="bnc">20515.441</data>
<data key="pr">0.911161</data>
<data key="cc">3.7E-5</data>
<data key="ec">5.79E-4</data>
<data key="weighted indegree">0.0</data>
<data key="weighted outdegree">17.010000228881836</data>
<data key="weighted degree">17.010000228881836</data>
<data key="v-modularity">G15</data>
<data key="v-connections">146</data>
<data key="size">16.286583</data>
<data key="r">192</data>
<data key="g">192</data>
<data key="b">192</data>
<data key="x">13.5782995</data>
<data key="y">485.60992</data>
</node>
<node id="B7P5Y3">
<data key="label">B7P5Y3</data>
<data key="bnc">0.0</data>
<data key="pr">0.40405</data>
<data key="cc">2.8E-5</data>
<data key="ec">1.7E-5</data>
<data key="weighted indegree">0.0</data>
<data key="weighted outdegree">5.670000076293945</data>
<data key="weighted degree">5.670000076293945</data>
<data key="v-modularity">G15</data>
<data key="v-connections">146</data>
<data key="size">10.0</data>
<data key="r">192</data>
<data key="g">192</data>
<data key="b">192</data>
<data key="x">-1278.6887</data>
<data key="y">1751.3486</data>
</node>
<node id="B7PL94">
<data key="label">B7PL94</data>
<data key="bnc">30905.055</data>
<data key="pr">0.988748</data>
<data key="cc">3.7E-5</data>
<data key="ec">5.77E-4</data>
<data key="weighted indegree">0.0</data>
<data key="weighted outdegree">17.010000228881836</data>
<data key="weighted degree">17.010000228881836</data>
<data key="v-modularity">G15</data>
<data key="v-connections">146</data>
<data key="size">17.695059</data>
<data key="r">192</data>
<data key="g">192</data>
<data key="b">192</data>
<data key="x">-260.28156</data>
<data key="y">749.3317</data>
</node>
<node id="L7M138">
<data key="label">L7M138</data>
<data key="bnc">89.86899</data>
<data key="pr">0.638644</data>
<data key="cc">2.8E-5</data>
<data key="ec">1.9E-5</data>
<data key="weighted indegree">0.0</data>
<data key="weighted outdegree">11.34000015258789</data>
<data key="weighted degree">11.34000015258789</data>
<data key="v-modularity">G15</data>
<data key="v-connections">146</data>
<data key="size">11.576415</data>
<data key="r">192</data>
<data key="g">192</data>
<data key="b">192</data>
<data key="x">-450.71854</data>
<data key="y">1051.6082</data>
</node>
<node id="L7M201">
<data key="label">L7M201</data>
<data key="bnc">17238.809</data>
<data key="pr">0.676567</data>
<data key="cc">3.7E-5</data>
<data key="ec">5.77E-4</data>
<data key="weighted indegree">0.0</data>
<data key="weighted outdegree">11.34000015258789</data>
<data key="weighted degree">11.34000015258789</data>
<data key="v-modularity">G15</data>
<data key="v-connections">146</data>
<data key="size">15.770369</data>
<data key="r">192</data>
<data key="g">192</data>
<data key="b">192</data>
<data key="x">1034.8616</data>
<data key="y">-1764.903</data>
</node>
<node id="A0A023GIL9">
<data key="label">A0A023GIL9</data>
<data key="bnc">552.1705</data>
<data key="pr">0.648729</data>
<data key="cc">2.8E-5</data>
<data key="ec">1.8E-5</data>
<data key="weighted indegree">0.0</data>
<data key="weighted outdegree">12.65999984741211</data>
<data key="weighted degree">12.65999984741211</data>
<data key="v-modularity">G15</data>
<data key="v-connections">146</data>
<data key="size">11.764411</data>
<data key="r">192</data>
<data key="g">192</data>
<data key="b">192</data>
<data key="x">-1164.8807</data>
<data key="y">1394.8976</data>
</node>
<node id="Q8MY79">
<data key="label">Q8MY79</data>
<data key="bnc">89429.85</data>
<data key="pr">1.241631</data>
<data key="cc">3.7E-5</data>
<data key="ec">5.8E-4</data>
<data key="weighted indegree">0.0</data>
<data key="weighted outdegree">26.68000030517578</data>
<data key="weighted degree">26.68000030517578</data>
<data key="v-modularity">G15</data>
<data key="v-connections">146</data>
<data key="size">22.97379</data>
<data key="r">192</data>
<data key="g">192</data>
<data key="b">192</data>
<data key="x">-622.0847</data>
<data key="y">557.96405</data>
</node>
<node id="A0A023FWQ5">
<data key="label">A0A023FWQ5</data>
<data key="bnc">43320.633</data>
<data key="pr">1.401736</data>
<data key="cc">3.2E-5</data>
<data key="ec">1.25E-4</data>
<data key="weighted indegree">0.0</data>
<data key="weighted outdegree">35.0</data>
<data key="weighted degree">35.0</data>
<data key="v-modularity">G2</data>
<data key="v-connections">812</data>
<data key="size">19.089024</data>
<data key="r">255</data>
<data key="g">239</data>
<data key="b">20</data>
<data key="x">-96.34314</data>
<data key="y">828.9077</data>
</node>
<node id="L7MFZ2">
<data key="label">L7MFZ2</data>
<data key="bnc">19410.3</data>
<data key="pr">0.914105</data>
<data key="cc">3.7E-5</data>
<data key="ec">5.79E-4</data>
<data key="weighted indegree">0.0</data>
<data key="weighted outdegree">21.0</data>
<data key="weighted degree">21.0</data>
<data key="v-modularity">G15</data>
<data key="v-connections">146</data>
<data key="size">16.117353</data>
<data key="r">192</data>
<data key="g">192</data>
<data key="b">192</data>
<data key="x">-679.3982</data>
<data key="y">1233.859</data>
</node>
<node id="B7PVR5">
<data key="label">B7PVR5</data>
<data key="bnc">205024.66</data>
<data key="pr">0.741157</data>
<data key="cc">3.1E-5</data>
<data key="ec">2.4E-5</data>
<data key="weighted indegree">0.0</data>
<data key="weighted outdegree">15.34000015258789</data>
<data key="weighted degree">15.34000015258789</data>
<data key="v-modularity">G15</data>
<data key="v-connections">146</data>
<data key="size">29.425406</data>
<data key="r">192</data>
<data key="g">192</data>
<data key="b">192</data>
<data key="x">-2782.6858</data>
<data key="y">-2086.939</data>
</node>
<node id="V5GIZ7">
<data key="label">V5GIZ7</data>
<data key="bnc">17238.809</data>
<data key="pr">0.676567</data>
<data key="cc">3.7E-5</data>
<data key="ec">5.77E-4</data>
<data key="weighted indegree">0.0</data>
<data key="weighted outdegree">15.34000015258789</data>
<data key="weighted degree">15.34000015258789</data>
<data key="v-modularity">G15</data>
<data key="v-connections">146</data>
<data key="size">15.770369</data>
<data key="r">192</data>
<data key="g">192</data>
<data key="b">192</data>
<data key="x">-714.3216</data>
<data key="y">1361.3728</data>
</node>
<node id="B7QMD6">
<data key="label">B7QMD6</data>
<data key="bnc">0.0</data>
<data key="pr">0.40405</data>
<data key="cc">2.8E-5</data>
<data key="ec">1.7E-5</data>
<data key="weighted indegree">0.0</data>
<data key="weighted outdegree">8.329999923706055</data>
<data key="weighted degree">8.329999923706055</data>
<data key="v-modularity">G15</data>
<data key="v-connections">146</data>
<data key="size">10.0</data>
<data key="r">192</data>
<data key="g">192</data>
<data key="b">192</data>
<data key="x">-1078.9268</data>
<data key="y">2126.1567</data>
</node>
<node id="B7PH44">
<data key="label">B7PH44</data>
<data key="bnc">39642.098</data>
<data key="pr">1.166399</data>
<data key="cc">3.2E-5</data>
<data key="ec">1.2E-4</data>
<data key="weighted indegree">0.0</data>
<data key="weighted outdegree">42.68000030517578</data>
<data key="weighted degree">42.68000030517578</data>
<data key="v-modularity">G2</data>
<data key="v-connections">812</data>
<data key="size">18.700249</data>
<data key="r">255</data>
<data key="g">239</data>
<data key="b">20</data>
<data key="x">-158.65454</data>
<data key="y">917.10974</data>
</node>
<node id="V5IIJ6">
<data key="label">V5IIJ6</data>
<data key="bnc">0.0</data>
<data key="pr">0.40405</data>
<data key="cc">2.8E-5</data>
<data key="ec">1.7E-5</data>
<data key="weighted indegree">0.0</data>
<data key="weighted outdegree">12.329999923706055</data>
<data key="weighted degree">12.329999923706055</data>
<data key="v-modularity">G15</data>
<data key="v-connections">146</data>
<data key="size">10.0</data>
<data key="r">192</data>
<data key="g">192</data>
<data key="b">192</data>
<data key="x">-1953.9949</data>
<data key="y">1400.3612</data>
</node>
<node id="B7P0N2">
<data key="label">B7P0N2</data>
<data key="bnc">89429.85</data>
<data key="pr">1.241631</data>
<data key="cc">3.7E-5</data>
<data key="ec">5.8E-4</data>
<data key="weighted indegree">0.0</data>
<data key="weighted outdegree">56.0</data>
<data key="weighted degree">56.0</data>
<data key="v-modularity">G15</data>
<data key="v-connections">146</data>
<data key="size">22.97379</data>
<data key="r">192</data>
<data key="g">192</data>
<data key="b">192</data>
<data key="x">-1198.607</data>
<data key="y">603.3977</data>
</node>
<node id="B7PT04">
<data key="label">B7PT04</data>
<data key="bnc">4713.3335</data>
<data key="pr">0.699099</data>
<data key="cc">2.8E-5</data>
<data key="ec">1.7E-5</data>
<data key="weighted indegree">0.0</data>
<data key="weighted outdegree">28.0</data>
<data key="weighted degree">28.0</data>
<data key="v-modularity">G15</data>
<data key="v-connections">146</data>
<data key="size">13.144662</data>
<data key="r">192</data>
<data key="g">192</data>
<data key="b">192</data>
<data key="x">-1587.0331</data>
<data key="y">2777.0024</data>
</node>
<node id="carbohydrate phosphorylation">
<data key="label">carbohydrate phosphorylation</data>
<data key="bnc">13625.729</data>
<data key="pr">2.816723</data>
<data key="cc">3.0E-5</data>
<data key="ec">3.0E-6</data>
<data key="weighted indegree">32.319999516010284</data>
<data key="weighted outdegree">0.0</data>
<data key="weighted degree">32.319999516010284</data>
<data key="v-modularity">G5</data>
<data key="v-connections">578</data>
<data key="size">15.142111</data>
<data key="r">255</data>
<data key="g">136</data>
<data key="b">5</data>
<data key="x">-1769.6772</data>
<data key="y">-1519.7316</data>
</node>
<node id="B7PWL6">
<data key="label">B7PWL6</data>
<data key="bnc">374.19083</data>
<data key="pr">0.585448</data>
<data key="cc">3.0E-5</data>
<data key="ec">7.0E-6</data>
<data key="weighted indegree">0.0</data>
<data key="weighted outdegree">3.3399999141693115</data>
<data key="weighted degree">3.3399999141693115</data>
<data key="v-modularity">G5</data>
<data key="v-connections">578</data>
<data key="size">11.693118</data>
<data key="r">255</data>
<data key="g">136</data>
<data key="b">5</data>
<data key="x">-1844.7706</data>
<data key="y">-1403.875</data>
</node>
<node id="A0A023GKQ2">
<data key="label">A0A023GKQ2</data>
<data key="bnc">198567.39</data>
<data key="pr">1.114135</data>
<data key="cc">3.8E-5</data>
<data key="ec">5.69E-4</data>
<data key="weighted indegree">0.0</data>
<data key="weighted outdegree">8.0</data>
<data key="weighted degree">8.0</data>
<data key="v-modularity">G5</data>
<data key="v-connections">578</data>
<data key="size">29.127125</data>
<data key="r">255</data>
<data key="g">136</data>
<data key="b">5</data>
<data key="x">-1432.1887</data>
<data key="y">-1194.7432</data>
</node>
<node id="G3MJV2">
<data key="label">G3MJV2</data>
<data key="bnc">14518.19</data>
<data key="pr">0.939119</data>
<data key="cc">3.0E-5</data>
<data key="ec">8.0E-6</data>
<data key="weighted indegree">0.0</data>
<data key="weighted outdegree">6.989999771118164</data>
<data key="weighted degree">6.989999771118164</data>
<data key="v-modularity">G5</data>
<data key="v-connections">578</data>
<data key="size">15.304047</data>
<data key="r">255</data>
<data key="g">136</data>
<data key="b">5</data>
<data key="x">-1802.4082</data>
<data key="y">-1052.0417</data>
</node>
<node id="V5H171">
<data key="label">V5H171</data>
<data key="bnc">33928.03</data>
<data key="pr">1.401445</data>
<data key="cc">3.6E-5</data>
<data key="ec">5.62E-4</data>
<data key="weighted indegree">0.0</data>
<data key="weighted outdegree">12.0</data>
<data key="weighted degree">12.0</data>
<data key="v-modularity">G5</data>
<data key="v-connections">578</data>
<data key="size">18.05759</data>
<data key="r">255</data>
<data key="g">136</data>
<data key="b">5</data>
<data key="x">1796.4043</data>
<data key="y">-4245.8525</data>
</node>
<node id="L7MER4">
<data key="label">L7MER4</data>
<data key="bnc">198567.39</data>
<data key="pr">1.114135</data>
<data key="cc">3.8E-5</data>
<data key="ec">5.69E-4</data>
<data key="weighted indegree">0.0</data>
<data key="weighted outdegree">13.319999694824219</data>
<data key="weighted degree">13.319999694824219</data>
<data key="v-modularity">G5</data>
<data key="v-connections">578</data>
<data key="size">29.127125</data>
<data key="r">255</data>
<data key="g">136</data>
<data key="b">5</data>
<data key="x">-1805.011</data>
<data key="y">-1125.3955</data>
</node>
<node id="L7MJH7">
<data key="label">L7MJH7</data>
<data key="bnc">10190.497</data>
<data key="pr">1.072323</data>
<data key="cc">3.0E-5</data>
<data key="ec">9.0E-6</data>
<data key="weighted indegree">0.0</data>
<data key="weighted outdegree">13.319999694824219</data>
<data key="weighted degree">13.319999694824219</data>
<data key="v-modularity">G5</data>
<data key="v-connections">578</data>
<data key="size">14.467316</data>
<data key="r">255</data>
<data key="g">136</data>
<data key="b">5</data>
<data key="x">-1893.1921</data>
<data key="y">-1425.322</data>
</node>
<node id="B7PKS9">
<data key="label">B7PKS9</data>
<data key="bnc">198567.39</data>
<data key="pr">1.114135</data>
<data key="cc">3.8E-5</data>
<data key="ec">5.69E-4</data>
<data key="weighted indegree">0.0</data>
<data key="weighted outdegree">17.31999969482422</data>
<data key="weighted degree">17.31999969482422</data>
<data key="v-modularity">G5</data>
<data key="v-connections">578</data>
<data key="size">29.127125</data>
<data key="r">255</data>
<data key="g">136</data>
<data key="b">5</data>
<data key="x">-1765.357</data>
<data key="y">-1365.1807</data>
</node>
<node id="V5GRA5">
<data key="label">V5GRA5</data>
<data key="bnc">10190.497</data>
<data key="pr">1.072323</data>
<data key="cc">3.0E-5</data>
<data key="ec">9.0E-6</data>
<data key="weighted indegree">0.0</data>
<data key="weighted outdegree">25.31999969482422</data>
<data key="weighted degree">25.31999969482422</data>
<data key="v-modularity">G5</data>
<data key="v-connections">578</data>
<data key="size">14.467316</data>
<data key="r">255</data>
<data key="g">136</data>
<data key="b">5</data>
<data key="x">-1845.3108</data>
<data key="y">-1536.2375</data>
</node>
<node id="B7PJ38">
<data key="label">B7PJ38</data>
<data key="bnc">95343.33</data>
<data key="pr">1.048332</data>
<data key="cc">3.4E-5</data>
<data key="ec">1.62E-4</data>
<data key="weighted indegree">0.0</data>
<data key="weighted outdegree">1.3200000524520874</data>
<data key="weighted degree">1.3200000524520874</data>
<data key="v-modularity">G6</data>
<data key="v-connections">533</data>
<data key="size">23.386448</data>
<data key="r">255</data>
<data key="g">85</data>
<data key="b">132</data>
<data key="x">-285.0623</data>
<data key="y">-1404.7122</data>
</node>
<node id="carbohydrate transport">
<data key="label">carbohydrate transport</data>
<data key="bnc">1441.1804</data>
<data key="pr">1.569388</data>
<data key="cc">2.8E-5</data>
<data key="ec">0.0</data>
<data key="weighted indegree">11.659999966621399</data>
<data key="weighted outdegree">0.0</data>
<data key="weighted degree">11.659999966621399</data>
<data key="v-modularity">G6</data>
<data key="v-connections">533</data>
<data key="size">12.102113</data>
<data key="r">255</data>
<data key="g">85</data>
<data key="b">132</data>
<data key="x">-245.03345</data>
<data key="y">-1864.2642</data>
</node>
<node id="B7PS38">
<data key="label">B7PS38</data>
<data key="bnc">550.21954</data>
<data key="pr">0.585864</data>
<data key="cc">2.7E-5</data>
<data key="ec">2.3E-5</data>
<data key="weighted indegree">0.0</data>
<data key="weighted outdegree">0.6600000262260437</data>
<data key="weighted degree">0.6600000262260437</data>
<data key="v-modularity">G6</data>
<data key="v-connections">533</data>
<data key="size">11.763637</data>
<data key="r">255</data>
<data key="g">85</data>
<data key="b">132</data>
<data key="x">-191.47198</data>
<data key="y">-1764.9213</data>
</node>
<node id="V5HF58">
<data key="label">V5HF58</data>
<data key="bnc">80674.484</data>
<data key="pr">0.802435</data>
<data key="cc">3.0E-5</data>
<data key="ec">3.6E-5</data>
<data key="weighted indegree">0.0</data>
<data key="weighted outdegree">2.0100000500679016</data>
<data key="weighted degree">2.0100000500679016</data>
<data key="v-modularity">G6</data>
<data key="v-connections">533</data>
<data key="size">22.33572</data>
<data key="r">255</data>
<data key="g">85</data>
<data key="b">132</data>
<data key="x">-525.10724</data>
<data key="y">-1644.9653</data>
</node>
<node id="B7PBA6">
<data key="label">B7PBA6</data>
<data key="bnc">550.21954</data>
<data key="pr">0.585864</data>
<data key="cc">2.7E-5</data>
<data key="ec">2.3E-5</data>
<data key="weighted indegree">0.0</data>
<data key="weighted outdegree">6.0</data>
<data key="weighted degree">6.0</data>
<data key="v-modularity">G6</data>
<data key="v-connections">533</data>
<data key="size">11.763637</data>
<data key="r">255</data>
<data key="g">85</data>
<data key="b">132</data>
<data key="x">475.3896</data>
<data key="y">-1205.1719</data>
</node>
<node id="B7QFP7">
<data key="label">B7QFP7</data>
<data key="bnc">550.21954</data>
<data key="pr">0.585864</data>
<data key="cc">2.7E-5</data>
<data key="ec">2.3E-5</data>
<data key="weighted indegree">0.0</data>
<data key="weighted outdegree">6.0</data>
<data key="weighted degree">6.0</data>
<data key="v-modularity">G6</data>
<data key="v-connections">533</data>
<data key="size">11.763637</data>
<data key="r">255</data>
<data key="g">85</data>
<data key="b">132</data>
<data key="x">-245.00008</data>
<data key="y">-1669.105</data>
</node>
<node id="V5GYJ1">
<data key="label">V5GYJ1</data>
<data key="bnc">4079.1252</data>
<data key="pr">0.784534</data>
<data key="cc">3.0E-5</data>
<data key="ec">5.9E-5</data>
<data key="weighted indegree">0.0</data>
<data key="weighted outdegree">12.989999771118164</data>
<data key="weighted degree">12.989999771118164</data>
<data key="v-modularity">G6</data>
<data key="v-connections">533</data>
<data key="size">12.96228</data>
<data key="r">255</data>
<data key="g">85</data>
<data key="b">132</data>
<data key="x">75.23455</data>
<data key="y">-2044.8813</data>
</node>
<node id="B7QID8">
<data key="label">B7QID8</data>
<data key="bnc">0.0</data>
<data key="pr">0.412428</data>
<data key="cc">2.2E-5</data>
<data key="ec">0.0</data>
<data key="weighted indegree">0.0</data>
<data key="weighted outdegree">0.33000001311302185</data>
<data key="weighted degree">0.33000001311302185</data>
<data key="v-modularity">G2</data>
<data key="v-connections">812</data>
<data key="size">10.0</data>
<data key="r">255</data>
<data key="g">239</data>
<data key="b">20</data>
<data key="x">-296.2254</data>
<data key="y">985.3171</data>
</node>
<node id="carboxylic acid metabolic process">
<data key="label">carboxylic acid metabolic process</data>
<data key="bnc">109231.625</data>
<data key="pr">4.631074</data>
<data key="cc">2.6E-5</data>
<data key="ec">1.0E-6</data>
<data key="weighted indegree">41.34000015258789</data>
<data key="weighted outdegree">0.0</data>
<data key="weighted degree">41.34000015258789</data>
<data key="v-modularity">G2</data>
<data key="v-connections">812</data>
<data key="size">24.305775</data>
<data key="r">255</data>
<data key="g">239</data>
<data key="b">20</data>
<data key="x">-753.912</data>
<data key="y">1002.10706</data>
</node>
<node id="V5IHD9">
<data key="label">V5IHD9</data>
<data key="bnc">0.0</data>
<data key="pr">0.412428</data>
<data key="cc">2.2E-5</data>
<data key="ec">0.0</data>
<data key="weighted indegree">0.0</data>
<data key="weighted outdegree">0.33000001311302185</data>
<data key="weighted degree">0.33000001311302185</data>
<data key="v-modularity">G2</data>
<data key="v-connections">812</data>
<data key="size">10.0</data>
<data key="r">255</data>
<data key="g">239</data>
<data key="b">20</data>
<data key="x">-565.0531</data>
<data key="y">675.1773</data>
</node>
<node id="B7P965">
<data key="label">B7P965</data>
<data key="bnc">459.4529</data>
<data key="pr">0.677627</data>
<data key="cc">2.3E-5</data>
<data key="ec">1.0E-6</data>
<data key="weighted indegree">0.0</data>
<data key="weighted outdegree">1.340000033378601</data>
<data key="weighted degree">1.340000033378601</data>
<data key="v-modularity">G2</data>
<data key="v-connections">812</data>
<data key="size">11.727436</data>
<data key="r">255</data>
<data key="g">239</data>
<data key="b">20</data>
<data key="x">433.09418</data>
<data key="y">1186.5625</data>
</node>
<node id="V5H3G4">
<data key="label">V5H3G4</data>
<data key="bnc">459.4529</data>
<data key="pr">0.677627</data>
<data key="cc">2.3E-5</data>
<data key="ec">1.0E-6</data>
<data key="weighted indegree">0.0</data>
<data key="weighted outdegree">1.340000033378601</data>
<data key="weighted degree">1.340000033378601</data>
<data key="v-modularity">G2</data>
<data key="v-connections">812</data>
<data key="size">11.727436</data>
<data key="r">255</data>
<data key="g">239</data>
<data key="b">20</data>
<data key="x">1394.1694</data>
<data key="y">593.9985</data>
</node>
<node id="K7XPX5">
<data key="label">K7XPX5</data>
<data key="bnc">0.0</data>
<data key="pr">0.412428</data>
<data key="cc">2.2E-5</data>
<data key="ec">0.0</data>
<data key="weighted indegree">0.0</data>
<data key="weighted outdegree">1.0</data>
<data key="weighted degree">1.0</data>
<data key="v-modularity">G2</data>
<data key="v-connections">812</data>
<data key="size">10.0</data>
<data key="r">255</data>
<data key="g">239</data>
<data key="b">20</data>
<data key="x">-332.6159</data>
<data key="y">1137.8047</data>
</node>
<node id="L7MCG1">
<data key="label">L7MCG1</data>
<data key="bnc">0.0</data>
<data key="pr">0.412428</data>
<data key="cc">2.2E-5</data>
<data key="ec">0.0</data>
<data key="weighted indegree">0.0</data>
<data key="weighted outdegree">1.0</data>
<data key="weighted degree">1.0</data>
<data key="v-modularity">G2</data>
<data key="v-connections">812</data>
<data key="size">10.0</data>
<data key="r">255</data>
<data key="g">239</data>
<data key="b">20</data>
<data key="x">-293.768</data>
<data key="y">1361.1245</data>
</node>
<node id="L7LWY1">
<data key="label">L7LWY1</data>
<data key="bnc">0.0</data>
<data key="pr">0.412428</data>
<data key="cc">2.2E-5</data>
<data key="ec">0.0</data>
<data key="weighted indegree">0.0</data>
<data key="weighted outdegree">2.6700000762939453</data>
<data key="weighted degree">2.6700000762939453</data>
<data key="v-modularity">G2</data>
<data key="v-connections">812</data>
<data key="size">10.0</data>
<data key="r">255</data>
<data key="g">239</data>
<data key="b">20</data>
<data key="x">-163.0471</data>
<data key="y">1111.6311</data>
</node>
<node id="V5I2N9">
<data key="label">V5I2N9</data>
<data key="bnc">16285.115</data>
<data key="pr">0.676226</data>
<data key="cc">3.2E-5</data>
<data key="ec">1.03E-4</data>
<data key="weighted indegree">0.0</data>
<data key="weighted outdegree">5.340000152587891</data>
<data key="weighted degree">5.340000152587891</data>
<data key="v-modularity">G2</data>
<data key="v-connections">812</data>
<data key="size">15.611241</data>
<data key="r">255</data>
<data key="g">239</data>
<data key="b">20</data>
<data key="x">274.94534</data>
<data key="y">-165.18831</data>
</node>
<node id="V5HHW9">
<data key="label">V5HHW9</data>
<data key="bnc">0.0</data>
<data key="pr">0.412428</data>
<data key="cc">2.2E-5</data>
<data key="ec">0.0</data>
<data key="weighted indegree">0.0</data>
<data key="weighted outdegree">4.0</data>
<data key="weighted degree">4.0</data>
<data key="v-modularity">G2</data>
<data key="v-connections">812</data>
<data key="size">10.0</data>
<data key="r">255</data>
<data key="g">239</data>
<data key="b">20</data>
<data key="x">-399.0282</data>
<data key="y">839.57513</data>
</node>
<node id="L7LUI3">
<data key="label">L7LUI3</data>
<data key="bnc">459.4529</data>
<data key="pr">0.677627</data>
<data key="cc">2.3E-5</data>
<data key="ec">1.0E-6</data>
<data key="weighted indegree">0.0</data>
<data key="weighted outdegree">8.65999984741211</data>
<data key="weighted degree">8.65999984741211</data>
<data key="v-modularity">G2</data>
<data key="v-connections">812</data>
<data key="size">11.727436</data>
<data key="r">255</data>
<data key="g">239</data>
<data key="b">20</data>
<data key="x">1522.9558</data>
<data key="y">854.6262</data>
</node>
<node id="L7M4C3">
<data key="label">L7M4C3</data>
<data key="bnc">525.9037</data>
<data key="pr">0.764387</data>
<data key="cc">2.7E-5</data>
<data key="ec">2.9E-5</data>
<data key="weighted indegree">0.0</data>
<data key="weighted outdegree">0.9900000393390656</data>
<data key="weighted degree">0.9900000393390656</data>
<data key="v-modularity">G6</data>
<data key="v-connections">533</data>
<data key="size">11.753972</data>
<data key="r">255</data>
<data key="g">85</data>
<data key="b">132</data>
<data key="x">999.08606</data>
<data key="y">-1165.0138</data>
</node>
<node id="cation transmembrane transport">
<data key="label">cation transmembrane transport</data>
<data key="bnc">46868.062</data>
<data key="pr">3.310207</data>
<data key="cc">3.2E-5</data>
<data key="ec">2.0E-6</data>
<data key="weighted indegree">52.00000002980232</data>
<data key="weighted outdegree">0.0</data>
<data key="weighted degree">52.00000002980232</data>
<data key="v-modularity">G6</data>
<data key="v-connections">533</data>
<data key="size">19.44815</data>
<data key="r">255</data>
<data key="g">85</data>
<data key="b">132</data>
<data key="x">514.8269</data>
<data key="y">-1284.5417</data>
</node>
<node id="B7PEF8">
<data key="label">B7PEF8</data>
<data key="bnc">14144.0</data>
<data key="pr">0.749083</data>
<data key="cc">2.6E-5</data>
<data key="ec">1.0E-6</data>
<data key="weighted indegree">0.0</data>
<data key="weighted outdegree">1.340000033378601</data>
<data key="weighted degree">1.340000033378601</data>
<data key="v-modularity">G6</data>
<data key="v-connections">533</data>
<data key="size">15.23674</data>
<data key="r">255</data>
<data key="g">85</data>
<data key="b">132</data>
<data key="x">-204.70909</data>
<data key="y">-525.1713</data>
</node>
<node id="B7PPY4">
<data key="label">B7PPY4</data>
<data key="bnc">525.9037</data>
<data key="pr">0.764387</data>
<data key="cc">2.7E-5</data>
<data key="ec">2.9E-5</data>
<data key="weighted indegree">0.0</data>
<data key="weighted outdegree">3.0</data>
<data key="weighted degree">3.0</data>
<data key="v-modularity">G6</data>
<data key="v-connections">533</data>
<data key="size">11.753972</data>
<data key="r">255</data>
<data key="g">85</data>
<data key="b">132</data>
<data key="x">-57.334827</data>
<data key="y">-2084.9988</data>
</node>
<node id="E9MYP5">
<data key="label">E9MYP5</data>
<data key="bnc">30766.764</data>
<data key="pr">1.361241</data>
<data key="cc">3.0E-5</data>
<data key="ec">4.3E-5</data>
<data key="weighted indegree">0.0</data>
<data key="weighted outdegree">5.0</data>
<data key="weighted degree">5.0</data>
<data key="v-modularity">G6</data>
<data key="v-connections">533</data>
<data key="size">17.678051</data>
<data key="r">255</data>
<data key="g">85</data>
<data key="b">132</data>
<data key="x">-1005.2445</data>
<data key="y">-2244.3445</data>
</node>
<node id="V5HI55">
<data key="label">V5HI55</data>
<data key="bnc">525.9037</data>
<data key="pr">0.764387</data>
<data key="cc">2.7E-5</data>
<data key="ec">2.9E-5</data>
<data key="weighted indegree">0.0</data>
<data key="weighted outdegree">3.9900001287460327</data>
<data key="weighted degree">3.9900001287460327</data>
<data key="v-modularity">G6</data>
<data key="v-connections">533</data>
<data key="size">11.753972</data>
<data key="r">255</data>
<data key="g">85</data>
<data key="b">132</data>
<data key="x">674.9228</data>
<data key="y">-1164.7689</data>
</node>
<node id="A0A023G201">
<data key="label">A0A023G201</data>
<data key="bnc">525.9037</data>
<data key="pr">0.764387</data>
<data key="cc">2.7E-5</data>
<data key="ec">2.9E-5</data>
<data key="weighted indegree">0.0</data>
<data key="weighted outdegree">5.009999871253967</data>
<data key="weighted degree">5.009999871253967</data>
<data key="v-modularity">G6</data>
<data key="v-connections">533</data>
<data key="size">11.753972</data>
<data key="r">255</data>
<data key="g">85</data>
<data key="b">132</data>
<data key="x">555.0833</data>
<data key="y">-1165.017</data>
</node>
<node id="L7MKP0">
<data key="label">L7MKP0</data>
<data key="bnc">4243.6953</data>
<data key="pr">1.085786</data>
<data key="cc">3.0E-5</data>
<data key="ec">5.0E-5</data>
<data key="weighted indegree">0.0</data>
<data key="weighted outdegree">11.649999618530273</data>
<data key="weighted degree">11.649999618530273</data>
<data key="v-modularity">G6</data>
<data key="v-connections">533</data>
<data key="size">13.010374</data>
<data key="r">255</data>
<data key="g">85</data>
<data key="b">132</data>
<data key="x">-1084.5779</data>
<data key="y">-2205.009</data>
</node>
<node id="L7MJ60">
<data key="label">L7MJ60</data>
<data key="bnc">525.9037</data>
<data key="pr">0.764387</data>
<data key="cc">2.7E-5</data>
<data key="ec">2.9E-5</data>
<data key="weighted indegree">0.0</data>
<data key="weighted outdegree">9.989999771118164</data>
<data key="weighted degree">9.989999771118164</data>
<data key="v-modularity">G6</data>
<data key="v-connections">533</data>
<data key="size">11.753972</data>
<data key="r">255</data>
<data key="g">85</data>
<data key="b">132</data>
<data key="x">595.7572</data>
<data key="y">-1364.9285</data>
</node>
<node id="V5IE90">
<data key="label">V5IE90</data>
<data key="bnc">4243.6953</data>
<data key="pr">1.085786</data>
<data key="cc">3.0E-5</data>
<data key="ec">5.0E-5</data>
<data key="weighted indegree">0.0</data>
<data key="weighted outdegree">23.350000381469727</data>
<data key="weighted degree">23.350000381469727</data>
<data key="v-modularity">G6</data>
<data key="v-connections">533</data>
<data key="size">13.010374</data>
<data key="r">255</data>
<data key="g">85</data>
<data key="b">132</data>
<data key="x">-1284.9169</data>
<data key="y">-725.09644</data>
</node>
<node id="G3MHP4">
<data key="label">G3MHP4</data>
<data key="bnc">0.0</data>
<data key="pr">0.350977</data>
<data key="cc">2.6E-5</data>
<data key="ec">1.0E-6</data>
<data key="weighted indegree">0.0</data>
<data key="weighted outdegree">5.0</data>
<data key="weighted degree">5.0</data>
<data key="v-modularity">G6</data>
<data key="v-connections">533</data>
<data key="size">10.0</data>
<data key="r">255</data>
<data key="g">85</data>
<data key="b">132</data>
<data key="x">870.579</data>
<data key="y">-1392.3949</data>
</node>
<node id="B7QA61">
<data key="label">B7QA61</data>
<data key="bnc">41982.94</data>
<data key="pr">1.028185</data>
<data key="cc">3.3E-5</data>
<data key="ec">1.32E-4</data>
<data key="weighted indegree">0.0</data>
<data key="weighted outdegree">20.0</data>
<data key="weighted degree">20.0</data>
<data key="v-modularity">G6</data>
<data key="v-connections">533</data>
<data key="size">18.949684</data>
<data key="r">255</data>
<data key="g">85</data>
<data key="b">132</data>
<data key="x">2193.9036</data>
<data key="y">-1164.6433</data>
</node>
<node id="B7PJB1">
<data key="label">B7PJB1</data>
<data key="bnc">7461.508</data>
<data key="pr">1.459175</data>
<data key="cc">3.0E-5</data>
<data key="ec">7.4E-5</data>
<data key="weighted indegree">0.0</data>
<data key="weighted outdegree">42.0</data>
<data key="weighted degree">42.0</data>
<data key="v-modularity">G6</data>
<data key="v-connections">533</data>
<data key="size">13.85627</data>
<data key="r">255</data>
<data key="g">85</data>
<data key="b">132</data>
<data key="x">1954.9509</data>
<data key="y">-1205.4171</data>
</node>
<node id="L7M1E8">
<data key="label">L7M1E8</data>
<data key="bnc">34232.676</data>
<data key="pr">1.067681</data>
<data key="cc">3.6E-5</data>
<data key="ec">5.67E-4</data>
<data key="weighted indegree">0.0</data>
<data key="weighted outdegree">36.0</data>
<data key="weighted degree">36.0</data>
<data key="v-modularity">G6</data>
<data key="v-connections">533</data>
<data key="size">18.093193</data>
<data key="r">255</data>
<data key="g">85</data>
<data key="b">132</data>
<data key="x">75.0495</data>
<data key="y">-1266.6694</data>
</node>
<node id="B7PNU7">
<data key="label">B7PNU7</data>
<data key="bnc">48376.676</data>
<data key="pr">1.397056</data>
<data key="cc">3.7E-5</data>
<data key="ec">5.67E-4</data>
<data key="weighted indegree">0.0</data>
<data key="weighted outdegree">53.35000038146973</data>
<data key="weighted degree">53.35000038146973</data>
<data key="v-modularity">G6</data>
<data key="v-connections">533</data>
<data key="size">19.596619</data>
<data key="r">255</data>
<data key="g">85</data>
<data key="b">132</data>
<data key="x">-229.29054</data>
<data key="y">-2164.9739</data>
</node>
<node id="cation transport">
<data key="label">cation transport</data>
<data key="bnc">30124.932</data>
<data key="pr">5.878712</data>
<data key="cc">3.2E-5</data>
<data key="ec">8.0E-6</data>
<data key="weighted indegree">93.00000008940697</data>
<data key="weighted outdegree">0.0</data>
<data key="weighted degree">93.00000008940697</data>
<data key="v-modularity">G6</data>
<data key="v-connections">533</data>
<data key="size">17.598595</data>
<data key="r">255</data>
<data key="g">85</data>
<data key="b">132</data>
<data key="x">274.96265</data>
<data key="y">-1204.503</data>
</node>
<node id="B7PLW6">
<data key="label">B7PLW6</data>
<data key="bnc">15074.717</data>
<data key="pr">1.009651</data>
<data key="cc">3.0E-5</data>
<data key="ec">6.4E-5</data>
<data key="weighted indegree">0.0</data>
<data key="weighted outdegree">4.0</data>
<data key="weighted degree">4.0</data>
<data key="v-modularity">G6</data>
<data key="v-connections">533</data>
<data key="size">15.402645</data>
<data key="r">255</data>
<data key="g">85</data>
<data key="b">132</data>
<data key="x">-743.17664</data>
<data key="y">-2205.0134</data>
</node>
<node id="L7MJF9">
<data key="label">L7MJF9</data>
<data key="bnc">2787.4595</data>
<data key="pr">0.622393</data>
<data key="cc">3.6E-5</data>
<data key="ec">5.65E-4</data>
<data key="weighted indegree">0.0</data>
<data key="weighted outdegree">2.0</data>
<data key="weighted degree">2.0</data>
<data key="v-modularity">G6</data>
<data key="v-connections">533</data>
<data key="size">12.563954</data>
<data key="r">255</data>
<data key="g">85</data>
<data key="b">132</data>
<data key="x">1355.1752</data>
<data key="y">-1164.6202</data>
</node>
<node id="B7QAC6">
<data key="label">B7QAC6</data>
<data key="bnc">439.0554</data>
<data key="pr">0.597447</data>
<data key="cc">2.6E-5</data>
<data key="ec">5.0E-6</data>
<data key="weighted indegree">0.0</data>
<data key="weighted outdegree">4.0</data>
<data key="weighted degree">4.0</data>
<data key="v-modularity">G6</data>
<data key="v-connections">533</data>
<data key="size">11.719254</data>
<data key="r">255</data>
<data key="g">85</data>
<data key="b">132</data>
<data key="x">-324.93512</data>
<data key="y">-1445.1887</data>
</node>
<node id="L7LSA1">
<data key="label">L7LSA1</data>
<data key="bnc">35040.418</data>
<data key="pr">1.825379</data>
<data key="cc">3.0E-5</data>
<data key="ec">7.3E-5</data>
<data key="weighted indegree">0.0</data>
<data key="weighted outdegree">16.0</data>
<data key="weighted degree">16.0</data>
<data key="v-modularity">G6</data>
<data key="v-connections">533</data>
<data key="size">18.186813</data>
<data key="r">255</data>
<data key="g">85</data>
<data key="b">132</data>
<data key="x">-604.9936</data>
<data key="y">-685.53705</data>
</node>
<node id="V5IIE7">
<data key="label">V5IIE7</data>
<data key="bnc">2787.4595</data>
<data key="pr">0.622393</data>
<data key="cc">3.6E-5</data>
<data key="ec">5.65E-4</data>
<data key="weighted indegree">0.0</data>
<data key="weighted outdegree">6.659999847412109</data>
<data key="weighted degree">6.659999847412109</data>
<data key="v-modularity">G6</data>
<data key="v-connections">533</data>
<data key="size">12.563954</data>
<data key="r">255</data>
<data key="g">85</data>
<data key="b">132</data>
<data key="x">34.978928</data>
<data key="y">-2364.617</data>
</node>
<node id="V5ICL2">
<data key="label">V5ICL2</data>
<data key="bnc">20884.9</data>
<data key="pr">1.505769</data>
<data key="cc">3.0E-5</data>
<data key="ec">7.3E-5</data>
<data key="weighted indegree">0.0</data>
<data key="weighted outdegree">25.690000534057617</data>
<data key="weighted degree">25.690000534057617</data>
<data key="v-modularity">G6</data>
<data key="v-connections">533</data>
<data key="size">16.342144</data>
<data key="r">255</data>
<data key="g">85</data>
<data key="b">132</data>
<data key="x">-821.3526</data>
<data key="y">-1023.14</data>
</node>
<node id="A0A023FL55">
<data key="label">A0A023FL55</data>
<data key="bnc">2787.4595</data>
<data key="pr">0.622393</data>
<data key="cc">3.6E-5</data>
<data key="ec">5.65E-4</data>
<data key="weighted indegree">0.0</data>
<data key="weighted outdegree">8.0</data>
<data key="weighted degree">8.0</data>
<data key="v-modularity">G6</data>
<data key="v-connections">533</data>
<data key="size">12.563954</data>
<data key="r">255</data>
<data key="g">85</data>
<data key="b">132</data>
<data key="x">1649.0969</data>
<data key="y">-1108.9602</data>
</node>
<node id="V5I5J1">
<data key="label">V5I5J1</data>
<data key="bnc">2787.4595</data>
<data key="pr">0.622393</data>
<data key="cc">3.6E-5</data>
<data key="ec">5.65E-4</data>
<data key="weighted indegree">0.0</data>
<data key="weighted outdegree">8.0</data>
<data key="weighted degree">8.0</data>
<data key="v-modularity">G6</data>
<data key="v-connections">533</data>
<data key="size">12.563954</data>
<data key="r">255</data>
<data key="g">85</data>
<data key="b">132</data>
<data key="x">1810.862</data>
<data key="y">-1045.004</data>
</node>
<node id="L7M2P7">
<data key="label">L7M2P7</data>
<data key="bnc">2787.4595</data>
<data key="pr">0.622393</data>
<data key="cc">3.6E-5</data>
<data key="ec">5.65E-4</data>
<data key="weighted indegree">0.0</data>
<data key="weighted outdegree">8.65999984741211</data>
<data key="weighted degree">8.65999984741211</data>
<data key="v-modularity">G6</data>
<data key="v-connections">533</data>
<data key="size">12.563954</data>
<data key="r">255</data>
<data key="g">85</data>
<data key="b">132</data>
<data key="x">475.3609</data>
<data key="y">-2405.0938</data>
</node>
<node id="A0A023GMC8">
<data key="label">A0A023GMC8</data>
<data key="bnc">2787.4595</data>
<data key="pr">0.622393</data>
<data key="cc">3.6E-5</data>
<data key="ec">5.65E-4</data>
<data key="weighted indegree">0.0</data>
<data key="weighted outdegree">9.34000015258789</data>
<data key="weighted degree">9.34000015258789</data>
<data key="v-modularity">G6</data>
<data key="v-connections">533</data>
<data key="size">12.563954</data>
<data key="r">255</data>
<data key="g">85</data>
<data key="b">132</data>
<data key="x">368.50375</data>
<data key="y">-1444.9983</data>
</node>
<node id="L7LSE7">
<data key="label">L7LSE7</data>
<data key="bnc">2787.4595</data>
<data key="pr">0.622393</data>
<data key="cc">3.6E-5</data>
<data key="ec">5.65E-4</data>
<data key="weighted indegree">0.0</data>
<data key="weighted outdegree">10.65999984741211</data>
<data key="weighted degree">10.65999984741211</data>
<data key="v-modularity">G6</data>
<data key="v-connections">533</data>
<data key="size">12.563954</data>
<data key="r">255</data>
<data key="g">85</data>
<data key="b">132</data>
<data key="x">2754.7588</data>
<data key="y">-1324.9163</data>
</node>
<node id="L7MHP4">
<data key="label">L7MHP4</data>
<data key="bnc">2787.4595</data>
<data key="pr">0.622393</data>
<data key="cc">3.6E-5</data>
<data key="ec">5.65E-4</data>
<data key="weighted indegree">0.0</data>
<data key="weighted outdegree">13.34000015258789</data>
<data key="weighted degree">13.34000015258789</data>
<data key="v-modularity">G6</data>
<data key="v-connections">533</data>
<data key="size">12.563954</data>
<data key="r">255</data>
<data key="g">85</data>
<data key="b">132</data>
<data key="x">634.4391</data>
<data key="y">-1564.9478</data>
</node>
<node id="G3MNE4">
<data key="label">G3MNE4</data>
<data key="bnc">49461.0</data>
<data key="pr">1.041308</data>
<data key="cc">2.6E-5</data>
<data key="ec">4.0E-6</data>
<data key="weighted indegree">0.0</data>
<data key="weighted outdegree">0.9900000393390656</data>
<data key="weighted degree">0.9900000393390656</data>
<data key="v-modularity">G4</data>
<data key="v-connections">587</data>
<data key="size">19.701864</data>
<data key="r">199</data>
<data key="g">0</data>
<data key="b">167</data>
<data key="x">1432.6882</data>
<data key="y">-4734.7393</data>
</node>
<node id="CDP-diacylglycerol biosynthetic process">
<data key="label">CDP-diacylglycerol biosynthetic process</data>
<data key="bnc">0.666667</data>
<data key="pr">0.740075</data>
<data key="cc">2.2E-5</data>
<data key="ec">0.0</data>
<data key="weighted indegree">2.330000013113022</data>
<data key="weighted outdegree">0.0</data>
<data key="weighted degree">2.330000013113022</data>
<data key="v-modularity">G4</data>
<data key="v-connections">587</data>
<data key="size">11.539058</data>
<data key="r">199</data>
<data key="g">0</data>
<data key="b">167</data>
<data key="x">1594.8792</data>
<data key="y">-4108.223</data>
</node>
<node id="L7M1Z7">
<data key="label">L7M1Z7</data>
<data key="bnc">49461.0</data>
<data key="pr">1.041308</data>
<data key="cc">2.6E-5</data>
<data key="ec">4.0E-6</data>
<data key="weighted indegree">0.0</data>
<data key="weighted outdegree">6.0</data>
<data key="weighted degree">6.0</data>
<data key="v-modularity">G4</data>
<data key="v-connections">587</data>
<data key="size">19.701864</data>
<data key="r">199</data>
<data key="g">0</data>
<data key="b">167</data>
<data key="x">1151.6448</data>
<data key="y">-4898.227</data>
</node>
<node id="B7QJJ2">
<data key="label">B7QJJ2</data>
<data key="bnc">14144.0</data>
<data key="pr">0.82711</data>
<data key="cc">2.7E-5</data>
<data key="ec">1.0E-6</data>
<data key="weighted indegree">0.0</data>
<data key="weighted outdegree">0.6600000262260437</data>
<data key="weighted degree">0.6600000262260437</data>
<data key="v-modularity">G3</data>
<data key="v-connections">806</data>
<data key="size">15.23674</data>
<data key="r">82</data>
<data key="g">177</data>
<data key="b">255</data>
<data key="x">-1176.9545</data>
<data key="y">519.42645</data>
</node>
<node id="cell adhesion">
<data key="label">cell adhesion</data>
<data key="bnc">450788.6</data>
<data key="pr">12.098197</data>
<data key="cc">3.4E-5</data>
<data key="ec">2.0E-6</data>
<data key="weighted indegree">229.6700002849102</data>
<data key="weighted outdegree">0.0</data>
<data key="weighted degree">229.6700002849102</data>
<data key="v-modularity">G3</data>
<data key="v-connections">806</data>
<data key="size">38.34163</data>
<data key="r">82</data>
<data key="g">177</data>
<data key="b">255</data>
<data key="x">-1244.9889</data>
<data key="y">115.26916</data>
</node>
<node id="V5GP57">
<data key="label">V5GP57</data>
<data key="bnc">0.0</data>
<data key="pr">0.400816</data>
<data key="cc">2.7E-5</data>
<data key="ec">1.0E-6</data>
<data key="weighted indegree">0.0</data>
<data key="weighted outdegree">0.33000001311302185</data>
<data key="weighted degree">0.33000001311302185</data>
<data key="v-modularity">G3</data>
<data key="v-connections">806</data>
<data key="size">10.0</data>
<data key="r">82</data>
<data key="g">177</data>
<data key="b">255</data>
<data key="x">-1508.5748</data>
<data key="y">-27.207302</data>
</node>
<node id="V5GQB0">
<data key="label">V5GQB0</data>
<data key="bnc">0.0</data>
<data key="pr">0.400816</data>
<data key="cc">2.7E-5</data>
<data key="ec">1.0E-6</data>
<data key="weighted indegree">0.0</data>
<data key="weighted outdegree">0.33000001311302185</data>
<data key="weighted degree">0.33000001311302185</data>
<data key="v-modularity">G3</data>
<data key="v-connections">806</data>
<data key="size">10.0</data>
<data key="r">82</data>
<data key="g">177</data>
<data key="b">255</data>
<data key="x">-1618.6365</data>
<data key="y">34.37101</data>
</node>
<node id="A0A023FN98">
<data key="label">A0A023FN98</data>
<data key="bnc">0.0</data>
<data key="pr">0.400816</data>
<data key="cc">2.7E-5</data>
<data key="ec">1.0E-6</data>
<data key="weighted indegree">0.0</data>
<data key="weighted outdegree">0.6700000166893005</data>
<data key="weighted degree">0.6700000166893005</data>
<data key="v-modularity">G3</data>
<data key="v-connections">806</data>
<data key="size">10.0</data>
<data key="r">82</data>
<data key="g">177</data>
<data key="b">255</data>
<data key="x">-922.8992</data>
<data key="y">123.68964</data>
</node>
<node id="B7PBB6">
<data key="label">B7PBB6</data>
<data key="bnc">19813.105</data>
<data key="pr">0.88731</data>
<data key="cc">3.2E-5</data>
<data key="ec">1.05E-4</data>
<data key="weighted indegree">0.0</data>
<data key="weighted outdegree">2.0100000500679016</data>
<data key="weighted degree">2.0100000500679016</data>
<data key="v-modularity">G3</data>
<data key="v-connections">806</data>
<data key="size">16.179575</data>
<data key="r">82</data>
<data key="g">177</data>
<data key="b">255</data>
<data key="x">-369.77905</data>
<data key="y">-916.9031</data>
</node>
<node id="B7PDC8">
<data key="label">B7PDC8</data>
<data key="bnc">120749.01</data>
<data key="pr">0.925118</data>
<data key="cc">3.7E-5</data>
<data key="ec">5.62E-4</data>
<data key="weighted indegree">0.0</data>
<data key="weighted outdegree">2.0100000500679016</data>
<data key="weighted degree">2.0100000500679016</data>
<data key="v-modularity">G3</data>
<data key="v-connections">806</data>
<data key="size">25.02256</data>
<data key="r">82</data>
<data key="g">177</data>
<data key="b">255</data>
<data key="x">-1525.0682</data>
<data key="y">-324.6794</data>
</node>
<node id="V5H6L0">
<data key="label">V5H6L0</data>
<data key="bnc">40027.934</data>
<data key="pr">0.737924</data>
<data key="cc">3.1E-5</data>
<data key="ec">8.0E-6</data>
<data key="weighted indegree">0.0</data>
<data key="weighted outdegree">2.0</data>
<data key="weighted degree">2.0</data>
<data key="v-modularity">G3</data>
<data key="v-connections">806</data>
<data key="size">18.741873</data>
<data key="r">82</data>
<data key="g">177</data>
<data key="b">255</data>
<data key="x">-2959.2363</data>
<data key="y">-1935.7549</data>
</node>
<node id="V5HB24">
<data key="label">V5HB24</data>
<data key="bnc">280.1191</data>
<data key="pr">0.652601</data>
<data key="cc">2.8E-5</data>
<data key="ec">2.0E-6</data>
<data key="weighted indegree">0.0</data>
<data key="weighted outdegree">2.0</data>
<data key="weighted degree">2.0</data>
<data key="v-modularity">G3</data>
<data key="v-connections">806</data>
<data key="size">11.654897</data>
<data key="r">82</data>
<data key="g">177</data>
<data key="b">255</data>
<data key="x">-2059.7048</data>
<data key="y">-289.68625</data>
</node>
<node id="L7LUC0">
<data key="label">L7LUC0</data>
<data key="bnc">280.1191</data>
<data key="pr">0.652601</data>
<data key="cc">2.8E-5</data>
<data key="ec">2.0E-6</data>
<data key="weighted indegree">0.0</data>
<data key="weighted outdegree">2.6600000858306885</data>
<data key="weighted degree">2.6600000858306885</data>
<data key="v-modularity">G3</data>
<data key="v-connections">806</data>
<data key="size">11.654897</data>
<data key="r">82</data>
<data key="g">177</data>
<data key="b">255</data>
<data key="x">-1905.918</data>
<data key="y">-159.42445</data>
</node>
<node id="B7PAK1">
<data key="label">B7PAK1</data>
<data key="bnc">280.1191</data>
<data key="pr">0.652601</data>
<data key="cc">2.8E-5</data>
<data key="ec">2.0E-6</data>
<data key="weighted indegree">0.0</data>
<data key="weighted outdegree">4.0</data>
<data key="weighted degree">4.0</data>
<data key="v-modularity">G3</data>
<data key="v-connections">806</data>
<data key="size">11.654897</data>
<data key="r">82</data>
<data key="g">177</data>
<data key="b">255</data>
<data key="x">-1744.402</data>
<data key="y">45.581192</data>
</node>
<node id="B7PC41">
<data key="label">B7PC41</data>
<data key="bnc">0.0</data>
<data key="pr">0.400816</data>
<data key="cc">2.7E-5</data>
<data key="ec">1.0E-6</data>
<data key="weighted indegree">0.0</data>
<data key="weighted outdegree">2.0</data>
<data key="weighted degree">2.0</data>
<data key="v-modularity">G3</data>
<data key="v-connections">806</data>
<data key="size">10.0</data>
<data key="r">82</data>
<data key="g">177</data>
<data key="b">255</data>
<data key="x">-1884.9938</data>
<data key="y">-84.88347</data>
</node>
<node id="B7QAH2">
<data key="label">B7QAH2</data>
<data key="bnc">280.1191</data>
<data key="pr">0.652601</data>
<data key="cc">2.8E-5</data>
<data key="ec">2.0E-6</data>
<data key="weighted indegree">0.0</data>
<data key="weighted outdegree">4.0</data>
<data key="weighted degree">4.0</data>
<data key="v-modularity">G3</data>
<data key="v-connections">806</data>
<data key="size">11.654897</data>
<data key="r">82</data>
<data key="g">177</data>
<data key="b">255</data>
<data key="x">-1999.142</data>
<data key="y">0.49417466</data>
</node>
<node id="V5HAK9">
<data key="label">V5HAK9</data>
<data key="bnc">0.0</data>
<data key="pr">0.400816</data>
<data key="cc">2.7E-5</data>
<data key="ec">1.0E-6</data>
<data key="weighted indegree">0.0</data>
<data key="weighted outdegree">2.0</data>
<data key="weighted degree">2.0</data>
<data key="v-modularity">G3</data>
<data key="v-connections">806</data>
<data key="size">10.0</data>
<data key="r">82</data>
<data key="g">177</data>
<data key="b">255</data>
<data key="x">-1873.534</data>
<data key="y">-218.2031</data>
</node>
<node id="V5H8F4">
<data key="label">V5H8F4</data>
<data key="bnc">0.0</data>
<data key="pr">0.400816</data>
<data key="cc">2.7E-5</data>
<data key="ec">1.0E-6</data>
<data key="weighted indegree">0.0</data>
<data key="weighted outdegree">2.3299999237060547</data>
<data key="weighted degree">2.3299999237060547</data>
<data key="v-modularity">G3</data>
<data key="v-connections">806</data>
<data key="size">10.0</data>
<data key="r">82</data>
<data key="g">177</data>
<data key="b">255</data>
<data key="x">-1552.9355</data>
<data key="y">320.63022</data>
</node>
<node id="B7PQK7">
<data key="label">B7PQK7</data>
<data key="bnc">120749.01</data>
<data key="pr">0.925118</data>
<data key="cc">3.7E-5</data>
<data key="ec">5.62E-4</data>
<data key="weighted indegree">0.0</data>
<data key="weighted outdegree">9.0</data>
<data key="weighted degree">9.0</data>
<data key="v-modularity">G3</data>
<data key="v-connections">806</data>
<data key="size">25.02256</data>
<data key="r">82</data>
<data key="g">177</data>
<data key="b">255</data>
<data key="x">-1485.176</data>
<data key="y">75.10581</data>
</node>
<node id="B7Q7X6">
<data key="label">B7Q7X6</data>
<data key="bnc">0.0</data>
<data key="pr">0.400816</data>
<data key="cc">2.7E-5</data>
<data key="ec">1.0E-6</data>
<data key="weighted indegree">0.0</data>
<data key="weighted outdegree">3.0</data>
<data key="weighted degree">3.0</data>
<data key="v-modularity">G3</data>
<data key="v-connections">806</data>
<data key="size">10.0</data>
<data key="r">82</data>
<data key="g">177</data>
<data key="b">255</data>
<data key="x">-965.60315</data>
<data key="y">355.39008</data>
</node>
<node id="V5IFW5">
<data key="label">V5IFW5</data>
<data key="bnc">0.0</data>
<data key="pr">0.400816</data>
<data key="cc">2.7E-5</data>
<data key="ec">1.0E-6</data>
<data key="weighted indegree">0.0</data>
<data key="weighted outdegree">3.0</data>
<data key="weighted degree">3.0</data>
<data key="v-modularity">G3</data>
<data key="v-connections">806</data>
<data key="size">10.0</data>
<data key="r">82</data>
<data key="g">177</data>
<data key="b">255</data>
<data key="x">-1365.0645</data>
<data key="y">115.37912</data>
</node>
<node id="L7MI05">
<data key="label">L7MI05</data>
<data key="bnc">280.1191</data>
<data key="pr">0.652601</data>
<data key="cc">2.8E-5</data>
<data key="ec">2.0E-6</data>
<data key="weighted indegree">0.0</data>
<data key="weighted outdegree">6.659999847412109</data>
<data key="weighted degree">6.659999847412109</data>
<data key="v-modularity">G3</data>
<data key="v-connections">806</data>
<data key="size">11.654897</data>
<data key="r">82</data>
<data key="g">177</data>
<data key="b">255</data>
<data key="x">-2159.461</data>
<data key="y">-232.20323</data>
</node>
<node id="B7QEF7">
<data key="label">B7QEF7</data>
<data key="bnc">164500.62</data>
<data key="pr">1.298217</data>
<data key="cc">3.3E-5</data>
<data key="ec">1.25E-4</data>
<data key="weighted indegree">0.0</data>
<data key="weighted outdegree">20.0</data>
<data key="weighted degree">20.0</data>
<data key="v-modularity">G13</data>
<data key="v-connections">197</data>
<data key="size">27.460228</data>
<data key="r">192</data>
<data key="g">192</data>
<data key="b">192</data>
<data key="x">2515.0806</data>
<data key="y">-325.04672</data>
</node>
<node id="L7LZD3">
<data key="label">L7LZD3</data>
<data key="bnc">40027.934</data>
<data key="pr">0.737924</data>
<data key="cc">3.1E-5</data>
<data key="ec">8.0E-6</data>
<data key="weighted indegree">0.0</data>
<data key="weighted outdegree">8.0</data>
<data key="weighted degree">8.0</data>
<data key="v-modularity">G3</data>
<data key="v-connections">806</data>
<data key="size">18.741873</data>
<data key="r">82</data>
<data key="g">177</data>
<data key="b">255</data>
<data key="x">-2375.8662</data>
<data key="y">-917.9688</data>
</node>
<node id="L7MBK7">
<data key="label">L7MBK7</data>
<data key="bnc">276.72546</data>
<data key="pr">0.623512</data>
<data key="cc">2.7E-5</data>
<data key="ec">2.0E-6</data>
<data key="weighted indegree">0.0</data>
<data key="weighted outdegree">8.65999984741211</data>
<data key="weighted degree">8.65999984741211</data>
<data key="v-modularity">G3</data>
<data key="v-connections">806</data>
<data key="size">11.65351</data>
<data key="r">82</data>
<data key="g">177</data>
<data key="b">255</data>
<data key="x">-1405.426</data>
<data key="y">35.129364</data>
</node>
<node id="B7PLS5">
<data key="label">B7PLS5</data>
<data key="bnc">19813.105</data>
<data key="pr">0.88731</data>
<data key="cc">3.2E-5</data>
<data key="ec">1.05E-4</data>
<data key="weighted indegree">0.0</data>
<data key="weighted outdegree">14.010000228881836</data>
<data key="weighted degree">14.010000228881836</data>
<data key="v-modularity">G3</data>
<data key="v-connections">806</data>
<data key="size">16.179575</data>
<data key="r">82</data>
<data key="g">177</data>
<data key="b">255</data>
<data key="x">-192.34753</data>
<data key="y">-364.92313</data>
</node>
<node id="B7P9Y6">
<data key="label">B7P9Y6</data>
<data key="bnc">19813.105</data>
<data key="pr">0.88731</data>
<data key="cc">3.2E-5</data>
<data key="ec">1.05E-4</data>
<data key="weighted indegree">0.0</data>
<data key="weighted outdegree">15.0</data>
<data key="weighted degree">15.0</data>
<data key="v-modularity">G3</data>
<data key="v-connections">806</data>
<data key="size">16.179575</data>
<data key="r">82</data>
<data key="g">177</data>
<data key="b">255</data>
<data key="x">-205.01517</data>
<data key="y">35.039886</data>
</node>
<node id="L7MLB2">
<data key="label">L7MLB2</data>
<data key="bnc">276.72546</data>
<data key="pr">0.623512</data>
<data key="cc">2.7E-5</data>
<data key="ec">2.0E-6</data>
<data key="weighted indegree">0.0</data>
<data key="weighted outdegree">10.0</data>
<data key="weighted degree">10.0</data>
<data key="v-modularity">G3</data>
<data key="v-connections">806</data>
<data key="size">11.65351</data>
<data key="r">82</data>
<data key="g">177</data>
<data key="b">255</data>
<data key="x">-125.05318</data>
<data key="y">-85.18098</data>
</node>
<node id="L7MFT2">
<data key="label">L7MFT2</data>
<data key="bnc">280.1191</data>
<data key="pr">0.652601</data>
<data key="cc">2.8E-5</data>
<data key="ec">2.0E-6</data>
<data key="weighted indegree">0.0</data>
<data key="weighted outdegree">12.0</data>
<data key="weighted degree">12.0</data>
<data key="v-modularity">G3</data>
<data key="v-connections">806</data>
<data key="size">11.654897</data>
<data key="r">82</data>
<data key="g">177</data>
<data key="b">255</data>
<data key="x">-1386.0394</data>
<data key="y">-202.82027</data>
</node>
<node id="B7Q6G4">
<data key="label">B7Q6G4</data>
<data key="bnc">276.72546</data>
<data key="pr">0.623512</data>
<data key="cc">2.7E-5</data>
<data key="ec">2.0E-6</data>
<data key="weighted indegree">0.0</data>
<data key="weighted outdegree">12.65999984741211</data>
<data key="weighted degree">12.65999984741211</data>
<data key="v-modularity">G3</data>
<data key="v-connections">806</data>
<data key="size">11.65351</data>
<data key="r">82</data>
<data key="g">177</data>
<data key="b">255</data>
<data key="x">115.02038</data>
<data key="y">-285.04767</data>
</node>
<node id="B7P2E9">
<data key="label">B7P2E9</data>
<data key="bnc">19813.105</data>
<data key="pr">0.88731</data>
<data key="cc">3.2E-5</data>
<data key="ec">1.05E-4</data>
<data key="weighted indegree">0.0</data>
<data key="weighted outdegree">20.010000228881836</data>
<data key="weighted degree">20.010000228881836</data>
<data key="v-modularity">G3</data>
<data key="v-connections">806</data>
<data key="size">16.179575</data>
<data key="r">82</data>
<data key="g">177</data>
<data key="b">255</data>
<data key="x">66.426926</data>
<data key="y">-249.68729</data>
</node>
<node id="B7QGG7">
<data key="label">B7QGG7</data>
<data key="bnc">39967.24</data>
<data key="pr">1.248066</data>
<data key="cc">3.0E-5</data>
<data key="ec">2.6E-5</data>
<data key="weighted indegree">0.0</data>
<data key="weighted outdegree">35.0</data>
<data key="weighted degree">35.0</data>
<data key="v-modularity">G4</data>
<data key="v-connections">587</data>
<data key="size">18.73534</data>
<data key="r">199</data>
<data key="g">0</data>
<data key="b">167</data>
<data key="x">-624.1281</data>
<data key="y">-3324.9026</data>
</node>
<node id="G0WV55">
<data key="label">G0WV55</data>
<data key="bnc">0.0</data>
<data key="pr">0.400816</data>
<data key="cc">2.7E-5</data>
<data key="ec">1.0E-6</data>
<data key="weighted indegree">0.0</data>
<data key="weighted outdegree">7.0</data>
<data key="weighted degree">7.0</data>
<data key="v-modularity">G3</data>
<data key="v-connections">806</data>
<data key="size">10.0</data>
<data key="r">82</data>
<data key="g">177</data>
<data key="b">255</data>
<data key="x">-1765.4521</data>
<data key="y">-85.13545</data>
</node>
<node id="V5GLP5">
<data key="label">V5GLP5</data>
<data key="bnc">280.1191</data>
<data key="pr">0.652601</data>
<data key="cc">2.8E-5</data>
<data key="ec">2.0E-6</data>
<data key="weighted indegree">0.0</data>
<data key="weighted outdegree">14.65999984741211</data>
<data key="weighted degree">14.65999984741211</data>
<data key="v-modularity">G3</data>
<data key="v-connections">806</data>
<data key="size">11.654897</data>
<data key="r">82</data>
<data key="g">177</data>
<data key="b">255</data>
<data key="x">-1953.52</data>
<data key="y">-528.0511</data>
</node>
<node id="B7QHB6">
<data key="label">B7QHB6</data>
<data key="bnc">19813.105</data>
<data key="pr">0.88731</data>
<data key="cc">3.2E-5</data>
<data key="ec">1.05E-4</data>
<data key="weighted indegree">0.0</data>
<data key="weighted outdegree">23.010000228881836</data>
<data key="weighted degree">23.010000228881836</data>
<data key="v-modularity">G3</data>
<data key="v-connections">806</data>
<data key="size">16.179575</data>
<data key="r">82</data>
<data key="g">177</data>
<data key="b">255</data>
<data key="x">-85.11178</data>
<data key="y">-205.18002</data>
</node>
<node id="B7P9Y8">
<data key="label">B7P9Y8</data>
<data key="bnc">231008.23</data>
<data key="pr">1.29139</data>
<data key="cc">3.5E-5</data>
<data key="ec">1.24E-4</data>
<data key="weighted indegree">0.0</data>
<data key="weighted outdegree">46.64999961853027</data>
<data key="weighted degree">46.64999961853027</data>
<data key="v-modularity">G5</data>
<data key="v-connections">578</data>
<data key="size">30.577555</data>
<data key="r">255</data>
<data key="g">136</data>
<data key="b">5</data>
<data key="x">355.1106</data>
<data key="y">-3565.0435</data>
</node>
<node id="A0A023GCH5">
<data key="label">A0A023GCH5</data>
<data key="bnc">0.0</data>
<data key="pr">0.400816</data>
<data key="cc">2.7E-5</data>
<data key="ec">1.0E-6</data>
<data key="weighted indegree">0.0</data>
<data key="weighted outdegree">9.670000076293945</data>
<data key="weighted degree">9.670000076293945</data>
<data key="v-modularity">G3</data>
<data key="v-connections">806</data>
<data key="size">10.0</data>
<data key="r">82</data>
<data key="g">177</data>
<data key="b">255</data>
<data key="x">-1312.9608</data>
<data key="y">129.40668</data>
</node>
<node id="L7M1I1">
<data key="label">L7M1I1</data>
<data key="bnc">280.1191</data>
<data key="pr">0.652601</data>
<data key="cc">2.8E-5</data>
<data key="ec">2.0E-6</data>
<data key="weighted indegree">0.0</data>
<data key="weighted outdegree">19.34000015258789</data>
<data key="weighted degree">19.34000015258789</data>
<data key="v-modularity">G3</data>
<data key="v-connections">806</data>
<data key="size">11.654897</data>
<data key="r">82</data>
<data key="g">177</data>
<data key="b">255</data>
<data key="x">-1324.978</data>
<data key="y">-4.9245214</data>
</node>
<node id="A0A023GGZ3">
<data key="label">A0A023GGZ3</data>
<data key="bnc">280.1191</data>
<data key="pr">0.652601</data>
<data key="cc">2.8E-5</data>
<data key="ec">2.0E-6</data>
<data key="weighted indegree">0.0</data>
<data key="weighted outdegree">21.34000015258789</data>
<data key="weighted degree">21.34000015258789</data>
<data key="v-modularity">G3</data>
<data key="v-connections">806</data>
<data key="size">11.654897</data>
<data key="r">82</data>
<data key="g">177</data>
<data key="b">255</data>
<data key="x">-1993.5017</data>
<data key="y">-244.44812</data>
</node>
<node id="B7P8W6">
<data key="label">B7P8W6</data>
<data key="bnc">33056.05</data>
<data key="pr">1.082439</data>
<data key="cc">3.2E-5</data>
<data key="ec">1.11E-4</data>
<data key="weighted indegree">0.0</data>
<data key="weighted outdegree">45.31999969482422</data>
<data key="weighted degree">45.31999969482422</data>
<data key="v-modularity">G3</data>
<data key="v-connections">806</data>
<data key="size">17.954775</data>
<data key="r">82</data>
<data key="g">177</data>
<data key="b">255</data>
<data key="x">-285.03284</data>
<data key="y">-1018.2136</data>
</node>
<node id="B7Q5X7">
<data key="label">B7Q5X7</data>
<data key="bnc">3924.545</data>
<data key="pr">0.725218</data>
<data key="cc">2.7E-5</data>
<data key="ec">1.0E-6</data>
<data key="weighted indegree">0.0</data>
<data key="weighted outdegree">29.34000015258789</data>
<data key="weighted degree">29.34000015258789</data>
<data key="v-modularity">G3</data>
<data key="v-connections">806</data>
<data key="size">12.916594</data>
<data key="r">82</data>
<data key="g">177</data>
<data key="b">255</data>
<data key="x">-837.48846</data>
<data key="y">633.19824</data>
</node>
<node id="V5IK57">
<data key="label">V5IK57</data>
<data key="bnc">3924.545</data>
<data key="pr">0.725218</data>
<data key="cc">2.7E-5</data>
<data key="ec">1.0E-6</data>
<data key="weighted indegree">0.0</data>
<data key="weighted outdegree">32.65999984741211</data>
<data key="weighted degree">32.65999984741211</data>
<data key="v-modularity">G3</data>
<data key="v-connections">806</data>
<data key="size">12.916594</data>
<data key="r">82</data>
<data key="g">177</data>
<data key="b">255</data>
<data key="x">-942.827</data>
<data key="y">546.56</data>
</node>
<node id="L7MJ63">
<data key="label">L7MJ63</data>
<data key="bnc">28272.0</data>
<data key="pr">0.752577</data>
<data key="cc">2.7E-5</data>
<data key="ec">1.0E-6</data>
<data key="weighted indegree">0.0</data>
<data key="weighted outdegree">35.34000015258789</data>
<data key="weighted degree">35.34000015258789</data>
<data key="v-modularity">G3</data>
<data key="v-connections">806</data>
<data key="size">17.364254</data>
<data key="r">82</data>
<data key="g">177</data>
<data key="b">255</data>
<data key="x">-958.8056</data>
<data key="y">-80.0011</data>
</node>
<node id="B7QM86">
<data key="label">B7QM86</data>
<data key="bnc">28272.0</data>
<data key="pr">0.752577</data>
<data key="cc">2.7E-5</data>
<data key="ec">1.0E-6</data>
<data key="weighted indegree">0.0</data>
<data key="weighted outdegree">43.34000015258789</data>
<data key="weighted degree">43.34000015258789</data>
<data key="v-modularity">G3</data>
<data key="v-connections">806</data>
<data key="size">17.364254</data>
<data key="r">82</data>
<data key="g">177</data>
<data key="b">255</data>
<data key="x">-1579.6792</data>
<data key="y">151.38873</data>
</node>
<node id="cell communication">
<data key="label">cell communication</data>
<data key="bnc">1.5</data>
<data key="pr">0.738539</data>
<data key="cc">2.3E-5</data>
<data key="ec">0.0</data>
<data key="weighted indegree">4.669999957084656</data>
<data key="weighted outdegree">0.0</data>
<data key="weighted degree">4.669999957084656</data>
<data key="v-modularity">G6</data>
<data key="v-connections">533</data>
<data key="size">11.539409</data>
<data key="r">255</data>
<data key="g">85</data>
<data key="b">132</data>
<data key="x">-165.06317</data>
<data key="y">-1844.9962</data>
</node>
<node id="A0A023FY58">
<data key="label">A0A023FY58</data>
<data key="bnc">3653.2422</data>
<data key="pr">0.90459</data>
<data key="cc">2.7E-5</data>
<data key="ec">1.0E-6</data>
<data key="weighted indegree">0.0</data>
<data key="weighted outdegree">2.0100000500679016</data>
<data key="weighted degree">2.0100000500679016</data>
<data key="v-modularity">G5</data>
<data key="v-connections">578</data>
<data key="size">12.83517</data>
<data key="r">255</data>
<data key="g">136</data>
<data key="b">5</data>
<data key="x">1834.5366</data>
<data key="y">-4324.9277</data>
</node>
<node id="cell cycle">
<data key="label">cell cycle</data>
<data key="bnc">172948.45</data>
<data key="pr">5.150302</data>
<data key="cc">3.2E-5</data>
<data key="ec">1.0E-6</data>
<data key="weighted indegree">59.32999986410141</data>
<data key="weighted outdegree">0.0</data>
<data key="weighted degree">59.32999986410141</data>
<data key="v-modularity">G9</data>
<data key="v-connections">356</data>
<data key="size">27.889513</data>
<data key="r">255</data>
<data key="g">194</data>
<data key="b">207</data>
<data key="x">753.6921</data>
<data key="y">1286.231</data>
</node>
<node id="B7QAM5">
<data key="label">B7QAM5</data>
<data key="bnc">11465.329</data>
<data key="pr">0.819952</data>
<data key="cc">3.1E-5</data>
<data key="ec">2.0E-5</data>
<data key="weighted indegree">0.0</data>
<data key="weighted outdegree">3.0</data>
<data key="weighted degree">3.0</data>
<data key="v-modularity">G5</data>
<data key="v-connections">578</data>
<data key="size">14.728269</data>
<data key="r">255</data>
<data key="g">136</data>
<data key="b">5</data>
<data key="x">-1245.0481</data>
<data key="y">-1885.0995</data>
</node>
<node id="B7Q329">
<data key="label">B7Q329</data>
<data key="bnc">0.0</data>
<data key="pr">0.393209</data>
<data key="cc">2.6E-5</data>
<data key="ec">0.0</data>
<data key="weighted indegree">0.0</data>
<data key="weighted outdegree">1.3300000429153442</data>
<data key="weighted degree">1.3300000429153442</data>
<data key="v-modularity">G9</data>
<data key="v-connections">356</data>
<data key="size">10.0</data>
<data key="r">255</data>
<data key="g">194</data>
<data key="b">207</data>
<data key="x">955.1238</data>
<data key="y">1554.7491</data>
</node>
<node id="L7M5H8">
<data key="label">L7M5H8</data>
<data key="bnc">0.0</data>
<data key="pr">0.393209</data>
<data key="cc">2.6E-5</data>
<data key="ec">0.0</data>
<data key="weighted indegree">0.0</data>
<data key="weighted outdegree">1.3300000429153442</data>
<data key="weighted degree">1.3300000429153442</data>
<data key="v-modularity">G9</data>
<data key="v-connections">356</data>
<data key="size">10.0</data>
<data key="r">255</data>
<data key="g">194</data>
<data key="b">207</data>
<data key="x">1155.1937</data>
<data key="y">1195.1256</data>
</node>
<node id="A0A023GKV8">
<data key="label">A0A023GKV8</data>
<data key="bnc">214006.36</data>
<data key="pr">1.469841</data>
<data key="cc">3.7E-5</data>
<data key="ec">5.63E-4</data>
<data key="weighted indegree">0.0</data>
<data key="weighted outdegree">8.349999785423279</data>
<data key="weighted degree">8.349999785423279</data>
<data key="v-modularity">G1</data>
<data key="v-connections">1041</data>
<data key="size">29.832067</data>
<data key="r">250</data>
<data key="g">153</data>
<data key="b">255</data>
<data key="x">2675.0562</data>
<data key="y">-3525.129</data>
</node>
<node id="V5HAE1">
<data key="label">V5HAE1</data>
<data key="bnc">11465.329</data>
<data key="pr">0.819952</data>
<data key="cc">3.1E-5</data>
<data key="ec">2.0E-5</data>
<data key="weighted indegree">0.0</data>
<data key="weighted outdegree">5.009999871253967</data>
<data key="weighted degree">5.009999871253967</data>
<data key="v-modularity">G5</data>
<data key="v-connections">578</data>
<data key="size">14.728269</data>
<data key="r">255</data>
<data key="g">136</data>
<data key="b">5</data>
<data key="x">-164.95589</data>
<data key="y">-3344.3716</data>
</node>
<node id="A0A023GJT6">
<data key="label">A0A023GJT6</data>
<data key="bnc">95444.7</data>
<data key="pr">1.679356</data>
<data key="cc">3.1E-5</data>
<data key="ec">4.3E-5</data>
<data key="weighted indegree">0.0</data>
<data key="weighted outdegree">12.0</data>
<data key="weighted degree">12.0</data>
<data key="v-modularity">G19</data>
<data key="v-connections">44</data>
<data key="size">23.393404</data>
<data key="r">192</data>
<data key="g">192</data>
<data key="b">192</data>
<data key="x">404.00482</data>
<data key="y">-1804.7957</data>
</node>
<node id="W0FYJ2">
<data key="label">W0FYJ2</data>
<data key="bnc">11465.329</data>
<data key="pr">0.819952</data>
<data key="cc">3.1E-5</data>
<data key="ec">2.0E-5</data>
<data key="weighted indegree">0.0</data>
<data key="weighted outdegree">8.010000228881836</data>
<data key="weighted degree">8.010000228881836</data>
<data key="v-modularity">G5</data>
<data key="v-connections">578</data>
<data key="size">14.728269</data>
<data key="r">255</data>
<data key="g">136</data>
<data key="b">5</data>
<data key="x">-524.7413</data>
<data key="y">-3044.967</data>
</node>
<node id="B7Q218">
<data key="label">B7Q218</data>
<data key="bnc">1279.8016</data>
<data key="pr">0.681449</data>
<data key="cc">2.7E-5</data>
<data key="ec">1.0E-6</data>
<data key="weighted indegree">0.0</data>
<data key="weighted outdegree">6.0</data>
<data key="weighted degree">6.0</data>
<data key="v-modularity">G19</data>
<data key="v-connections">44</data>
<data key="size">12.042946</data>
<data key="r">192</data>
<data key="g">192</data>
<data key="b">192</data>
<data key="x">2115.0015</data>
<data key="y">-45.35749</data>
</node>
<node id="G3MLP2">
<data key="label">G3MLP2</data>
<data key="bnc">0.0</data>
<data key="pr">0.393209</data>
<data key="cc">2.6E-5</data>
<data key="ec">0.0</data>
<data key="weighted indegree">0.0</data>
<data key="weighted outdegree">3.0</data>
<data key="weighted degree">3.0</data>
<data key="v-modularity">G9</data>
<data key="v-connections">356</data>
<data key="size">10.0</data>
<data key="r">255</data>
<data key="g">194</data>
<data key="b">207</data>
<data key="x">673.02374</data>
<data key="y">1142.2234</data>
</node>
<node id="B7PC35">
<data key="label">B7PC35</data>
<data key="bnc">11465.329</data>
<data key="pr">0.819952</data>
<data key="cc">3.1E-5</data>
<data key="ec">2.0E-5</data>
<data key="weighted indegree">0.0</data>
<data key="weighted outdegree">9.989999771118164</data>
<data key="weighted degree">9.989999771118164</data>
<data key="v-modularity">G5</data>
<data key="v-connections">578</data>
<data key="size">14.728269</data>
<data key="r">255</data>
<data key="g">136</data>
<data key="b">5</data>
<data key="x">-816.5308</data>
<data key="y">-1971.8755</data>
</node>
<node id="L7M0W4">
<data key="label">L7M0W4</data>
<data key="bnc">0.0</data>
<data key="pr">0.393209</data>
<data key="cc">2.6E-5</data>
<data key="ec">0.0</data>
<data key="weighted indegree">0.0</data>
<data key="weighted outdegree">3.3299999237060547</data>
<data key="weighted degree">3.3299999237060547</data>
<data key="v-modularity">G9</data>
<data key="v-connections">356</data>
<data key="size">10.0</data>
<data key="r">255</data>
<data key="g">194</data>
<data key="b">207</data>
<data key="x">834.91833</data>
<data key="y">1194.578</data>
</node>
<node id="A0A023FSZ9">
<data key="label">A0A023FSZ9</data>
<data key="bnc">0.0</data>
<data key="pr">0.393209</data>
<data key="cc">2.6E-5</data>
<data key="ec">0.0</data>
<data key="weighted indegree">0.0</data>
<data key="weighted outdegree">3.6700000762939453</data>
<data key="weighted degree">3.6700000762939453</data>
<data key="v-modularity">G9</data>
<data key="v-connections">356</data>
<data key="size">10.0</data>
<data key="r">255</data>
<data key="g">194</data>
<data key="b">207</data>
<data key="x">835.761</data>
<data key="y">1461.5337</data>
</node>
<node id="A0A023FWI0">
<data key="label">A0A023FWI0</data>
<data key="bnc">11465.329</data>
<data key="pr">0.819952</data>
<data key="cc">3.1E-5</data>
<data key="ec">2.0E-5</data>
<data key="weighted indegree">0.0</data>
<data key="weighted outdegree">12.989999771118164</data>
<data key="weighted degree">12.989999771118164</data>
<data key="v-modularity">G5</data>
<data key="v-connections">578</data>
<data key="size">14.728269</data>
<data key="r">255</data>
<data key="g">136</data>
<data key="b">5</data>
<data key="x">-804.9337</data>
<data key="y">-1524.937</data>
</node>
<node id="A0A023FRY2">
<data key="label">A0A023FRY2</data>
<data key="bnc">0.0</data>
<data key="pr">0.393209</data>
<data key="cc">2.6E-5</data>
<data key="ec">0.0</data>
<data key="weighted indegree">0.0</data>
<data key="weighted outdegree">5.329999923706055</data>
<data key="weighted degree">5.329999923706055</data>
<data key="v-modularity">G9</data>
<data key="v-connections">356</data>
<data key="size">10.0</data>
<data key="r">255</data>
<data key="g">194</data>
<data key="b">207</data>
<data key="x">949.1383</data>
<data key="y">1237.8535</data>
</node>
<node id="A0A023FZ65">
<data key="label">A0A023FZ65</data>
<data key="bnc">18764.174</data>
<data key="pr">0.961232</data>
<data key="cc">2.8E-5</data>
<data key="ec">5.0E-6</data>
<data key="weighted indegree">0.0</data>
<data key="weighted outdegree">18.0</data>
<data key="weighted degree">18.0</data>
<data key="v-modularity">G9</data>
<data key="v-connections">356</data>
<data key="size">16.016197</data>
<data key="r">255</data>
<data key="g">194</data>
<data key="b">207</data>
<data key="x">1000.8638</data>
<data key="y">1244.8951</data>
</node>
<node id="F0J8F6">
<data key="label">F0J8F6</data>
<data key="bnc">18764.174</data>
<data key="pr">0.961232</data>
<data key="cc">2.8E-5</data>
<data key="ec">5.0E-6</data>
<data key="weighted indegree">0.0</data>
<data key="weighted outdegree">18.989999771118164</data>
<data key="weighted degree">18.989999771118164</data>
<data key="v-modularity">G9</data>
<data key="v-connections">356</data>
<data key="size">16.016197</data>
<data key="r">255</data>
<data key="g">194</data>
<data key="b">207</data>
<data key="x">669.88763</data>
<data key="y">1279.9199</data>
</node>
<node id="L7M1H4">
<data key="label">L7M1H4</data>
<data key="bnc">28275.0</data>
<data key="pr">0.992342</data>
<data key="cc">3.0E-5</data>
<data key="ec">6.0E-6</data>
<data key="weighted indegree">0.0</data>
<data key="weighted outdegree">2.0100000500679016</data>
<data key="weighted degree">2.0100000500679016</data>
<data key="v-modularity">G5</data>
<data key="v-connections">578</data>
<data key="size">17.36464</data>
<data key="r">255</data>
<data key="g">136</data>
<data key="b">5</data>
<data key="x">-2422.6462</data>
<data key="y">-1737.2303</data>
</node>
<node id="cell cycle arrest">
<data key="label">cell cycle arrest</data>
<data key="bnc">28286.666</data>
<data key="pr">1.514407</data>
<data key="cc">2.5E-5</data>
<data key="ec">0.0</data>
<data key="weighted indegree">50.66999822854996</data>
<data key="weighted outdegree">0.0</data>
<data key="weighted degree">50.66999822854996</data>
<data key="v-modularity">G5</data>
<data key="v-connections">578</data>
<data key="size">17.366138</data>
<data key="r">255</data>
<data key="g">136</data>
<data key="b">5</data>
<data key="x">-2329.7083</data>
<data key="y">-1257.5634</data>
</node>
<node id="B7Q3B5">
<data key="label">B7Q3B5</data>
<data key="bnc">28275.0</data>
<data key="pr">0.992342</data>
<data key="cc">3.0E-5</data>
<data key="ec">6.0E-6</data>
<data key="weighted indegree">0.0</data>
<data key="weighted outdegree">3.9900001287460327</data>
<data key="weighted degree">3.9900001287460327</data>
[truncated: 5,500,054 more chars]
