# Supplementary material for: Use of Graph Theory to Characterize Human and Arthropod Vector Cell Protein Response to Infection With Anaplasma phagocytophilum
Source: Front Cell Infect Microbiol. 2018 Aug 3;8:265. doi: 10.3389/fcimb.2018.00265 (PMC6086010; doi:10.3389/fcimb.2018.00265)
Supplement: Supplementary file 5 [file Data_Sheet_3.ZIP › Uninfected_tick_cells.graphml]

<?xml version="1.0" encoding="UTF-8"?><graphml xmlns="http://graphml.graphdrawing.org/xmlns">
<key attr.name="label" attr.type="string" for="node" id="label"/>
<key attr.name="Edge Label" attr.type="string" for="edge" id="edgelabel"/>
<key attr.name="weight" attr.type="double" for="edge" id="weight"/>
<key attr.name="r" attr.type="int" for="node" id="r"/>
<key attr.name="g" attr.type="int" for="node" id="g"/>
<key attr.name="b" attr.type="int" for="node" id="b"/>
<key attr.name="x" attr.type="float" for="node" id="x"/>
<key attr.name="y" attr.type="float" for="node" id="y"/>
<key attr.name="size" attr.type="float" for="node" id="size"/>
<key attr.name="Connections" attr.type="int" for="node" id="connections"/>
<key attr.name="Eigenvector Centrality" attr.type="double" for="node" id="eigenvector centrality"/>
<key attr.name="Modularity" attr.type="string" for="node" id="v-modularity"/>
<key attr.name="Betweenness Centrality" attr.type="double" for="node" id="betweenness centrality"/>
<key attr.name="Weighted In-Degree" attr.type="double" for="node" id="weighted indegree"/>
<key attr.name="Weighted Out-Degree" attr.type="double" for="node" id="weighted outdegree"/>
<key attr.name="PageRank" attr.type="double" for="node" id="pagerank"/>
<key attr.name="Weighted Degree" attr.type="double" for="node" id="weighted degree"/>
<key attr.name="Closeness Centrality" attr.type="double" for="node" id="closeness centrality"/>
<key attr.name="IdInteger" attr.type="int" for="edge" id="idinteger"/>
<graph edgedefault="directed">
<node id="2361">
<data key="label">metabolic process</data>
<data key="connections">1027</data>
<data key="eigenvector centrality">9.66E-4</data>
<data key="v-modularity">G1</data>
<data key="betweenness centrality">3.0420285489263E7</data>
<data key="weighted indegree">5851.140005081892</data>
<data key="weighted outdegree">0.0</data>
<data key="pagerank">510.39393</data>
<data key="weighted degree">5851.140005081892</data>
<data key="closeness centrality">4.7E-5</data>
<data key="size">79.5318</data>
<data key="r">27</data>
<data key="g">96</data>
<data key="b">200</data>
<data key="x">1094.6438</data>
<data key="y">180.19662</data>
</node>
<node id="5678">
<data key="label">proteolysis</data>
<data key="connections">785</data>
<data key="eigenvector centrality">1.2E-5</data>
<data key="v-modularity">G3</data>
<data key="betweenness centrality">1.2340821594351E7</data>
<data key="weighted indegree">1767.6899995803833</data>
<data key="weighted outdegree">0.0</data>
<data key="pagerank">265.907603</data>
<data key="weighted degree">1767.6899995803833</data>
<data key="closeness centrality">3.7E-5</data>
<data key="size">70.85059</data>
<data key="r">27</data>
<data key="g">200</data>
<data key="b">200</data>
<data key="x">-2570.1357</data>
<data key="y">575.46204</data>
</node>
<node id="4349">
<data key="label">oxidation-reduction process</data>
<data key="connections">813</data>
<data key="eigenvector centrality">1.84E-4</data>
<data key="v-modularity">G2</data>
<data key="betweenness centrality">1.1446946760297E7</data>
<data key="weighted indegree">2457.329999268055</data>
<data key="weighted outdegree">0.0</data>
<data key="pagerank">228.399056</data>
<data key="weighted degree">2457.329999268055</data>
<data key="closeness centrality">4.1E-5</data>
<data key="size">67.94696</data>
<data key="r">27</data>
<data key="g">200</data>
<data key="b">96</data>
<data key="x">393.8701</data>
<data key="y">662.65576</data>
</node>
<node id="4886">
<data key="label">phosphorylation</data>
<data key="connections">528</data>
<data key="eigenvector centrality">1.0E-5</data>
<data key="v-modularity">G6</data>
<data key="betweenness centrality">4409033.197521</data>
<data key="weighted indegree">1449.0000008642673</data>
<data key="weighted outdegree">0.0</data>
<data key="pagerank">96.053522</data>
<data key="weighted degree">1449.0000008642673</data>
<data key="closeness centrality">3.7E-5</data>
<data key="size">50.98768</data>
<data key="r">200</data>
<data key="g">27</data>
<data key="b">27</data>
<data key="x">-1716.8052</data>
<data key="y">-1549.7435</data>
</node>
<node id="7001">
<data key="label">translation</data>
<data key="connections">447</data>
<data key="eigenvector centrality">0.0</data>
<data key="v-modularity">G7</data>
<data key="betweenness centrality">3128282.137785</data>
<data key="weighted indegree">844.0099994242191</data>
<data key="weighted outdegree">0.0</data>
<data key="pagerank">89.164819</data>
<data key="weighted degree">844.0099994242191</data>
<data key="closeness centrality">2.5E-5</data>
<data key="size">49.617813</data>
<data key="r">165</data>
<data key="g">200</data>
<data key="b">27</data>
<data key="x">418.95407</data>
<data key="y">-1933.4362</data>
</node>
<node id="7421">
<data key="label">transport</data>
<data key="connections">543</data>
<data key="eigenvector centrality">6.3E-5</data>
<data key="v-modularity">G5</data>
<data key="betweenness centrality">5496123.087677</data>
<data key="weighted indegree">1259.650000065565</data>
<data key="weighted outdegree">0.0</data>
<data key="pagerank">86.834343</data>
<data key="weighted degree">1259.650000065565</data>
<data key="closeness centrality">3.7E-5</data>
<data key="size">49.135944</data>
<data key="r">200</data>
<data key="g">27</data>
<data key="b">131</data>
<data key="x">3096.5417</data>
<data key="y">1301.4746</data>
</node>
<node id="5502">
<data key="label">protein phosphorylation</data>
<data key="connections">528</data>
<data key="eigenvector centrality">2.1E-5</data>
<data key="v-modularity">G6</data>
<data key="betweenness centrality">3358292.263278</data>
<data key="weighted indegree">1091.990000486374</data>
<data key="weighted outdegree">0.0</data>
<data key="pagerank">70.02393</data>
<data key="weighted degree">1091.990000486374</data>
<data key="closeness centrality">3.6E-5</data>
<data key="size">45.338276</data>
<data key="r">200</data>
<data key="g">27</data>
<data key="b">27</data>
<data key="x">-1662.6013</data>
<data key="y">-1337.046</data>
</node>
<node id="6420">
<data key="label">regulation of transcription</data>
<data key="connections">406</data>
<data key="eigenvector centrality">8.0E-6</data>
<data key="v-modularity">G8</data>
<data key="betweenness centrality">3786233.154024</data>
<data key="weighted indegree">729.989999383688</data>
<data key="weighted outdegree">0.0</data>
<data key="pagerank">65.946573</data>
<data key="weighted degree">729.989999383688</data>
<data key="closeness centrality">3.4E-5</data>
<data key="size">44.31827</data>
<data key="r">62</data>
<data key="g">200</data>
<data key="b">27</data>
<data key="x">-608.9856</data>
<data key="y">1176.4258</data>
</node>
<node id="7295">
<data key="label">transmembrane transport</data>
<data key="connections">543</data>
<data key="eigenvector centrality">3.9E-5</data>
<data key="v-modularity">G5</data>
<data key="betweenness centrality">2035633.452717</data>
<data key="weighted indegree">770.659999370575</data>
<data key="weighted outdegree">0.0</data>
<data key="pagerank">63.728986</data>
<data key="weighted degree">770.659999370575</data>
<data key="closeness centrality">3.3E-5</data>
<data key="size">43.74454</data>
<data key="r">200</data>
<data key="g">27</data>
<data key="b">131</data>
<data key="x">3027.457</data>
<data key="y">1562.7504</data>
</node>
<node id="6775">
<data key="label">signal transduction</data>
<data key="connections">576</data>
<data key="eigenvector centrality">3.1E-5</data>
<data key="v-modularity">G4</data>
<data key="betweenness centrality">3052294.998156</data>
<data key="weighted indegree">911.6499981284142</data>
<data key="weighted outdegree">0.0</data>
<data key="pagerank">60.265561</data>
<data key="weighted degree">911.6499981284142</data>
<data key="closeness centrality">3.5E-5</data>
<data key="size">42.819687</data>
<data key="r">200</data>
<data key="g">131</data>
<data key="b">27</data>
<data key="x">-1894.4747</data>
<data key="y">-706.2066</data>
</node>
<node id="6939">
<data key="label">transcription</data>
<data key="connections">406</data>
<data key="eigenvector centrality">1.0E-6</data>
<data key="v-modularity">G8</data>
<data key="betweenness centrality">894846.045127</data>
<data key="weighted indegree">382.0300007760525</data>
<data key="weighted outdegree">0.0</data>
<data key="pagerank">32.306317</data>
<data key="weighted degree">382.0300007760525</data>
<data key="closeness centrality">3.1E-5</data>
<data key="size">33.563942</data>
<data key="r">62</data>
<data key="g">200</data>
<data key="b">27</data>
<data key="x">-572.99994</data>
<data key="y">-1284.4235</data>
</node>
<node id="7242">
<data key="label">translational initiation</data>
<data key="connections">447</data>
<data key="eigenvector centrality">0.0</data>
<data key="v-modularity">G7</data>
<data key="betweenness centrality">1573948.979114</data>
<data key="weighted indegree">319.9999994933605</data>
<data key="weighted outdegree">0.0</data>
<data key="pagerank">27.34583</data>
<data key="weighted degree">319.9999994933605</data>
<data key="closeness centrality">2.7E-5</data>
<data key="size">31.416477</data>
<data key="r">165</data>
<data key="g">200</data>
<data key="b">27</data>
<data key="x">-843.367</data>
<data key="y">830.3431</data>
</node>
<node id="1908">
<data key="label">intracellular protein transport</data>
<data key="connections">255</data>
<data key="eigenvector centrality">6.0E-6</data>
<data key="v-modularity">G10</data>
<data key="betweenness centrality">1053989.913768</data>
<data key="weighted indegree">395.64000034332275</data>
<data key="weighted outdegree">0.0</data>
<data key="pagerank">27.228521</data>
<data key="weighted degree">395.64000034332275</data>
<data key="closeness centrality">3.1E-5</data>
<data key="size">31.362856</data>
<data key="r">165</data>
<data key="g">27</data>
<data key="b">200</data>
<data key="x">2713.9639</data>
<data key="y">-1192.8595</data>
</node>
<node id="6642">
<data key="label">RNA phosphodiester bond hydrolysis</data>
<data key="connections">389</data>
<data key="eigenvector centrality">3.0E-6</data>
<data key="v-modularity">G9</data>
<data key="betweenness centrality">1164420.85475</data>
<data key="weighted indegree">412.6599997282028</data>
<data key="weighted outdegree">0.0</data>
<data key="pagerank">26.557087</data>
<data key="weighted degree">412.6599997282028</data>
<data key="closeness centrality">3.2E-5</data>
<data key="size">31.05318</data>
<data key="r">62</data>
<data key="g">27</data>
<data key="b">200</data>
<data key="x">863.9907</data>
<data key="y">-910.2199</data>
</node>
<node id="5632">
<data key="label">protein ubiquitination</data>
<data key="connections">576</data>
<data key="eigenvector centrality">1.3E-5</data>
<data key="v-modularity">G4</data>
<data key="betweenness centrality">894688.627984</data>
<data key="weighted indegree">337.74000111222267</data>
<data key="weighted outdegree">0.0</data>
<data key="pagerank">25.904527</data>
<data key="weighted degree">337.74000111222267</data>
<data key="closeness centrality">3.1E-5</data>
<data key="size">30.747543</data>
<data key="r">200</data>
<data key="g">131</data>
<data key="b">27</data>
<data key="x">-605.70526</data>
<data key="y">95.04862</data>
</node>
<node id="6847">
<data key="label">small GTPase mediated signal transduction</data>
<data key="connections">576</data>
<data key="eigenvector centrality">1.3E-5</data>
<data key="v-modularity">G4</data>
<data key="betweenness centrality">933970.589625</data>
<data key="weighted indegree">318.33000034093857</data>
<data key="weighted outdegree">0.0</data>
<data key="pagerank">24.721359</data>
<data key="weighted degree">318.33000034093857</data>
<data key="closeness centrality">3.1E-5</data>
<data key="size">30.181057</data>
<data key="r">200</data>
<data key="g">131</data>
<data key="b">27</data>
<data key="x">-390.92288</data>
<data key="y">-1548.9203</data>
</node>
<node id="7527">
<data key="label">ubiquitin-dependent protein catabolic process</data>
<data key="connections">785</data>
<data key="eigenvector centrality">1.0E-6</data>
<data key="v-modularity">G3</data>
<data key="betweenness centrality">614467.8021</data>
<data key="weighted indegree">264.63999968767166</data>
<data key="weighted outdegree">0.0</data>
<data key="pagerank">23.886693</data>
<data key="weighted degree">264.63999968767166</data>
<data key="closeness centrality">2.9E-5</data>
<data key="size">29.771357</data>
<data key="r">27</data>
<data key="g">200</data>
<data key="b">200</data>
<data key="x">-2347.2239</data>
<data key="y">546.11304</data>
</node>
<node id="5131">
<data key="label">positive regulation of GTPase activity</data>
<data key="connections">576</data>
<data key="eigenvector centrality">6.0E-6</data>
<data key="v-modularity">G4</data>
<data key="betweenness centrality">829204.090953</data>
<data key="weighted indegree">473.38000082969666</data>
<data key="weighted outdegree">0.0</data>
<data key="pagerank">22.99834</data>
<data key="weighted degree">473.38000082969666</data>
<data key="closeness centrality">3.0E-5</data>
<data key="size">29.32557</data>
<data key="r">200</data>
<data key="g">131</data>
<data key="b">27</data>
<data key="x">-1356.4169</data>
<data key="y">-795.72577</data>
</node>
<node id="2005">
<data key="label">intracellular signal transduction</data>
<data key="connections">576</data>
<data key="eigenvector centrality">4.0E-6</data>
<data key="v-modularity">G4</data>
<data key="betweenness centrality">837916.673912</data>
<data key="weighted indegree">473.3500002026558</data>
<data key="weighted outdegree">0.0</data>
<data key="pagerank">22.333556</data>
<data key="weighted degree">473.3500002026558</data>
<data key="closeness centrality">3.2E-5</data>
<data key="size">28.98506</data>
<data key="r">200</data>
<data key="g">131</data>
<data key="b">27</data>
<data key="x">-1450.4409</data>
<data key="y">-1608.1466</data>
</node>
<node id="5588">
<data key="label">protein transport</data>
<data key="connections">255</data>
<data key="eigenvector centrality">5.0E-6</data>
<data key="v-modularity">G10</data>
<data key="betweenness centrality">813981.173485</data>
<data key="weighted indegree">294.0100009739399</data>
<data key="weighted outdegree">0.0</data>
<data key="pagerank">21.914765</data>
<data key="weighted degree">294.0100009739399</data>
<data key="closeness centrality">3.2E-5</data>
<data key="size">28.76738</data>
<data key="r">165</data>
<data key="g">27</data>
<data key="b">200</data>
<data key="x">2614.543</data>
<data key="y">-1481.2401</data>
</node>
<node id="7203">
<data key="label">translational elongation</data>
<data key="connections">447</data>
<data key="eigenvector centrality">0.0</data>
<data key="v-modularity">G7</data>
<data key="betweenness centrality">974150.239057</data>
<data key="weighted indegree">281.0200003385544</data>
<data key="weighted outdegree">0.0</data>
<data key="pagerank">20.626451</data>
<data key="weighted degree">281.0200003385544</data>
<data key="closeness centrality">2.8E-5</data>
<data key="size">28.0815</data>
<data key="r">165</data>
<data key="g">200</data>
<data key="b">27</data>
<data key="x">-922.2987</data>
<data key="y">1009.83154</data>
</node>
<node id="2130">
<data key="label">ion transport</data>
<data key="connections">543</data>
<data key="eigenvector centrality">1.0E-5</data>
<data key="v-modularity">G5</data>
<data key="betweenness centrality">277812.435793</data>
<data key="weighted indegree">409.6300003528595</data>
<data key="weighted outdegree">0.0</data>
<data key="pagerank">19.856823</data>
<data key="weighted degree">409.6300003528595</data>
<data key="closeness centrality">3.4E-5</data>
<data key="size">27.659344</data>
<data key="r">200</data>
<data key="g">27</data>
<data key="b">131</data>
<data key="x">3098.438</data>
<data key="y">2036.9381</data>
</node>
<node id="4222">
<data key="label">nucleic acid phosphodiester bond hydrolysis</data>
<data key="connections">389</data>
<data key="eigenvector centrality">4.0E-6</data>
<data key="v-modularity">G9</data>
<data key="betweenness centrality">993805.247733</data>
<data key="weighted indegree">251.00000047683716</data>
<data key="weighted outdegree">0.0</data>
<data key="pagerank">19.307173</data>
<data key="weighted degree">251.00000047683716</data>
<data key="closeness centrality">3.2E-5</data>
<data key="size">27.351791</data>
<data key="r">62</data>
<data key="g">27</data>
<data key="b">200</data>
<data key="x">527.85724</data>
<data key="y">1968.0101</data>
</node>
<node id="6701">
<data key="label">RNA processing</data>
<data key="connections">389</data>
<data key="eigenvector centrality">0.0</data>
<data key="v-modularity">G9</data>
<data key="betweenness centrality">516445.337577</data>
<data key="weighted indegree">196.33999979496002</data>
<data key="weighted outdegree">0.0</data>
<data key="pagerank">17.341011</data>
<data key="weighted degree">196.33999979496002</data>
<data key="closeness centrality">2.5E-5</data>
<data key="size">26.206532</data>
<data key="r">62</data>
<data key="g">27</data>
<data key="b">200</data>
<data key="x">1074.1304</data>
<data key="y">-1197.61</data>
</node>
<node id="1315">
<data key="label">DNA repair</data>
<data key="connections">389</data>
<data key="eigenvector centrality">2.0E-6</data>
<data key="v-modularity">G9</data>
<data key="betweenness centrality">723607.497354</data>
<data key="weighted indegree">289.97999942302704</data>
<data key="weighted outdegree">0.0</data>
<data key="pagerank">16.07745</data>
<data key="weighted degree">289.97999942302704</data>
<data key="closeness centrality">3.1E-5</data>
<data key="size">25.429115</data>
<data key="r">62</data>
<data key="g">27</data>
<data key="b">200</data>
<data key="x">329.11002</data>
<data key="y">1955.7197</data>
</node>
<node id="763">
<data key="label">cell redox homeostasis</data>
<data key="connections">813</data>
<data key="eigenvector centrality">1.9E-5</data>
<data key="v-modularity">G2</data>
<data key="betweenness centrality">147926.785818</data>
<data key="weighted indegree">207.70000040531158</data>
<data key="weighted outdegree">0.0</data>
<data key="pagerank">16.077131</data>
<data key="weighted degree">207.70000040531158</data>
<data key="closeness centrality">3.0E-5</data>
<data key="size">25.428913</data>
<data key="r">27</data>
<data key="g">200</data>
<data key="b">96</data>
<data key="x">761.9009</data>
<data key="y">389.92044</data>
</node>
<node id="7584">
<data key="label">vesicle-mediated transport</data>
<data key="connections">255</data>
<data key="eigenvector centrality">2.0E-6</data>
<data key="v-modularity">G10</data>
<data key="betweenness centrality">486749.825899</data>
<data key="weighted indegree">248.03000038862228</data>
<data key="weighted outdegree">0.0</data>
<data key="pagerank">16.020354</data>
<data key="weighted degree">248.03000038862228</data>
<data key="closeness centrality">3.0E-5</data>
<data key="size">25.393147</data>
<data key="r">165</data>
<data key="g">27</data>
<data key="b">200</data>
<data key="x">2795.5647</data>
<data key="y">-1263.9613</data>
</node>
<node id="1237">
<data key="label">DNA integration</data>
<data key="connections">785</data>
<data key="eigenvector centrality">0.0</data>
<data key="v-modularity">G3</data>
<data key="betweenness centrality">450028.310033</data>
<data key="weighted indegree">184.97999992966652</data>
<data key="weighted outdegree">0.0</data>
<data key="pagerank">14.379114</data>
<data key="weighted degree">184.97999992966652</data>
<data key="closeness centrality">2.6E-5</data>
<data key="size">24.324915</data>
<data key="r">27</data>
<data key="g">200</data>
<data key="b">200</data>
<data key="x">-409.4557</data>
<data key="y">1127.1005</data>
</node>
<node id="1344">
<data key="label">DNA replication</data>
<data key="connections">389</data>
<data key="eigenvector centrality">1.0E-6</data>
<data key="v-modularity">G9</data>
<data key="betweenness centrality">462857.068746</data>
<data key="weighted indegree">243.36000043153763</data>
<data key="weighted outdegree">0.0</data>
<data key="pagerank">14.325349</data>
<data key="weighted degree">243.36000043153763</data>
<data key="closeness centrality">2.7E-5</data>
<data key="size">24.288734</data>
<data key="r">62</data>
<data key="g">27</data>
<data key="b">200</data>
<data key="x">274.9659</data>
<data key="y">1881.2357</data>
</node>
<node id="7498">
<data key="label">tRNA aminoacylation for protein translation</data>
<data key="connections">447</data>
<data key="eigenvector centrality">0.0</data>
<data key="v-modularity">G7</data>
<data key="betweenness centrality">1129264.419427</data>
<data key="weighted indegree">216.30999967455864</data>
<data key="weighted outdegree">0.0</data>
<data key="pagerank">13.346481</data>
<data key="weighted degree">216.30999967455864</data>
<data key="closeness centrality">2.7E-5</data>
<data key="size">23.615545</data>
<data key="r">165</data>
<data key="g">200</data>
<data key="b">27</data>
<data key="x">707.79193</data>
<data key="y">-1725.7926</data>
</node>
<node id="662">
<data key="label">cell adhesion</data>
<data key="connections">785</data>
<data key="eigenvector centrality">2.0E-6</data>
<data key="v-modularity">G3</data>
<data key="betweenness centrality">500181.330706</data>
<data key="weighted indegree">242.33000007271767</data>
<data key="weighted outdegree">0.0</data>
<data key="pagerank">12.891357</data>
<data key="weighted degree">242.33000007271767</data>
<data key="closeness centrality">3.3E-5</data>
<data key="size">23.292679</data>
<data key="r">27</data>
<data key="g">200</data>
<data key="b">200</data>
<data key="x">-1092.5354</data>
<data key="y">324.989</data>
</node>
<node id="1729">
<data key="label">G-protein coupled receptor signaling pathway</data>
<data key="connections">576</data>
<data key="eigenvector centrality">1.1E-5</data>
<data key="v-modularity">G4</data>
<data key="betweenness centrality">202166.757001</data>
<data key="weighted indegree">117.64999920129776</data>
<data key="weighted outdegree">0.0</data>
<data key="pagerank">11.826767</data>
<data key="weighted degree">117.64999920129776</data>
<data key="closeness centrality">3.0E-5</data>
<data key="size">22.510464</data>
<data key="r">200</data>
<data key="g">131</data>
<data key="b">27</data>
<data key="x">-2646.0508</data>
<data key="y">1063.3118</data>
</node>
<node id="68">
<data key="label">activation of NF-kappaB-inducing kinase activity</data>
<data key="connections">576</data>
<data key="eigenvector centrality">1.0E-6</data>
<data key="v-modularity">G4</data>
<data key="betweenness centrality">4896.046676</data>
<data key="weighted indegree">126.37000009417534</data>
<data key="weighted outdegree">0.0</data>
<data key="pagerank">11.021304</data>
<data key="weighted degree">126.37000009417534</data>
<data key="closeness centrality">2.4E-5</data>
<data key="size">21.890947</data>
<data key="r">200</data>
<data key="g">131</data>
<data key="b">27</data>
<data key="x">-3313.4026</data>
<data key="y">-1930.2329</data>
</node>
<node id="5200">
<data key="label">positive regulation of JNK cascade</data>
<data key="connections">576</data>
<data key="eigenvector centrality">1.0E-6</data>
<data key="v-modularity">G4</data>
<data key="betweenness centrality">4896.046676</data>
<data key="weighted indegree">126.37000009417534</data>
<data key="weighted outdegree">0.0</data>
<data key="pagerank">11.021304</data>
<data key="weighted degree">126.37000009417534</data>
<data key="closeness centrality">2.4E-5</data>
<data key="size">21.890947</data>
<data key="r">200</data>
<data key="g">131</data>
<data key="b">27</data>
<data key="x">-3234.4365</data>
<data key="y">-1899.0898</data>
</node>
<node id="4800">
<data key="label">peptidyl-tyrosine phosphorylation</data>
<data key="connections">528</data>
<data key="eigenvector centrality">9.0E-6</data>
<data key="v-modularity">G6</data>
<data key="betweenness centrality">117299.306969</data>
<data key="weighted indegree">246.3200000822544</data>
<data key="weighted outdegree">0.0</data>
<data key="pagerank">10.449475</data>
<data key="weighted degree">246.3200000822544</data>
<data key="closeness centrality">3.2E-5</data>
<data key="size">21.43499</data>
<data key="r">200</data>
<data key="g">27</data>
<data key="b">27</data>
<data key="x">-1216.6223</data>
<data key="y">-1147.0178</data>
</node>
<node id="7506">
<data key="label">tRNA processing</data>
<data key="connections">447</data>
<data key="eigenvector centrality">2.0E-6</data>
<data key="v-modularity">G7</data>
<data key="betweenness centrality">650761.095866</data>
<data key="weighted indegree">112.2999995648861</data>
<data key="weighted outdegree">0.0</data>
<data key="pagerank">10.026061</data>
<data key="weighted degree">112.2999995648861</data>
<data key="closeness centrality">3.1E-5</data>
<data key="size">21.087967</data>
<data key="r">165</data>
<data key="g">200</data>
<data key="b">27</data>
<data key="x">-808.3623</data>
<data key="y">-2328.894</data>
</node>
<node id="6565">
<data key="label">regulation of transcription from RNA polymerase II promoter</data>
<data key="connections">406</data>
<data key="eigenvector centrality">0.0</data>
<data key="v-modularity">G8</data>
<data key="betweenness centrality">244580.155993</data>
<data key="weighted indegree">113.99999982118607</data>
<data key="weighted outdegree">0.0</data>
<data key="pagerank">9.720877</data>
<data key="weighted degree">113.99999982118607</data>
<data key="closeness centrality">2.5E-5</data>
<data key="size">20.832552</data>
<data key="r">62</data>
<data key="g">200</data>
<data key="b">27</data>
<data key="x">-774.6885</data>
<data key="y">1674.1895</data>
</node>
<node id="7495">
<data key="label">tricarboxylic acid cycle</data>
<data key="connections">813</data>
<data key="eigenvector centrality">7.0E-6</data>
<data key="v-modularity">G2</data>
<data key="betweenness centrality">148882.495913</data>
<data key="weighted indegree">118.65999984741211</data>
<data key="weighted outdegree">0.0</data>
<data key="pagerank">8.988258</data>
<data key="weighted degree">118.65999984741211</data>
<data key="closeness centrality">3.0E-5</data>
<data key="size">20.199842</data>
<data key="r">27</data>
<data key="g">200</data>
<data key="b">96</data>
<data key="x">721.6719</data>
<data key="y">835.96027</data>
</node>
<node id="2099">
<data key="label">ion transmembrane transport</data>
<data key="connections">543</data>
<data key="eigenvector centrality">3.0E-6</data>
<data key="v-modularity">G5</data>
<data key="betweenness centrality">122702.840648</data>
<data key="weighted indegree">119.6499999165535</data>
<data key="weighted outdegree">0.0</data>
<data key="pagerank">8.733428</data>
<data key="weighted degree">119.6499999165535</data>
<data key="closeness centrality">3.1E-5</data>
<data key="size">19.972813</data>
<data key="r">200</data>
<data key="g">27</data>
<data key="b">131</data>
<data key="x">3201.5242</data>
<data key="y">2166.8967</data>
</node>
<node id="1277">
<data key="label">DNA metabolic process</data>
<data key="connections">389</data>
<data key="eigenvector centrality">1.0E-6</data>
<data key="v-modularity">G9</data>
<data key="betweenness centrality">244761.034992</data>
<data key="weighted indegree">80.65999990701675</data>
<data key="weighted outdegree">0.0</data>
<data key="pagerank">8.313626</data>
<data key="weighted degree">80.65999990701675</data>
<data key="closeness centrality">3.1E-5</data>
<data key="size">19.590319</data>
<data key="r">62</data>
<data key="g">27</data>
<data key="b">200</data>
<data key="x">444.1495</data>
<data key="y">1761.3356</data>
</node>
<node id="6264">
<data key="label">proteolysis involved in cellular protein catabolic process</data>
<data key="connections">785</data>
<data key="eigenvector centrality">0.0</data>
<data key="v-modularity">G3</data>
<data key="betweenness centrality">72444.585825</data>
<data key="weighted indegree">69.97999972105026</data>
<data key="weighted outdegree">0.0</data>
<data key="pagerank">8.14361</data>
<data key="weighted degree">69.97999972105026</data>
<data key="closeness centrality">2.4E-5</data>
<data key="size">19.432247</data>
<data key="r">27</data>
<data key="g">200</data>
<data key="b">200</data>
<data key="x">-2646.9841</data>
<data key="y">304.03717</data>
</node>
<node id="3776">
<data key="label">microtubule-based movement</data>
<data key="connections">1027</data>
<data key="eigenvector centrality">1.4E-5</data>
<data key="v-modularity">G1</data>
<data key="betweenness centrality">26247.496215</data>
<data key="weighted indegree">165.36000049114227</data>
<data key="weighted outdegree">0.0</data>
<data key="pagerank">7.619207</data>
<data key="weighted degree">165.36000049114227</data>
<data key="closeness centrality">2.8E-5</data>
<data key="size">18.932364</data>
<data key="r">27</data>
<data key="g">96</data>
<data key="b">200</data>
<data key="x">1201.1698</data>
<data key="y">-22.4925</data>
</node>
<node id="1785">
<data key="label">histone acetylation</data>
<data key="connections">406</data>
<data key="eigenvector centrality">1.2E-5</data>
<data key="v-modularity">G8</data>
<data key="betweenness centrality">173846.734174</data>
<data key="weighted indegree">118.99000027775764</data>
<data key="weighted outdegree">0.0</data>
<data key="pagerank">7.539556</data>
<data key="weighted degree">118.99000027775764</data>
<data key="closeness centrality">3.0E-5</data>
<data key="size">18.854723</data>
<data key="r">62</data>
<data key="g">200</data>
<data key="b">27</data>
<data key="x">1135.5377</data>
<data key="y">487.56232</data>
</node>
<node id="4257">
<data key="label">nucleobase-containing compound metabolic process</data>
<data key="connections">389</data>
<data key="eigenvector centrality">0.0</data>
<data key="v-modularity">G9</data>
<data key="betweenness centrality">251446.161972</data>
<data key="weighted indegree">104.01000013947487</data>
<data key="weighted outdegree">0.0</data>
<data key="pagerank">7.531591</data>
<data key="weighted degree">104.01000013947487</data>
<data key="closeness centrality">2.9E-5</data>
<data key="size">18.846931</data>
<data key="r">62</data>
<data key="g">27</data>
<data key="b">200</data>
<data key="x">592.09894</data>
<data key="y">1954.0376</data>
</node>
<node id="2209">
<data key="label">lipid catabolic process</data>
<data key="connections">576</data>
<data key="eigenvector centrality">1.0E-6</data>
<data key="v-modularity">G4</data>
<data key="betweenness centrality">310291.936533</data>
<data key="weighted indegree">76.98000004887581</data>
<data key="weighted outdegree">0.0</data>
<data key="pagerank">7.171387</data>
<data key="weighted degree">76.98000004887581</data>
<data key="closeness centrality">2.9E-5</data>
<data key="size">18.489567</data>
<data key="r">200</data>
<data key="g">131</data>
<data key="b">27</data>
<data key="x">-453.9288</data>
<data key="y">-2367.3337</data>
</node>
<node id="1677">
<data key="label">glycolytic process</data>
<data key="connections">528</data>
<data key="eigenvector centrality">3.0E-6</data>
<data key="v-modularity">G6</data>
<data key="betweenness centrality">143637.778095</data>
<data key="weighted indegree">115.64999955892563</data>
<data key="weighted outdegree">0.0</data>
<data key="pagerank">6.838626</data>
<data key="weighted degree">115.64999955892563</data>
<data key="closeness centrality">3.1E-5</data>
<data key="size">18.150137</data>
<data key="r">200</data>
<data key="g">27</data>
<data key="b">27</data>
<data key="x">-1625.0535</data>
<data key="y">-1688.1205</data>
</node>
<node id="273">
<data key="label">ATP synthesis coupled proton transport</data>
<data key="connections">543</data>
<data key="eigenvector centrality">1.0E-6</data>
<data key="v-modularity">G5</data>
<data key="betweenness centrality">215435.144026</data>
<data key="weighted indegree">157.33000010252</data>
<data key="weighted outdegree">0.0</data>
<data key="pagerank">6.826477</data>
<data key="weighted degree">157.33000010252</data>
<data key="closeness centrality">2.4E-5</data>
<data key="size">18.137566</data>
<data key="r">200</data>
<data key="g">27</data>
<data key="b">131</data>
<data key="x">2794.0806</data>
<data key="y">2143.9177</data>
</node>
<node id="6414">
<data key="label">regulation of Rho protein signal transduction</data>
<data key="connections">576</data>
<data key="eigenvector centrality">4.0E-6</data>
<data key="v-modularity">G4</data>
<data key="betweenness centrality">150467.862755</data>
<data key="weighted indegree">162.34000000357628</data>
<data key="weighted outdegree">0.0</data>
<data key="pagerank">6.808363</data>
<data key="weighted degree">162.34000000357628</data>
<data key="closeness centrality">3.0E-5</data>
<data key="size">18.118801</data>
<data key="r">200</data>
<data key="g">131</data>
<data key="b">27</data>
<data key="x">-1324.3752</data>
<data key="y">-723.6158</data>
</node>
<node id="646">
<data key="label">cation transport</data>
<data key="connections">543</data>
<data key="eigenvector centrality">8.0E-6</data>
<data key="v-modularity">G5</data>
<data key="betweenness centrality">47389.633332</data>
<data key="weighted indegree">96.69000029563904</data>
<data key="weighted outdegree">0.0</data>
<data key="pagerank">6.655857</data>
<data key="weighted degree">96.69000029563904</data>
<data key="closeness centrality">3.1E-5</data>
<data key="size">17.959656</data>
<data key="r">200</data>
<data key="g">27</data>
<data key="b">131</data>
<data key="x">2600.915</data>
<data key="y">816.94214</data>
</node>
<node id="185">
<data key="label">apoptotic process</data>
<data key="connections">406</data>
<data key="eigenvector centrality">0.0</data>
<data key="v-modularity">G8</data>
<data key="betweenness centrality">230733.861589</data>
<data key="weighted indegree">45.65999984741211</data>
<data key="weighted outdegree">0.0</data>
<data key="pagerank">6.582944</data>
<data key="weighted degree">45.65999984741211</data>
<data key="closeness centrality">2.6E-5</data>
<data key="size">17.882828</data>
<data key="r">62</data>
<data key="g">200</data>
<data key="b">27</data>
<data key="x">-1098.6427</data>
<data key="y">-784.24457</data>
</node>
<node id="6733">
<data key="label">RNA-dependent DNA replication</data>
<data key="connections">389</data>
<data key="eigenvector centrality">5.0E-6</data>
<data key="v-modularity">G9</data>
<data key="betweenness centrality">155369.286441</data>
<data key="weighted indegree">52.33000048995018</data>
<data key="weighted outdegree">0.0</data>
<data key="pagerank">6.549879</data>
<data key="weighted degree">52.33000048995018</data>
<data key="closeness centrality">2.9E-5</data>
<data key="size">17.847824</data>
<data key="r">62</data>
<data key="g">27</data>
<data key="b">200</data>
<data key="x">1639.6078</data>
<data key="y">1242.2863</data>
</node>
<node id="300">
<data key="label">autophagy</data>
<data key="connections">255</data>
<data key="eigenvector centrality">0.0</data>
<data key="v-modularity">G10</data>
<data key="betweenness centrality">186711.0</data>
<data key="weighted indegree">65.34000000357628</data>
<data key="weighted outdegree">0.0</data>
<data key="pagerank">6.426192</data>
<data key="weighted degree">65.34000000357628</data>
<data key="closeness centrality">2.7E-5</data>
<data key="size">17.715984</data>
<data key="r">165</data>
<data key="g">27</data>
<data key="b">200</data>
<data key="x">1004.4408</data>
<data key="y">1121.2632</data>
</node>
<node id="706">
<data key="label">cell cycle</data>
<data key="connections">406</data>
<data key="eigenvector centrality">1.0E-6</data>
<data key="v-modularity">G8</data>
<data key="betweenness centrality">215081.646607</data>
<data key="weighted indegree">62.31999999284744</data>
<data key="weighted outdegree">0.0</data>
<data key="pagerank">5.539407</data>
<data key="weighted degree">62.31999999284744</data>
<data key="closeness centrality">3.1E-5</data>
<data key="size">16.724834</data>
<data key="r">62</data>
<data key="g">200</data>
<data key="b">27</data>
<data key="x">-671.29803</data>
<data key="y">1967.12</data>
</node>
<node id="4862">
<data key="label">phosphatidylinositol phosphorylation</data>
<data key="connections">528</data>
<data key="eigenvector centrality">2.0E-6</data>
<data key="v-modularity">G6</data>
<data key="betweenness centrality">92100.889093</data>
<data key="weighted indegree">104.01000043749809</data>
<data key="weighted outdegree">0.0</data>
<data key="pagerank">5.466611</data>
<data key="weighted degree">104.01000043749809</data>
<data key="closeness centrality">2.9E-5</data>
<data key="size">16.639538</data>
<data key="r">200</data>
<data key="g">27</data>
<data key="b">27</data>
<data key="x">-1703.183</data>
<data key="y">-1714.7814</data>
</node>
<node id="1215">
<data key="label">DNA duplex unwinding</data>
<data key="connections">389</data>
<data key="eigenvector centrality">1.0E-6</data>
<data key="v-modularity">G9</data>
<data key="betweenness centrality">196458.910363</data>
<data key="weighted indegree">94.66000002622604</data>
<data key="weighted outdegree">0.0</data>
<data key="pagerank">5.45339</data>
<data key="weighted degree">94.66000002622604</data>
<data key="closeness centrality">2.9E-5</data>
<data key="size">16.623974</data>
<data key="r">62</data>
<data key="g">27</data>
<data key="b">200</data>
<data key="x">-587.863</data>
<data key="y">-248.75743</data>
</node>
<node id="7558">
<data key="label">vacuolar transport</data>
<data key="connections">255</data>
<data key="eigenvector centrality">0.0</data>
<data key="v-modularity">G10</data>
<data key="betweenness centrality">158004.666667</data>
<data key="weighted indegree">26.01000016927719</data>
<data key="weighted outdegree">0.0</data>
<data key="pagerank">5.450527</data>
<data key="weighted degree">26.01000016927719</data>
<data key="closeness centrality">2.2E-5</data>
<data key="size">16.620602</data>
<data key="r">165</data>
<data key="g">27</data>
<data key="b">200</data>
<data key="x">81.25465</data>
<data key="y">-2715.0967</data>
</node>
<node id="1194">
<data key="label">DNA biosynthetic process</data>
<data key="connections">389</data>
<data key="eigenvector centrality">1.0E-6</data>
<data key="v-modularity">G9</data>
<data key="betweenness centrality">147627.770202</data>
<data key="weighted indegree">68.32999968528748</data>
<data key="weighted outdegree">0.0</data>
<data key="pagerank">5.417251</data>
<data key="weighted degree">68.32999968528748</data>
<data key="closeness centrality">3.0E-5</data>
<data key="size">16.581326</data>
<data key="r">62</data>
<data key="g">27</data>
<data key="b">200</data>
<data key="x">306.7354</data>
<data key="y">2026.9873</data>
</node>
<node id="1510">
<data key="label">fatty acid metabolic process</data>
<data key="connections">813</data>
<data key="eigenvector centrality">5.0E-6</data>
<data key="v-modularity">G2</data>
<data key="betweenness centrality">36559.461158</data>
<data key="weighted indegree">43.330000042915344</data>
<data key="weighted outdegree">0.0</data>
<data key="pagerank">5.155449</data>
<data key="weighted degree">43.330000042915344</data>
<data key="closeness centrality">3.0E-5</data>
<data key="size">16.26735</data>
<data key="r">27</data>
<data key="g">200</data>
<data key="b">96</data>
<data key="x">842.88837</data>
<data key="y">1395.9467</data>
</node>
<node id="1895">
<data key="label">integrin-mediated signaling pathway</data>
<data key="connections">785</data>
<data key="eigenvector centrality">1.0E-6</data>
<data key="v-modularity">G3</data>
<data key="betweenness centrality">109470.96131</data>
<data key="weighted indegree">72.3299997150898</data>
<data key="weighted outdegree">0.0</data>
<data key="pagerank">5.120515</data>
<data key="weighted degree">72.3299997150898</data>
<data key="closeness centrality">3.1E-5</data>
<data key="size">16.224766</data>
<data key="r">27</data>
<data key="g">200</data>
<data key="b">200</data>
<data key="x">-1200.8939</data>
<data key="y">338.0433</data>
</node>
<node id="5258">
<data key="label">protein catabolic process</data>
<data key="connections">785</data>
<data key="eigenvector centrality">0.0</data>
<data key="v-modularity">G3</data>
<data key="betweenness centrality">114969.452834</data>
<data key="weighted indegree">79.0</data>
<data key="weighted outdegree">0.0</data>
<data key="pagerank">4.924599</data>
<data key="weighted degree">79.0</data>
<data key="closeness centrality">2.4E-5</data>
<data key="size">15.982785</data>
<data key="r">27</data>
<data key="g">200</data>
<data key="b">200</data>
<data key="x">-888.7404</data>
<data key="y">200.31017</data>
</node>
<node id="6593">
<data key="label">response to oxidative stress</data>
<data key="connections">813</data>
<data key="eigenvector centrality">2.0E-6</data>
<data key="v-modularity">G2</data>
<data key="betweenness centrality">167.666667</data>
<data key="weighted indegree">47.31999960541725</data>
<data key="weighted outdegree">0.0</data>
<data key="pagerank">4.911704</data>
<data key="weighted degree">47.31999960541725</data>
<data key="closeness centrality">2.6E-5</data>
<data key="size">15.966664</data>
<data key="r">27</data>
<data key="g">200</data>
<data key="b">96</data>
<data key="x">386.95908</data>
<data key="y">1024.0281</data>
</node>
<node id="4320">
<data key="label">nucleotide-excision repair</data>
<data key="connections">389</data>
<data key="eigenvector centrality">0.0</data>
<data key="v-modularity">G9</data>
<data key="betweenness centrality">167754.613839</data>
<data key="weighted indegree">49.0</data>
<data key="weighted outdegree">0.0</data>
<data key="pagerank">4.856524</data>
<data key="weighted degree">49.0</data>
<data key="closeness centrality">2.5E-5</data>
<data key="size">15.897405</data>
<data key="r">62</data>
<data key="g">27</data>
<data key="b">200</data>
<data key="x">-681.11456</data>
<data key="y">-1403.4921</data>
</node>
<node id="3803">
<data key="label">mitochondrial electron transport</data>
<data key="connections">813</data>
<data key="eigenvector centrality">1.0E-6</data>
<data key="v-modularity">G2</data>
<data key="betweenness centrality">43260.905736</data>
<data key="weighted indegree">41.97999978065491</data>
<data key="weighted outdegree">0.0</data>
<data key="pagerank">4.844422</data>
<data key="weighted degree">41.97999978065491</data>
<data key="closeness centrality">2.6E-5</data>
<data key="size">15.882154</data>
<data key="r">27</data>
<data key="g">200</data>
<data key="b">96</data>
<data key="x">122.43466</data>
<data key="y">1389.8971</data>
</node>
<node id="617">
<data key="label">carboxylic acid metabolic process</data>
<data key="connections">813</data>
<data key="eigenvector centrality">1.0E-6</data>
<data key="v-modularity">G2</data>
<data key="betweenness centrality">112781.223643</data>
<data key="weighted indegree">56.659999787807465</data>
<data key="weighted outdegree">0.0</data>
<data key="pagerank">4.832625</data>
<data key="weighted degree">56.659999787807465</data>
<data key="closeness centrality">2.6E-5</data>
<data key="size">15.867268</data>
<data key="r">27</data>
<data key="g">200</data>
<data key="b">96</data>
<data key="x">-6.5905104</data>
<data key="y">518.7481</data>
</node>
<node id="6338">
<data key="label">regulation of cyclin-dependent protein serine/threonine kinase activity</data>
<data key="connections">406</data>
<data key="eigenvector centrality">0.0</data>
<data key="v-modularity">G8</data>
<data key="betweenness centrality">104644.260154</data>
<data key="weighted indegree">40.34999996423721</data>
<data key="weighted outdegree">0.0</data>
<data key="pagerank">4.822039</data>
<data key="weighted degree">40.34999996423721</data>
<data key="closeness centrality">2.5E-5</data>
<data key="size">15.853891</data>
<data key="r">62</data>
<data key="g">200</data>
<data key="b">27</data>
<data key="x">-706.83417</data>
<data key="y">1143.8748</data>
</node>
<node id="6273">
<data key="label">pseudouridine synthesis</data>
<data key="connections">389</data>
<data key="eigenvector centrality">0.0</data>
<data key="v-modularity">G9</data>
<data key="betweenness centrality">82068.855784</data>
<data key="weighted indegree">46.01000028848648</data>
<data key="weighted outdegree">0.0</data>
<data key="pagerank">4.685947</data>
<data key="weighted degree">46.01000028848648</data>
<data key="closeness centrality">2.2E-5</data>
<data key="size">15.680392</data>
<data key="r">62</data>
<data key="g">27</data>
<data key="b">200</data>
<data key="x">-2631.7083</data>
<data key="y">-1812.0173</data>
</node>
<node id="1493">
<data key="label">fatty acid biosynthetic process</data>
<data key="connections">813</data>
<data key="eigenvector centrality">2.0E-6</data>
<data key="v-modularity">G2</data>
<data key="betweenness centrality">55971.59799</data>
<data key="weighted indegree">54.0</data>
<data key="weighted outdegree">0.0</data>
<data key="pagerank">4.670644</data>
<data key="weighted degree">54.0</data>
<data key="closeness centrality">3.0E-5</data>
<data key="size">15.6607</data>
<data key="r">27</data>
<data key="g">200</data>
<data key="b">96</data>
<data key="x">1090.1239</data>
<data key="y">470.66574</data>
</node>
<node id="7497">
<data key="label">tRNA aminoacylation</data>
<data key="connections">447</data>
<data key="eigenvector centrality">0.0</data>
<data key="v-modularity">G7</data>
<data key="betweenness centrality">122890.004985</data>
<data key="weighted indegree">94.99999988079071</data>
<data key="weighted outdegree">0.0</data>
<data key="pagerank">4.606865</data>
<data key="weighted degree">94.99999988079071</data>
<data key="closeness centrality">2.2E-5</data>
<data key="size">15.578233</data>
<data key="r">165</data>
<data key="g">200</data>
<data key="b">27</data>
<data key="x">726.82605</data>
<data key="y">-1811.675</data>
</node>
<node id="1305">
<data key="label">DNA recombination</data>
<data key="connections">389</data>
<data key="eigenvector centrality">0.0</data>
<data key="v-modularity">G9</data>
<data key="betweenness centrality">132617.708212</data>
<data key="weighted indegree">64.65999978780746</data>
<data key="weighted outdegree">0.0</data>
<data key="pagerank">4.597272</data>
<data key="weighted degree">64.65999978780746</data>
<data key="closeness centrality">2.6E-5</data>
<data key="size">15.565774</data>
<data key="r">62</data>
<data key="g">27</data>
<data key="b">200</data>
<data key="x">-90.9171</data>
<data key="y">1403.2742</data>
</node>
<node id="6269">
<data key="label">proton transport</data>
<data key="connections">543</data>
<data key="eigenvector centrality">1.0E-6</data>
<data key="v-modularity">G5</data>
<data key="betweenness centrality">12685.412861</data>
<data key="weighted indegree">149.660000115633</data>
<data key="weighted outdegree">0.0</data>
<data key="pagerank">4.520107</data>
<data key="weighted degree">149.660000115633</data>
<data key="closeness centrality">2.7E-5</data>
<data key="size">15.464987</data>
<data key="r">200</data>
<data key="g">27</data>
<data key="b">131</data>
<data key="x">2856.0303</data>
<data key="y">2138.5095</data>
</node>
<node id="6640">
<data key="label">RNA modification</data>
<data key="connections">389</data>
<data key="eigenvector centrality">0.0</data>
<data key="v-modularity">G9</data>
<data key="betweenness centrality">104920.913276</data>
<data key="weighted indegree">49.01000028848648</data>
<data key="weighted outdegree">0.0</data>
<data key="pagerank">4.439302</data>
<data key="weighted degree">49.01000028848648</data>
<data key="closeness centrality">2.2E-5</data>
<data key="size">15.358373</data>
<data key="r">62</data>
<data key="g">27</data>
<data key="b">200</data>
<data key="x">-2673.0173</data>
<data key="y">-1810.476</data>
</node>
<node id="3780">
<data key="label">microtubule-based process</data>
<data key="connections">576</data>
<data key="eigenvector centrality">8.0E-6</data>
<data key="v-modularity">G4</data>
<data key="betweenness centrality">23863.671938</data>
<data key="weighted indegree">442.9900017976761</data>
<data key="weighted outdegree">0.0</data>
<data key="pagerank">4.328734</data>
<data key="weighted degree">442.9900017976761</data>
<data key="closeness centrality">2.9E-5</data>
<data key="size">15.210657</data>
<data key="r">200</data>
<data key="g">131</data>
<data key="b">27</data>
<data key="x">969.7044</data>
<data key="y">43.394264</data>
</node>
<node id="250">
<data key="label">ATP hydrolysis coupled proton transport</data>
<data key="connections">543</data>
<data key="eigenvector centrality">2.0E-6</data>
<data key="v-modularity">G5</data>
<data key="betweenness centrality">33919.053784</data>
<data key="weighted indegree">137.66000020503998</data>
<data key="weighted outdegree">0.0</data>
<data key="pagerank">4.089155</data>
<data key="weighted degree">137.66000020503998</data>
<data key="closeness centrality">2.9E-5</data>
<data key="size">14.88291</data>
<data key="r">200</data>
<data key="g">27</data>
<data key="b">131</data>
<data key="x">2898.9749</data>
<data key="y">2102.3176</data>
</node>
<node id="1082">
<data key="label">cytoskeleton organization</data>
<data key="connections">576</data>
<data key="eigenvector centrality">0.0</data>
<data key="v-modularity">G4</data>
<data key="betweenness centrality">95721.80572</data>
<data key="weighted indegree">66.00000005960464</data>
<data key="weighted outdegree">0.0</data>
<data key="pagerank">4.07035</data>
<data key="weighted degree">66.00000005960464</data>
<data key="closeness centrality">2.3E-5</data>
<data key="size">14.856717</data>
<data key="r">200</data>
<data key="g">131</data>
<data key="b">27</data>
<data key="x">117.95884</data>
<data key="y">-218.1579</data>
</node>
<node id="1000">
<data key="label">chromosome organization</data>
<data key="connections">389</data>
<data key="eigenvector centrality">0.0</data>
<data key="v-modularity">G9</data>
<data key="betweenness centrality">111537.36899</data>
<data key="weighted indegree">116.68000030517578</data>
<data key="weighted outdegree">0.0</data>
<data key="pagerank">4.03421</data>
<data key="weighted degree">116.68000030517578</data>
<data key="closeness centrality">2.6E-5</data>
<data key="size">14.806184</data>
<data key="r">62</data>
<data key="g">27</data>
<data key="b">200</data>
<data key="x">302.056</data>
<data key="y">1565.7465</data>
</node>
<node id="407">
<data key="label">calcium ion transmembrane transport</data>
<data key="connections">543</data>
<data key="eigenvector centrality">7.0E-6</data>
<data key="v-modularity">G5</data>
<data key="betweenness centrality">29080.672218</data>
<data key="weighted indegree">101.00999999046326</data>
<data key="weighted outdegree">0.0</data>
<data key="pagerank">4.02536</data>
<data key="weighted degree">101.00999999046326</data>
<data key="closeness centrality">3.1E-5</data>
<data key="size">14.793769</data>
<data key="r">200</data>
<data key="g">27</data>
<data key="b">131</data>
<data key="x">3030.9565</data>
<data key="y">1743.9752</data>
</node>
<node id="2160">
<data key="label">ionotropic glutamate receptor signaling pathway</data>
<data key="connections">543</data>
<data key="eigenvector centrality">0.0</data>
<data key="v-modularity">G5</data>
<data key="betweenness centrality">115381.470064</data>
<data key="weighted indegree">25.9899999499321</data>
<data key="weighted outdegree">0.0</data>
<data key="pagerank">4.02267</data>
<data key="weighted degree">25.9899999499321</data>
<data key="closeness centrality">2.4E-5</data>
<data key="size">14.789992</data>
<data key="r">200</data>
<data key="g">27</data>
<data key="b">131</data>
<data key="x">2358.4214</data>
<data key="y">-1046.575</data>
</node>
<node id="628">
<data key="label">cation transmembrane transport</data>
<data key="connections">543</data>
<data key="eigenvector centrality">2.0E-6</data>
<data key="v-modularity">G5</data>
<data key="betweenness centrality">38654.809455</data>
<data key="weighted indegree">46.35000020265579</data>
<data key="weighted outdegree">0.0</data>
<data key="pagerank">3.995453</data>
<data key="weighted degree">46.35000020265579</data>
<data key="closeness centrality">3.1E-5</data>
<data key="size">14.751696</data>
<data key="r">200</data>
<data key="g">27</data>
<data key="b">131</data>
<data key="x">3592.465</data>
<data key="y">1126.3849</data>
</node>
<node id="2191">
<data key="label">isoprenoid biosynthetic process</data>
<data key="connections">813</data>
<data key="eigenvector centrality">1.0E-6</data>
<data key="v-modularity">G2</data>
<data key="betweenness centrality">115128.90274</data>
<data key="weighted indegree">20.669999808073044</data>
<data key="weighted outdegree">0.0</data>
<data key="pagerank">3.972501</data>
<data key="weighted degree">20.669999808073044</data>
<data key="closeness centrality">3.0E-5</data>
<data key="size">14.719286</data>
<data key="r">27</data>
<data key="g">200</data>
<data key="b">96</data>
<data key="x">3016.5203</data>
<data key="y">-192.08632</data>
</node>
<node id="1849">
<data key="label">homophilic cell adhesion via plasma membrane adhesion molecules</data>
<data key="connections">576</data>
<data key="eigenvector centrality">1.0E-6</data>
<data key="v-modularity">G4</data>
<data key="betweenness centrality">45659.715261</data>
<data key="weighted indegree">87.66999995708466</data>
<data key="weighted outdegree">0.0</data>
<data key="pagerank">3.952036</data>
<data key="weighted degree">87.66999995708466</data>
<data key="closeness centrality">2.8E-5</data>
<data key="size">14.690293</data>
<data key="r">200</data>
<data key="g">131</data>
<data key="b">27</data>
<data key="x">-1076.7483</data>
<data key="y">271.3877</data>
</node>
<node id="1049">
<data key="label">cyclic nucleotide biosynthetic process</data>
<data key="connections">576</data>
<data key="eigenvector centrality">0.0</data>
<data key="v-modularity">G4</data>
<data key="betweenness centrality">3392.484171</data>
<data key="weighted indegree">77.02000045776367</data>
<data key="weighted outdegree">0.0</data>
<data key="pagerank">3.843078</data>
<data key="weighted degree">77.02000045776367</data>
<data key="closeness centrality">2.4E-5</data>
<data key="size">14.53445</data>
<data key="r">200</data>
<data key="g">131</data>
<data key="b">27</data>
<data key="x">-1405.904</data>
<data key="y">-1751.886</data>
</node>
<node id="1852">
<data key="label">hydrogen ion transmembrane transport</data>
<data key="connections">813</data>
<data key="eigenvector centrality">1.0E-6</data>
<data key="v-modularity">G2</data>
<data key="betweenness centrality">90183.416942</data>
<data key="weighted indegree">18.020000219345093</data>
<data key="weighted outdegree">0.0</data>
<data key="pagerank">3.773914</data>
<data key="weighted degree">18.020000219345093</data>
<data key="closeness centrality">2.7E-5</data>
<data key="size">14.434188</data>
<data key="r">27</data>
<data key="g">200</data>
<data key="b">96</data>
<data key="x">-1203.5443</data>
<data key="y">2899.5442</data>
</node>
<node id="1533">
<data key="label">formation of translation preinitiation complex</data>
<data key="connections">447</data>
<data key="eigenvector centrality">0.0</data>
<data key="v-modularity">G7</data>
<data key="betweenness centrality">51.0</data>
<data key="weighted indegree">41.989999771118164</data>
<data key="weighted outdegree">0.0</data>
<data key="pagerank">3.731174</data>
<data key="weighted degree">41.989999771118164</data>
<data key="closeness centrality">2.1E-5</data>
<data key="size">14.371695</data>
<data key="r">165</data>
<data key="g">200</data>
<data key="b">27</data>
<data key="x">177.74736</data>
<data key="y">-2278.7527</data>
</node>
<node id="3834">
<data key="label">mitotic nuclear division</data>
<data key="connections">528</data>
<data key="eigenvector centrality">1.0E-6</data>
<data key="v-modularity">G6</data>
<data key="betweenness centrality">103276.808317</data>
<data key="weighted indegree">40.680000364780426</data>
<data key="weighted outdegree">0.0</data>
<data key="pagerank">3.714683</data>
<data key="weighted degree">40.680000364780426</data>
<data key="closeness centrality">3.0E-5</data>
<data key="size">14.347468</data>
<data key="r">200</data>
<data key="g">27</data>
<data key="b">27</data>
<data key="x">-855.32135</data>
<data key="y">-622.8865</data>
</node>
<node id="6874">
<data key="label">sodium ion transport</data>
<data key="connections">543</data>
<data key="eigenvector centrality">2.0E-6</data>
<data key="v-modularity">G5</data>
<data key="betweenness centrality">20239.728863</data>
<data key="weighted indegree">51.649999767541885</data>
<data key="weighted outdegree">0.0</data>
<data key="pagerank">3.691814</data>
<data key="weighted degree">51.649999767541885</data>
<data key="closeness centrality">3.0E-5</data>
<data key="size">14.313771</data>
<data key="r">200</data>
<data key="g">27</data>
<data key="b">131</data>
<data key="x">3286.8718</data>
<data key="y">2019.6302</data>
</node>
<node id="4762">
<data key="label">pentose-phosphate shunt</data>
<data key="connections">813</data>
<data key="eigenvector centrality">2.0E-6</data>
<data key="v-modularity">G2</data>
<data key="betweenness centrality">18978.3081</data>
<data key="weighted indegree">35.66000008583069</data>
<data key="weighted outdegree">0.0</data>
<data key="pagerank">3.672796</data>
<data key="weighted degree">35.66000008583069</data>
<data key="closeness centrality">3.0E-5</data>
<data key="size">14.285655</data>
<data key="r">27</data>
<data key="g">200</data>
<data key="b">96</data>
<data key="x">185.23029</data>
<data key="y">158.19699</data>
</node>
<node id="976">
<data key="label">chromatin modification</data>
<data key="connections">406</data>
<data key="eigenvector centrality">0.0</data>
<data key="v-modularity">G8</data>
<data key="betweenness centrality">41875.959169</data>
<data key="weighted indegree">19.319999933242798</data>
<data key="weighted outdegree">0.0</data>
<data key="pagerank">3.556734</data>
<data key="weighted degree">19.319999933242798</data>
<data key="closeness centrality">2.6E-5</data>
<data key="size">14.112202</data>
<data key="r">62</data>
<data key="g">200</data>
<data key="b">27</data>
<data key="x">3715.4275</data>
<data key="y">-716.5263</data>
</node>
<node id="4765">
<data key="label">peptide cross-linking</data>
<data key="connections">785</data>
<data key="eigenvector centrality">0.0</data>
<data key="v-modularity">G3</data>
<data key="betweenness centrality">71853.0</data>
<data key="weighted indegree">16.3400000333786</data>
<data key="weighted outdegree">0.0</data>
<data key="pagerank">3.416239</data>
<data key="weighted degree">16.3400000333786</data>
<data key="closeness centrality">2.4E-5</data>
<data key="size">13.897744</data>
<data key="r">27</data>
<data key="g">200</data>
<data key="b">200</data>
<data key="x">-2809.7114</data>
<data key="y">-148.06958</data>
</node>
<node id="6919">
<data key="label">termination of G-protein coupled receptor signaling pathway</data>
<data key="connections">576</data>
<data key="eigenvector centrality">0.0</data>
<data key="v-modularity">G4</data>
<data key="betweenness centrality">73359.507304</data>
<data key="weighted indegree">78.67000007629395</data>
<data key="weighted outdegree">0.0</data>
<data key="pagerank">3.359561</data>
<data key="weighted degree">78.67000007629395</data>
<data key="closeness centrality">2.5E-5</data>
<data key="size">13.809769</data>
<data key="r">200</data>
<data key="g">131</data>
<data key="b">27</data>
<data key="x">-1341.689</data>
<data key="y">-895.3805</data>
</node>
<node id="1396">
<data key="label">drug transmembrane transport</data>
<data key="connections">543</data>
<data key="eigenvector centrality">1.0E-5</data>
<data key="v-modularity">G5</data>
<data key="betweenness centrality">376.19449</data>
<data key="weighted indegree">59.3300002515316</data>
<data key="weighted outdegree">0.0</data>
<data key="pagerank">3.26524</data>
<data key="weighted degree">59.3300002515316</data>
<data key="closeness centrality">2.9E-5</data>
<data key="size">13.661411</data>
<data key="r">200</data>
<data key="g">27</data>
<data key="b">131</data>
<data key="x">3287.5244</data>
<data key="y">1441.381</data>
</node>
<node id="7594">
<data key="label">xenobiotic transport</data>
<data key="connections">543</data>
<data key="eigenvector centrality">1.0E-5</data>
<data key="v-modularity">G5</data>
<data key="betweenness centrality">376.19449</data>
<data key="weighted indegree">59.3300002515316</data>
<data key="weighted outdegree">0.0</data>
<data key="pagerank">3.26524</data>
<data key="weighted degree">59.3300002515316</data>
<data key="closeness centrality">2.9E-5</data>
<data key="size">13.661411</data>
<data key="r">200</data>
<data key="g">27</data>
<data key="b">131</data>
<data key="x">3236.5408</data>
<data key="y">1432.1091</data>
</node>
<node id="594">
<data key="label">carbohydrate phosphorylation</data>
<data key="connections">528</data>
<data key="eigenvector centrality">3.0E-6</data>
<data key="v-modularity">G6</data>
<data key="betweenness centrality">20542.973227</data>
<data key="weighted indegree">38.31999981403351</data>
<data key="weighted outdegree">0.0</data>
<data key="pagerank">3.189896</data>
<data key="weighted degree">38.31999981403351</data>
<data key="closeness centrality">2.9E-5</data>
<data key="size">13.541083</data>
<data key="r">200</data>
<data key="g">27</data>
<data key="b">27</data>
<data key="x">-2919.1692</data>
<data key="y">-974.0502</data>
</node>
<node id="6584">
<data key="label">regulation of translational initiation</data>
<data key="connections">447</data>
<data key="eigenvector centrality">0.0</data>
<data key="v-modularity">G7</data>
<data key="betweenness centrality">33.0</data>
<data key="weighted indegree">38.65999972820282</data>
<data key="weighted outdegree">0.0</data>
<data key="pagerank">3.184638</data>
<data key="weighted degree">38.65999972820282</data>
<data key="closeness centrality">2.1E-5</data>
<data key="size">13.532624</data>
<data key="r">165</data>
<data key="g">200</data>
<data key="b">27</data>
<data key="x">180.53815</data>
<data key="y">-2243.0374</data>
</node>
<node id="1635">
<data key="label">glutathione metabolic process</data>
<data key="connections">813</data>
<data key="eigenvector centrality">0.0</data>
<data key="v-modularity">G2</data>
<data key="betweenness centrality">86214.0</data>
<data key="weighted indegree">16.329999774694443</data>
<data key="weighted outdegree">0.0</data>
<data key="pagerank">3.180916</data>
<data key="weighted degree">16.329999774694443</data>
<data key="closeness centrality">2.6E-5</data>
<data key="size">13.52663</data>
<data key="r">27</data>
<data key="g">200</data>
<data key="b">96</data>
<data key="x">-2107.893</data>
<data key="y">-707.98303</data>
</node>
<node id="5555">
<data key="label">protein polymerization</data>
<data key="connections">576</data>
<data key="eigenvector centrality">7.0E-6</data>
<data key="v-modularity">G4</data>
<data key="betweenness centrality">137.813746</data>
<data key="weighted indegree">421.00000190734863</data>
<data key="weighted outdegree">0.0</data>
<data key="pagerank">3.051992</data>
<data key="weighted degree">421.00000190734863</data>
<data key="closeness centrality">2.8E-5</data>
<data key="size">13.31643</data>
<data key="r">200</data>
<data key="g">131</data>
<data key="b">27</data>
<data key="x">946.3336</data>
<data key="y">72.48876</data>
</node>
<node id="990">
<data key="label">chromatin remodeling</data>
<data key="connections">406</data>
<data key="eigenvector centrality">1.0E-6</data>
<data key="v-modularity">G8</data>
<data key="betweenness centrality">54647.912288</data>
<data key="weighted indegree">33.99999988079071</data>
<data key="weighted outdegree">0.0</data>
<data key="pagerank">3.003751</data>
<data key="weighted degree">33.99999988079071</data>
<data key="closeness centrality">3.0E-5</data>
<data key="size">13.236432</data>
<data key="r">62</data>
<data key="g">200</data>
<data key="b">27</data>
<data key="x">479.0529</data>
<data key="y">1419.8613</data>
</node>
<node id="4795">
<data key="label">peptidyl-proline hydroxylation</data>
<data key="connections">813</data>
<data key="eigenvector centrality">1.0E-6</data>
<data key="v-modularity">G2</data>
<data key="betweenness centrality">45.0</data>
<data key="weighted indegree">26.32999974489212</data>
<data key="weighted outdegree">0.0</data>
<data key="pagerank">2.992725</data>
<data key="weighted degree">26.32999974489212</data>
<data key="closeness centrality">2.6E-5</data>
<data key="size">13.21804</data>
<data key="r">27</data>
<data key="g">200</data>
<data key="b">96</data>
<data key="x">154.97255</data>
<data key="y">800.5763</data>
</node>
<node id="6890">
<data key="label">SRP-dependent cotranslational protein targeting to membrane</data>
<data key="connections">255</data>
<data key="eigenvector centrality">2.0E-6</data>
<data key="v-modularity">G10</data>
<data key="betweenness centrality">86265.235777</data>
<data key="weighted indegree">36.329999923706055</data>
<data key="weighted outdegree">0.0</data>
<data key="pagerank">2.949489</data>
<data key="weighted degree">36.329999923706055</data>
<data key="closeness centrality">2.9E-5</data>
<data key="size">13.145535</data>
<data key="r">165</data>
<data key="g">27</data>
<data key="b">200</data>
<data key="x">1547.0063</data>
<data key="y">-1039.8973</data>
</node>
<node id="820">
<data key="label">cell surface receptor signaling pathway</data>
<data key="connections">576</data>
<data key="eigenvector centrality">1.0E-6</data>
<data key="v-modularity">G4</data>
<data key="betweenness centrality">15142.429835</data>
<data key="weighted indegree">44.329999566078186</data>
<data key="weighted outdegree">0.0</data>
<data key="pagerank">2.947677</data>
<data key="weighted degree">44.329999566078186</data>
<data key="closeness centrality">2.9E-5</data>
<data key="size">13.142483</data>
<data key="r">200</data>
<data key="g">131</data>
<data key="b">27</data>
<data key="x">-2571.6794</data>
<data key="y">1048.0167</data>
</node>
<node id="7573">
<data key="label">vesicle docking involved in exocytosis</data>
<data key="connections">255</data>
<data key="eigenvector centrality">0.0</data>
<data key="v-modularity">G10</data>
<data key="betweenness centrality">15337.212927</data>
<data key="weighted indegree">37.35000026226044</data>
<data key="weighted outdegree">0.0</data>
<data key="pagerank">2.914821</data>
<data key="weighted degree">37.35000026226044</data>
<data key="closeness centrality">2.2E-5</data>
<data key="size">13.08694</data>
<data key="r">165</data>
<data key="g">27</data>
<data key="b">200</data>
<data key="x">2801.93</data>
<data key="y">-1346.012</data>
</node>
<node id="6896">
<data key="label">steroid hormone mediated signaling pathway</data>
<data key="connections">406</data>
<data key="eigenvector centrality">0.0</data>
<data key="v-modularity">G8</data>
<data key="betweenness centrality">45.833333</data>
<data key="weighted indegree">34.99999976158142</data>
<data key="weighted outdegree">0.0</data>
<data key="pagerank">2.91045</data>
<data key="weighted degree">34.99999976158142</data>
<data key="closeness centrality">2.3E-5</data>
<data key="size">13.079524</data>
<data key="r">62</data>
<data key="g">200</data>
<data key="b">27</data>
<data key="x">-1384.358</data>
<data key="y">977.1016</data>
</node>
<node id="3769">
<data key="label">microtubule cytoskeleton organization</data>
<data key="connections">576</data>
<data key="eigenvector centrality">0.0</data>
<data key="v-modularity">G4</data>
<data key="betweenness centrality">86212.0</data>
<data key="weighted indegree">33.97999954223633</data>
<data key="weighted outdegree">0.0</data>
<data key="pagerank">2.882755</data>
<data key="weighted degree">33.97999954223633</data>
<data key="closeness centrality">1.7E-5</data>
<data key="size">13.032376</data>
<data key="r">200</data>
<data key="g">131</data>
<data key="b">27</data>
<data key="x">32.669918</data>
<data key="y">1725.1396</data>
</node>
<node id="1377">
<data key="label">DNA-templated transcription</data>
<data key="connections">406</data>
<data key="eigenvector centrality">0.0</data>
<data key="v-modularity">G8</data>
<data key="betweenness centrality">80020.387956</data>
<data key="weighted indegree">28.98999971151352</data>
<data key="weighted outdegree">0.0</data>
<data key="pagerank">2.869119</data>
<data key="weighted degree">28.98999971151352</data>
<data key="closeness centrality">2.3E-5</data>
<data key="size">13.009063</data>
<data key="r">62</data>
<data key="g">200</data>
<data key="b">27</data>
<data key="x">-1437.0975</data>
<data key="y">221.85648</data>
</node>
<node id="2170">
<data key="label">iron-sulfur cluster assembly</data>
<data key="connections">813</data>
<data key="eigenvector centrality">0.0</data>
<data key="v-modularity">G2</data>
<data key="betweenness centrality">65352.810088</data>
<data key="weighted indegree">23.670000165700912</data>
<data key="weighted outdegree">0.0</data>
<data key="pagerank">2.791888</data>
<data key="weighted degree">23.670000165700912</data>
<data key="closeness centrality">2.6E-5</data>
<data key="size">12.875767</data>
<data key="r">27</data>
<data key="g">200</data>
<data key="b">96</data>
<data key="x">-1490.4154</data>
<data key="y">1277.0969</data>
</node>
<node id="888">
<data key="label">cellular metabolic process</data>
<data key="connections">389</data>
<data key="eigenvector centrality">0.0</data>
<data key="v-modularity">G9</data>
<data key="betweenness centrality">71450.500414</data>
<data key="weighted indegree">19.990000069141388</data>
<data key="weighted outdegree">0.0</data>
<data key="pagerank">2.790877</data>
<data key="weighted degree">19.990000069141388</data>
<data key="closeness centrality">2.5E-5</data>
<data key="size">12.874009</data>
<data key="r">62</data>
<data key="g">27</data>
<data key="b">200</data>
<data key="x">-727.13727</data>
<data key="y">2281.0269</data>
</node>
<node id="4268">
<data key="label">nucleocytoplasmic transport</data>
<data key="connections">576</data>
<data key="eigenvector centrality">3.0E-6</data>
<data key="v-modularity">G4</data>
<data key="betweenness centrality">54747.474501</data>
<data key="weighted indegree">38.97999966144562</data>
<data key="weighted outdegree">0.0</data>
<data key="pagerank">2.78563</data>
<data key="weighted degree">38.97999966144562</data>
<data key="closeness centrality">2.9E-5</data>
<data key="size">12.864871</data>
<data key="r">200</data>
<data key="g">131</data>
<data key="b">27</data>
<data key="x">1808.804</data>
<data key="y">416.036</data>
</node>
<node id="919">
<data key="connections">785</data>
<data key="eigenvector centrality">7.0E-6</data>
<data key="v-modularity">G3</data>
<data key="betweenness centrality">102059.575108</data>
<data key="weighted indegree">0.0</data>
<data key="weighted outdegree">56.0</data>
<data key="pagerank">2.753847</data>
<data key="weighted degree">56.0</data>
<data key="closeness centrality">3.0E-5</data>
<data key="size">12.809302</data>
<data key="r">27</data>
<data key="g">200</data>
<data key="b">200</data>
<data key="x">-2207.2795</data>
<data key="y">1358.6073</data>
</node>
<node id="1590">
<data key="label">gluconeogenesis</data>
<data key="connections">528</data>
<data key="eigenvector centrality">1.0E-6</data>
<data key="v-modularity">G6</data>
<data key="betweenness centrality">24496.83542</data>
<data key="weighted indegree">27.670000046491623</data>
<data key="weighted outdegree">0.0</data>
<data key="pagerank">2.737402</data>
<data key="weighted degree">27.670000046491623</data>
<data key="closeness centrality">2.9E-5</data>
<data key="size">12.780401</data>
<data key="r">200</data>
<data key="g">27</data>
<data key="b">27</data>
<data key="x">-1610.392</data>
<data key="y">-1891.0106</data>
</node>
<node id="832">
<data key="label">cell-matrix adhesion</data>
<data key="connections">785</data>
<data key="eigenvector centrality">0.0</data>
<data key="v-modularity">G3</data>
<data key="betweenness centrality">58350.800412</data>
<data key="weighted indegree">62.999999940395355</data>
<data key="weighted outdegree">0.0</data>
<data key="pagerank">2.730064</data>
<data key="weighted degree">62.999999940395355</data>
<data key="closeness centrality">2.6E-5</data>
<data key="size">12.767471</data>
<data key="r">27</data>
<data key="g">200</data>
<data key="b">200</data>
<data key="x">-1098.7738</data>
<data key="y">369.803</data>
</node>
<node id="426">
<data key="label">calcium ion transport</data>
<data key="connections">543</data>
<data key="eigenvector centrality">4.0E-6</data>
<data key="v-modularity">G5</data>
<data key="betweenness centrality">8976.755089</data>
<data key="weighted indegree">66.66999995708466</data>
<data key="weighted outdegree">0.0</data>
<data key="pagerank">2.662865</data>
<data key="weighted degree">66.66999995708466</data>
<data key="closeness centrality">2.9E-5</data>
<data key="size">12.648088</data>
<data key="r">200</data>
<data key="g">27</data>
<data key="b">131</data>
<data key="x">3069.8682</data>
<data key="y">1780.1536</data>
</node>
<node id="215">
<data key="label">aromatic amino acid family metabolic process</data>
<data key="connections">1027</data>
<data key="eigenvector centrality">3.0E-6</data>
<data key="v-modularity">G1</data>
<data key="betweenness centrality">29083.296689</data>
<data key="weighted indegree">26.329999923706055</data>
<data key="weighted outdegree">0.0</data>
<data key="pagerank">2.650671</data>
<data key="weighted degree">26.329999923706055</data>
<data key="closeness centrality">3.0E-5</data>
<data key="size">12.626233</data>
<data key="r">27</data>
<data key="g">96</data>
<data key="b">200</data>
<data key="x">1619.562</data>
<data key="y">22.323416</data>
</node>
<node id="1369">
<data key="label">DNA replication initiation</data>
<data key="connections">389</data>
<data key="eigenvector centrality">0.0</data>
<data key="v-modularity">G9</data>
<data key="betweenness centrality">1777.301183</data>
<data key="weighted indegree">64.32999992370605</data>
<data key="weighted outdegree">0.0</data>
<data key="pagerank">2.634203</data>
<data key="weighted degree">64.32999992370605</data>
<data key="closeness centrality">2.3E-5</data>
<data key="size">12.596621</data>
<data key="r">62</data>
<data key="g">27</data>
<data key="b">200</data>
<data key="x">-560.48865</data>
<data key="y">-224.82509</data>
</node>
<node id="3854">
<data key="label">Mo-molybdopterin cofactor biosynthetic process</data>
<data key="connections">447</data>
<data key="eigenvector centrality">1.0E-6</data>
<data key="v-modularity">G7</data>
<data key="betweenness centrality">86212.285714</data>
<data key="weighted indegree">13.010000109672546</data>
<data key="weighted outdegree">0.0</data>
<data key="pagerank">2.627145</data>
<data key="weighted degree">13.010000109672546</data>
<data key="closeness centrality">2.8E-5</data>
<data key="size">12.583897</data>
<data key="r">165</data>
<data key="g">200</data>
<data key="b">27</data>
<data key="x">1921.6179</data>
<data key="y">-3490.6973</data>
</node>
<node id="1840">
<data key="label">histone modification</data>
<data key="connections">406</data>
<data key="eigenvector centrality">0.0</data>
<data key="v-modularity">G8</data>
<data key="betweenness centrality">75363.126612</data>
<data key="weighted indegree">35.97999966144562</data>
<data key="weighted outdegree">0.0</data>
<data key="pagerank">2.612984</data>
<data key="weighted degree">35.97999966144562</data>
<data key="closeness centrality">2.3E-5</data>
<data key="size">12.558302</data>
<data key="r">62</data>
<data key="g">200</data>
<data key="b">27</data>
<data key="x">-1420.8815</data>
<data key="y">275.06677</data>
</node>
<node id="5231">
<data key="label">potassium ion transport</data>
<data key="connections">543</data>
<data key="eigenvector centrality">2.0E-6</data>
<data key="v-modularity">G5</data>
<data key="betweenness centrality">27950.523498</data>
<data key="weighted indegree">44.330000162124634</data>
<data key="weighted outdegree">0.0</data>
<data key="pagerank">2.594322</data>
<data key="weighted degree">44.330000162124634</data>
<data key="closeness centrality">2.9E-5</data>
<data key="size">12.5244465</data>
<data key="r">200</data>
<data key="g">27</data>
<data key="b">131</data>
<data key="x">3350.711</data>
<data key="y">2237.6194</data>
</node>
<node id="6419">
<data key="label">regulation of small GTPase mediated signal transduction</data>
<data key="connections">576</data>
<data key="eigenvector centrality">0.0</data>
<data key="v-modularity">G4</data>
<data key="betweenness centrality">51.0</data>
<data key="weighted indegree">52.330000042915344</data>
<data key="weighted outdegree">0.0</data>
<data key="pagerank">2.585402</data>
<data key="weighted degree">52.330000042915344</data>
<data key="closeness centrality">2.1E-5</data>
<data key="size">12.508213</data>
<data key="r">200</data>
<data key="g">131</data>
<data key="b">27</data>
<data key="x">-1394.1293</data>
<data key="y">-751.5189</data>
</node>
<node id="1371">
<data key="label">DNA topological change</data>
<data key="connections">389</data>
<data key="eigenvector centrality">0.0</data>
<data key="v-modularity">G9</data>
<data key="betweenness centrality">59301.480426</data>
<data key="weighted indegree">52.34000015258789</data>
<data key="weighted outdegree">0.0</data>
<data key="pagerank">2.556814</data>
<data key="weighted degree">52.34000015258789</data>
<data key="closeness centrality">2.6E-5</data>
<data key="size">12.455956</data>
<data key="r">62</data>
<data key="g">27</data>
<data key="b">200</data>
<data key="x">187.72827</data>
<data key="y">1365.721</data>
</node>
<node id="5227">
<data key="label">potassium ion transmembrane transport</data>
<data key="connections">543</data>
<data key="eigenvector centrality">1.0E-6</data>
<data key="v-modularity">G5</data>
<data key="betweenness centrality">11173.219874</data>
<data key="weighted indegree">36.33000010251999</data>
<data key="weighted outdegree">0.0</data>
<data key="pagerank">2.551668</data>
<data key="weighted degree">36.33000010251999</data>
<data key="closeness centrality">2.9E-5</data>
<data key="size">12.446515</data>
<data key="r">200</data>
<data key="g">27</data>
<data key="b">131</data>
<data key="x">3368.2869</data>
<data key="y">2269.1868</data>
</node>
<node id="1437">
<data key="label">endocytosis</data>
<data key="connections">576</data>
<data key="eigenvector centrality">1.0E-6</data>
<data key="v-modularity">G4</data>
<data key="betweenness centrality">47252.382971</data>
<data key="weighted indegree">41.66000008583069</data>
<data key="weighted outdegree">0.0</data>
<data key="pagerank">2.516627</data>
<data key="weighted degree">41.66000008583069</data>
<data key="closeness centrality">2.9E-5</data>
<data key="size">12.381904</data>
<data key="r">200</data>
<data key="g">131</data>
<data key="b">27</data>
<data key="x">-1261.6804</data>
<data key="y">-728.1366</data>
</node>
<node id="5476">
<data key="label">protein metabolic process</data>
<data key="connections">785</data>
<data key="eigenvector centrality">0.0</data>
<data key="v-modularity">G3</data>
<data key="betweenness centrality">21.0</data>
<data key="weighted indegree">12.99999988079071</data>
<data key="weighted outdegree">0.0</data>
<data key="pagerank">2.511729</data>
<data key="weighted degree">12.99999988079071</data>
<data key="closeness centrality">2.4E-5</data>
<data key="size">12.3728285</data>
<data key="r">27</data>
<data key="g">200</data>
<data key="b">200</data>
<data key="x">-3198.197</data>
<data key="y">747.61884</data>
</node>
<node id="3921">
<data key="label">multicellular organismal development</data>
<data key="connections">406</data>
<data key="eigenvector centrality">1.0E-6</data>
<data key="v-modularity">G8</data>
<data key="betweenness centrality">122708.522236</data>
<data key="weighted indegree">23.659999907016754</data>
<data key="weighted outdegree">0.0</data>
<data key="pagerank">2.461452</data>
<data key="weighted degree">23.659999907016754</data>
<data key="closeness centrality">2.9E-5</data>
<data key="size">12.279063</data>
<data key="r">62</data>
<data key="g">200</data>
<data key="b">27</data>
<data key="x">-568.726</data>
<data key="y">-2678.2712</data>
</node>
<node id="6873">
<data key="label">sodium ion transmembrane transport</data>
<data key="connections">543</data>
<data key="eigenvector centrality">2.0E-6</data>
<data key="v-modularity">G5</data>
<data key="betweenness centrality">8961.225498</data>
<data key="weighted indegree">42.99999976158142</data>
<data key="weighted outdegree">0.0</data>
<data key="pagerank">2.436761</data>
<data key="weighted degree">42.99999976158142</data>
<data key="closeness centrality">3.0E-5</data>
<data key="size">12.23259</data>
<data key="r">200</data>
<data key="g">27</data>
<data key="b">131</data>
<data key="x">3250.6287</data>
<data key="y">2047.0237</data>
</node>
<node id="6367">
<data key="label">regulation of ion transmembrane transport</data>
<data key="connections">543</data>
<data key="eigenvector centrality">2.0E-6</data>
<data key="v-modularity">G5</data>
<data key="betweenness centrality">3958.021207</data>
<data key="weighted indegree">56.34000024199486</data>
<data key="weighted outdegree">0.0</data>
<data key="pagerank">2.435227</data>
<data key="weighted degree">56.34000024199486</data>
<data key="closeness centrality">3.0E-5</data>
<data key="size">12.229693</data>
<data key="r">200</data>
<data key="g">27</data>
<data key="b">131</data>
<data key="x">3187.687</data>
<data key="y">1829.242</data>
</node>
<node id="752">
<data key="label">cell morphogenesis</data>
<data key="connections">576</data>
<data key="eigenvector centrality">1.0E-6</data>
<data key="v-modularity">G4</data>
<data key="betweenness centrality">95384.461977</data>
<data key="weighted indegree">63.66999989748001</data>
<data key="weighted outdegree">0.0</data>
<data key="pagerank">2.43223</data>
<data key="weighted degree">63.66999989748001</data>
<data key="closeness centrality">2.9E-5</data>
<data key="size">12.2240305</data>
<data key="r">200</data>
<data key="g">131</data>
<data key="b">27</data>
<data key="x">128.83661</data>
<data key="y">-250.04495</data>
</node>
<node id="3828">
<data key="label">mitotic chromosome condensation</data>
<data key="connections">255</data>
<data key="eigenvector centrality">0.0</data>
<data key="v-modularity">G10</data>
<data key="betweenness centrality">85718.192319</data>
<data key="weighted indegree">33.3400000333786</data>
<data key="weighted outdegree">0.0</data>
<data key="pagerank">2.404343</data>
<data key="weighted degree">33.3400000333786</data>
<data key="closeness centrality">2.6E-5</data>
<data key="size">12.171141</data>
<data key="r">165</data>
<data key="g">27</data>
<data key="b">200</data>
<data key="x">1057.3506</data>
<data key="y">-853.2028</data>
</node>
<node id="7590">
<data key="label">Wnt signaling pathway</data>
<data key="connections">406</data>
<data key="eigenvector centrality">0.0</data>
<data key="v-modularity">G8</data>
<data key="betweenness centrality">28756.0</data>
<data key="weighted indegree">24.32999986410141</data>
<data key="weighted outdegree">0.0</data>
<data key="pagerank">2.389196</data>
<data key="weighted degree">24.32999986410141</data>
<data key="closeness centrality">2.0E-5</data>
<data key="size">12.142258</data>
<data key="r">62</data>
<data key="g">200</data>
<data key="b">27</data>
<data key="x">-567.76605</data>
<data key="y">-2645.244</data>
</node>
<node id="604">
<data key="label">carbohydrate transport</data>
<data key="connections">543</data>
<data key="eigenvector centrality">1.0E-6</data>
<data key="v-modularity">G5</data>
<data key="betweenness centrality">4126.695333</data>
<data key="weighted indegree">14.680000126361847</data>
<data key="weighted outdegree">0.0</data>
<data key="pagerank">2.384173</data>
<data key="weighted degree">14.680000126361847</data>
<data key="closeness centrality">2.7E-5</data>
<data key="size">12.132656</data>
<data key="r">200</data>
<data key="g">27</data>
<data key="b">131</data>
<data key="x">-1452.1407</data>
<data key="y">-3007.8635</data>
</node>
<node id="264">
<data key="label">ATP synthesis coupled electron transport</data>
<data key="connections">813</data>
<data key="eigenvector centrality">1.0E-6</data>
<data key="v-modularity">G2</data>
<data key="betweenness centrality">34.066667</data>
<data key="weighted indegree">26.3400000333786</data>
<data key="weighted outdegree">0.0</data>
<data key="pagerank">2.37373</data>
<data key="weighted degree">26.3400000333786</data>
<data key="closeness centrality">2.6E-5</data>
<data key="size">12.112652</data>
<data key="r">27</data>
<data key="g">200</data>
<data key="b">96</data>
<data key="x">174.24246</data>
<data key="y">1226.2665</data>
</node>
<node id="6315">
<data key="label">regulation of ARF protein signal transduction</data>
<data key="connections">576</data>
<data key="eigenvector centrality">0.0</data>
<data key="v-modularity">G4</data>
<data key="betweenness centrality">36.0</data>
<data key="weighted indegree">47.68000018596649</data>
<data key="weighted outdegree">0.0</data>
<data key="pagerank">2.352468</data>
<data key="weighted degree">47.68000018596649</data>
<data key="closeness centrality">2.1E-5</data>
<data key="size">12.071759</data>
<data key="r">200</data>
<data key="g">131</data>
<data key="b">27</data>
<data key="x">-1302.5718</data>
<data key="y">-787.3176</data>
</node>
<node id="6328">
<data key="label">regulation of cell cycle</data>
<data key="connections">406</data>
<data key="eigenvector centrality">0.0</data>
<data key="v-modularity">G8</data>
<data key="betweenness centrality">52889.026259</data>
<data key="weighted indegree">34.329999804496765</data>
<data key="weighted outdegree">0.0</data>
<data key="pagerank">2.345888</data>
<data key="weighted degree">34.329999804496765</data>
<data key="closeness centrality">2.7E-5</data>
<data key="size">12.059059</data>
<data key="r">62</data>
<data key="g">200</data>
<data key="b">27</data>
<data key="x">-812.5844</data>
<data key="y">1695.5769</data>
</node>
<node id="6989">
<data key="label">transcription elongation from RNA polymerase II promoter</data>
<data key="connections">406</data>
<data key="eigenvector centrality">0.0</data>
<data key="v-modularity">G8</data>
<data key="betweenness centrality">10547.271303</data>
<data key="weighted indegree">30.989999890327454</data>
<data key="weighted outdegree">0.0</data>
<data key="pagerank">2.344853</data>
<data key="weighted degree">30.989999890327454</data>
<data key="closeness centrality">2.0E-5</data>
<data key="size">12.057058</data>
<data key="r">62</data>
<data key="g">200</data>
<data key="b">27</data>
<data key="x">-1448.2876</data>
<data key="y">259.9327</data>
</node>
<node id="7500">
<data key="label">tRNA dihydrouridine synthesis</data>
<data key="connections">447</data>
<data key="eigenvector centrality">1.0E-6</data>
<data key="v-modularity">G7</data>
<data key="betweenness centrality">24.0</data>
<data key="weighted indegree">26.6599999666214</data>
<data key="weighted outdegree">0.0</data>
<data key="pagerank">2.343152</data>
<data key="weighted degree">26.6599999666214</data>
<data key="closeness centrality">2.6E-5</data>
<data key="size">12.053772</data>
<data key="r">165</data>
<data key="g">200</data>
<data key="b">27</data>
<data key="x">-861.37396</data>
<data key="y">-2331.5315</data>
</node>
<node id="6995">
<data key="label">transcription initiation from RNA polymerase II promoter</data>
<data key="connections">447</data>
<data key="eigenvector centrality">0.0</data>
<data key="v-modularity">G7</data>
<data key="betweenness centrality">46147.451432</data>
<data key="weighted indegree">15.98999997973442</data>
<data key="weighted outdegree">0.0</data>
<data key="pagerank">2.335063</data>
<data key="weighted degree">15.98999997973442</data>
<data key="closeness centrality">2.3E-5</data>
<data key="size">12.038116</data>
<data key="r">165</data>
<data key="g">200</data>
<data key="b">27</data>
<data key="x">464.01385</data>
<data key="y">2689.8555</data>
</node>
<node id="925">
<data key="label">cGMP biosynthetic process</data>
<data key="connections">576</data>
<data key="eigenvector centrality">0.0</data>
<data key="v-modularity">G4</data>
<data key="betweenness centrality">6754.912736</data>
<data key="weighted indegree">60.35000014305115</data>
<data key="weighted outdegree">0.0</data>
<data key="pagerank">2.323142</data>
<data key="weighted degree">60.35000014305115</data>
<data key="closeness centrality">2.7E-5</data>
<data key="size">12.014988</data>
<data key="r">200</data>
<data key="g">131</data>
<data key="b">27</data>
<data key="x">-1419.9546</data>
<data key="y">-1708.8165</data>
</node>
<node id="5124">
<data key="label">positive regulation of catalytic activity</data>
<data key="connections">576</data>
<data key="eigenvector centrality">0.0</data>
<data key="v-modularity">G4</data>
<data key="betweenness centrality">28762.666667</data>
<data key="weighted indegree">11.660000085830688</data>
<data key="weighted outdegree">0.0</data>
<data key="pagerank">2.295813</data>
<data key="weighted degree">11.660000085830688</data>
<data key="closeness centrality">2.0E-5</data>
<data key="size">11.96169</data>
<data key="r">200</data>
<data key="g">131</data>
<data key="b">27</data>
<data key="x">-1032.9229</data>
<data key="y">-4326.147</data>
</node>
<node id="2343">
<data key="label">MAPK cascade</data>
<data key="connections">528</data>
<data key="eigenvector centrality">0.0</data>
<data key="v-modularity">G6</data>
<data key="betweenness centrality">244.382657</data>
<data key="weighted indegree">33.00000008940697</data>
<data key="weighted outdegree">0.0</data>
<data key="pagerank">2.289256</data>
<data key="weighted degree">33.00000008940697</data>
<data key="closeness centrality">2.5E-5</data>
<data key="size">11.948844</data>
<data key="r">200</data>
<data key="g">27</data>
<data key="b">27</data>
<data key="x">-2014.6024</data>
<data key="y">-1563.9445</data>
</node>
<node id="6305">
<data key="label">receptor-mediated endocytosis</data>
<data key="connections">1027</data>
<data key="eigenvector centrality">0.0</data>
<data key="v-modularity">G1</data>
<data key="betweenness centrality">30571.412631</data>
<data key="weighted indegree">22.00000023841858</data>
<data key="weighted outdegree">0.0</data>
<data key="pagerank">2.27827</data>
<data key="weighted degree">22.00000023841858</data>
<data key="closeness centrality">2.4E-5</data>
<data key="size">11.927273</data>
<data key="r">27</data>
<data key="g">96</data>
<data key="b">200</data>
<data key="x">-543.6589</data>
<data key="y">-480.8307</data>
</node>
<node id="5451">
<data key="label">protein import into nucleus</data>
<data key="connections">255</data>
<data key="eigenvector centrality">0.0</data>
<data key="v-modularity">G10</data>
<data key="betweenness centrality">43122.666667</data>
<data key="weighted indegree">36.99000000953674</data>
<data key="weighted outdegree">0.0</data>
<data key="pagerank">2.264031</data>
<data key="weighted degree">36.99000000953674</data>
<data key="closeness centrality">2.5E-5</data>
<data key="size">11.8992195</data>
<data key="r">165</data>
<data key="g">27</data>
<data key="b">200</data>
<data key="x">1144.4255</data>
<data key="y">889.2668</data>
</node>
<node id="6597">
<data key="label">retrograde vesicle-mediated transport</data>
<data key="connections">255</data>
<data key="eigenvector centrality">0.0</data>
<data key="v-modularity">G10</data>
<data key="betweenness centrality">57494.365566</data>
<data key="weighted indegree">20.329999804496765</data>
<data key="weighted outdegree">0.0</data>
<data key="pagerank">2.238835</data>
<data key="weighted degree">20.329999804496765</data>
<data key="closeness centrality">2.5E-5</data>
<data key="size">11.849312</data>
<data key="r">165</data>
<data key="g">27</data>
<data key="b">200</data>
<data key="x">2184.8018</data>
<data key="y">-576.6163</data>
</node>
<node id="262">
<data key="label">ATP metabolic process</data>
<data key="connections">543</data>
<data key="eigenvector centrality">1.0E-6</data>
<data key="v-modularity">G5</data>
<data key="betweenness centrality">17437.727833</data>
<data key="weighted indegree">122.3400000333786</data>
<data key="weighted outdegree">0.0</data>
<data key="pagerank">2.207951</data>
<data key="weighted degree">122.3400000333786</data>
<data key="closeness centrality">2.6E-5</data>
<data key="size">11.78767</data>
<data key="r">200</data>
<data key="g">27</data>
<data key="b">131</data>
<data key="x">2832.3667</data>
<data key="y">2099.5125</data>
</node>
<node id="1664">
<data key="label">glycogen metabolic process</data>
<data key="connections">528</data>
<data key="eigenvector centrality">0.0</data>
<data key="v-modularity">G6</data>
<data key="betweenness centrality">28.0</data>
<data key="weighted indegree">52.989999771118164</data>
<data key="weighted outdegree">0.0</data>
<data key="pagerank">2.19839</data>
<data key="weighted degree">52.989999771118164</data>
<data key="closeness centrality">2.4E-5</data>
<data key="size">11.76848</data>
<data key="r">200</data>
<data key="g">27</data>
<data key="b">27</data>
<data key="x">-1622.1064</data>
<data key="y">-1555.799</data>
</node>
<node id="1391">
<data key="label">double-strand break repair via homologous recombination</data>
<data key="connections">389</data>
<data key="eigenvector centrality">0.0</data>
<data key="v-modularity">G9</data>
<data key="betweenness centrality">16435.625384</data>
<data key="weighted indegree">62.329999804496765</data>
<data key="weighted outdegree">0.0</data>
<data key="pagerank">2.183987</data>
<data key="weighted degree">62.329999804496765</data>
<data key="closeness centrality">2.2E-5</data>
<data key="size">11.739476</data>
<data key="r">62</data>
<data key="g">27</data>
<data key="b">200</data>
<data key="x">243.81796</data>
<data key="y">1781.9032</data>
</node>
<node id="6362">
<data key="label">regulation of GTPase activity</data>
<data key="connections">576</data>
<data key="eigenvector centrality">0.0</data>
<data key="v-modularity">G4</data>
<data key="betweenness centrality">391.834783</data>
<data key="weighted indegree">39.65999984741211</data>
<data key="weighted outdegree">0.0</data>
<data key="pagerank">2.183503</data>
<data key="weighted degree">39.65999984741211</data>
<data key="closeness centrality">2.4E-5</data>
<data key="size">11.738499</data>
<data key="r">200</data>
<data key="g">131</data>
<data key="b">27</data>
<data key="x">-1819.9938</data>
<data key="y">-635.62805</data>
</node>
<node id="1070">
<data key="label">cytokinesis</data>
<data key="connections">576</data>
<data key="eigenvector centrality">0.0</data>
<data key="v-modularity">G4</data>
<data key="betweenness centrality">161415.116244</data>
<data key="weighted indegree">41.999999701976776</data>
<data key="weighted outdegree">0.0</data>
<data key="pagerank">2.180593</data>
<data key="weighted degree">41.999999701976776</data>
<data key="closeness centrality">2.2E-5</data>
<data key="size">11.732624</data>
<data key="r">200</data>
<data key="g">131</data>
<data key="b">27</data>
<data key="x">215.68913</data>
<data key="y">1768.3594</data>
</node>
<node id="4214">
<data key="label">nuclear-transcribed mRNA catabolic process</data>
<data key="connections">389</data>
<data key="eigenvector centrality">0.0</data>
<data key="v-modularity">G9</data>
<data key="betweenness centrality">29077.220934</data>
<data key="weighted indegree">32.6800000667572</data>
<data key="weighted outdegree">0.0</data>
<data key="pagerank">2.179127</data>
<data key="weighted degree">32.6800000667572</data>
<data key="closeness centrality">2.2E-5</data>
<data key="size">11.729662</data>
<data key="r">62</data>
<data key="g">27</data>
<data key="b">200</data>
<data key="x">899.5548</data>
<data key="y">-952.7121</data>
</node>
<node id="6581">
<data key="label">regulation of translational fidelity</data>
<data key="connections">447</data>
<data key="eigenvector centrality">0.0</data>
<data key="v-modularity">G7</data>
<data key="betweenness centrality">1049.176711</data>
<data key="weighted indegree">51.31999969482422</data>
<data key="weighted outdegree">0.0</data>
<data key="pagerank">2.164317</data>
<data key="weighted degree">51.31999969482422</data>
<data key="closeness centrality">2.0E-5</data>
<data key="size">11.699675</data>
<data key="r">165</data>
<data key="g">200</data>
<data key="b">27</data>
<data key="x">673.17944</data>
<data key="y">-991.6004</data>
</node>
<node id="6835">
<data key="label">signal transduction by protein phosphorylation</data>
<data key="connections">543</data>
<data key="eigenvector centrality">0.0</data>
<data key="v-modularity">G5</data>
<data key="betweenness centrality">10906.660919</data>
<data key="weighted indegree">34.64999985694885</data>
<data key="weighted outdegree">0.0</data>
<data key="pagerank">2.141866</data>
<data key="weighted degree">34.64999985694885</data>
<data key="closeness centrality">2.7E-5</data>
<data key="size">11.653975</data>
<data key="r">200</data>
<data key="g">27</data>
<data key="b">131</data>
<data key="x">-2629.0002</data>
<data key="y">-1487.1772</data>
</node>
<node id="5116">
<data key="label">porphyrin-containing compound biosynthetic process</data>
<data key="connections">813</data>
<data key="eigenvector centrality">0.0</data>
<data key="v-modularity">G2</data>
<data key="betweenness centrality">71846.0</data>
<data key="weighted indegree">12.330000072717667</data>
<data key="weighted outdegree">0.0</data>
<data key="pagerank">2.138594</data>
<data key="weighted degree">12.330000072717667</data>
<data key="closeness centrality">2.6E-5</data>
<data key="size">11.647291</data>
<data key="r">27</data>
<data key="g">200</data>
<data key="b">96</data>
<data key="x">1663.995</data>
<data key="y">-1238.2911</data>
</node>
<node id="911">
<data key="label">cellular response to DNA damage stimulus</data>
<data key="connections">389</data>
<data key="eigenvector centrality">2.0E-6</data>
<data key="v-modularity">G9</data>
<data key="betweenness centrality">23502.212222</data>
<data key="weighted indegree">33.659999907016754</data>
<data key="weighted outdegree">0.0</data>
<data key="pagerank">2.113919</data>
<data key="weighted degree">33.659999907016754</data>
<data key="closeness centrality">2.9E-5</data>
<data key="size">11.596674</data>
<data key="r">62</data>
<data key="g">27</data>
<data key="b">200</data>
<data key="x">354.33728</data>
<data key="y">2189.2231</data>
</node>
<node id="1078">
<data key="label">cytoskeletal anchoring at plasma membrane</data>
<data key="connections">785</data>
<data key="eigenvector centrality">0.0</data>
<data key="v-modularity">G3</data>
<data key="betweenness centrality">43117.0</data>
<data key="weighted indegree">52.010000228881836</data>
<data key="weighted outdegree">0.0</data>
<data key="pagerank">2.077262</data>
<data key="weighted degree">52.010000228881836</data>
<data key="closeness centrality">2.2E-5</data>
<data key="size">11.520805</data>
<data key="r">27</data>
<data key="g">200</data>
<data key="b">200</data>
<data key="x">-1121.9532</data>
<data key="y">294.5179</data>
</node>
<node id="1519">
<data key="label">ferric iron transport</data>
<data key="connections">1027</data>
<data key="eigenvector centrality">5.0E-6</data>
<data key="v-modularity">G1</data>
<data key="betweenness centrality">104.277587</data>
<data key="weighted indegree">40.3299999833107</data>
<data key="weighted outdegree">0.0</data>
<data key="pagerank">2.051906</data>
<data key="weighted degree">40.3299999833107</data>
<data key="closeness centrality">2.9E-5</data>
<data key="size">11.46784</data>
<data key="r">27</data>
<data key="g">96</data>
<data key="b">200</data>
<data key="x">2228.8135</data>
<data key="y">705.6317</data>
</node>
<node id="207">
<data key="label">arginyl-tRNA aminoacylation</data>
<data key="connections">447</data>
<data key="eigenvector centrality">0.0</data>
<data key="v-modularity">G7</data>
<data key="betweenness centrality">670.386176</data>
<data key="weighted indegree">15.000000059604645</data>
<data key="weighted outdegree">0.0</data>
<data key="pagerank">2.014306</data>
<data key="weighted degree">15.000000059604645</data>
<data key="closeness centrality">2.0E-5</data>
<data key="size">11.388552</data>
<data key="r">165</data>
<data key="g">200</data>
<data key="b">27</data>
<data key="x">613.8117</data>
<data key="y">-2112.2144</data>
</node>
<node id="4168">
<data key="label">neuropeptide signaling pathway</data>
<data key="connections">576</data>
<data key="eigenvector centrality">1.0E-6</data>
<data key="v-modularity">G4</data>
<data key="betweenness centrality">16592.551472</data>
<data key="weighted indegree">14.659999907016754</data>
<data key="weighted outdegree">0.0</data>
<data key="pagerank">2.012064</data>
<data key="weighted degree">14.659999907016754</data>
<data key="closeness centrality">2.9E-5</data>
<data key="size">11.383795</data>
<data key="r">200</data>
<data key="g">131</data>
<data key="b">27</data>
<data key="x">-519.3193</data>
<data key="y">-3480.2148</data>
</node>
<node id="1452">
<data key="connections">447</data>
<data key="eigenvector centrality">5.57E-4</data>
<data key="v-modularity">G7</data>
<data key="betweenness centrality">233862.127056</data>
<data key="weighted indegree">0.0</data>
<data key="weighted outdegree">21.0</data>
<data key="pagerank">1.999587</data>
<data key="weighted degree">21.0</data>
<data key="closeness centrality">3.6E-5</data>
<data key="size">11.357264</data>
<data key="r">165</data>
<data key="g">200</data>
<data key="b">27</data>
<data key="x">524.7801</data>
<data key="y">-3934.206</data>
</node>
<node id="1454">
<data key="connections">447</data>
<data key="eigenvector centrality">5.57E-4</data>
<data key="v-modularity">G7</data>
<data key="betweenness centrality">233862.127056</data>
<data key="weighted indegree">0.0</data>
<data key="weighted outdegree">28.0</data>
<data key="pagerank">1.999587</data>
<data key="weighted degree">28.0</data>
<data key="closeness centrality">3.6E-5</data>
<data key="size">11.357264</data>
<data key="r">165</data>
<data key="g">200</data>
<data key="b">27</data>
<data key="x">520.3283</data>
<data key="y">-3891.8145</data>
</node>
<node id="4875">
<data key="label">phosphatidylinositol-mediated signaling</data>
<data key="connections">528</data>
<data key="eigenvector centrality">0.0</data>
<data key="v-modularity">G6</data>
<data key="betweenness centrality">28.666667</data>
<data key="weighted indegree">57.34000015258789</data>
<data key="weighted outdegree">0.0</data>
<data key="pagerank">1.996044</data>
<data key="weighted degree">57.34000015258789</data>
<data key="closeness centrality">2.4E-5</data>
<data key="size">11.34971</data>
<data key="r">200</data>
<data key="g">27</data>
<data key="b">27</data>
<data key="x">-1712.5747</data>
<data key="y">-1680.329</data>
</node>
<node id="5221">
<data key="connections">447</data>
<data key="eigenvector centrality">0.0</data>
<data key="v-modularity">G7</data>
<data key="betweenness centrality">72491.328957</data>
<data key="weighted indegree">0.0</data>
<data key="weighted outdegree">11.649999618530273</data>
<data key="pagerank">1.977829</data>
<data key="weighted degree">11.649999618530273</data>
<data key="closeness centrality">2.4E-5</data>
<data key="size">11.31075</data>
<data key="r">165</data>
<data key="g">200</data>
<data key="b">27</data>
<data key="x">47.764687</data>
<data key="y">-2577.8179</data>
</node>
<node id="1185">
<data key="label">digestion</data>
<data key="connections">576</data>
<data key="eigenvector centrality">0.0</data>
<data key="v-modularity">G4</data>
<data key="betweenness centrality">18.666667</data>
<data key="weighted indegree">9.990000128746033</data>
<data key="weighted outdegree">0.0</data>
<data key="pagerank">1.966907</data>
<data key="weighted degree">9.990000128746033</data>
<data key="closeness centrality">2.0E-5</data>
<data key="size">11.287281</data>
<data key="r">200</data>
<data key="g">131</data>
<data key="b">27</data>
<data key="x">-994.04236</data>
<data key="y">-4337.5186</data>
</node>
<node id="6992">
<data key="label">transcription from RNA polymerase II promoter</data>
<data key="connections">406</data>
<data key="eigenvector centrality">0.0</data>
<data key="v-modularity">G8</data>
<data key="betweenness centrality">14690.481891</data>
<data key="weighted indegree">55.670000076293945</data>
<data key="weighted outdegree">0.0</data>
<data key="pagerank">1.951859</data>
<data key="weighted degree">55.670000076293945</data>
<data key="closeness centrality">2.3E-5</data>
<data key="size">11.254812</data>
<data key="r">62</data>
<data key="g">200</data>
<data key="b">27</data>
<data key="x">-517.2104</data>
<data key="y">-1297.8856</data>
</node>
<node id="139">
<data key="label">alanyl-tRNA aminoacylation</data>
<data key="connections">447</data>
<data key="eigenvector centrality">0.0</data>
<data key="v-modularity">G7</data>
<data key="betweenness centrality">21.0</data>
<data key="weighted indegree">24.669999957084656</data>
<data key="weighted outdegree">0.0</data>
<data key="pagerank">1.946693</data>
<data key="weighted degree">24.669999957084656</data>
<data key="closeness centrality">1.7E-5</data>
<data key="size">11.243629</data>
<data key="r">165</data>
<data key="g">200</data>
<data key="b">27</data>
<data key="x">760.22955</data>
<data key="y">-1825.1024</data>
</node>
<node id="174">
<data key="label">anion transport</data>
<data key="connections">543</data>
<data key="eigenvector centrality">0.0</data>
<data key="v-modularity">G5</data>
<data key="betweenness centrality">8525.652407</data>
<data key="weighted indegree">54.98999974131584</data>
<data key="weighted outdegree">0.0</data>
<data key="pagerank">1.941116</data>
<data key="weighted degree">54.98999974131584</data>
<data key="closeness centrality">2.4E-5</data>
<data key="size">11.231537</data>
<data key="r">200</data>
<data key="g">27</data>
<data key="b">131</data>
<data key="x">2485.9375</data>
<data key="y">1782.6307</data>
</node>
<node id="6907">
<data key="label">synapse organization</data>
<data key="connections">813</data>
<data key="eigenvector centrality">0.0</data>
<data key="v-modularity">G2</data>
<data key="betweenness centrality">43116.0</data>
<data key="weighted indegree">15.659999936819077</data>
<data key="weighted outdegree">0.0</data>
<data key="pagerank">1.926689</data>
<data key="weighted degree">15.659999936819077</data>
<data key="closeness centrality">2.6E-5</data>
<data key="size">11.200155</data>
<data key="r">27</data>
<data key="g">200</data>
<data key="b">96</data>
<data key="x">35.309868</data>
<data key="y">676.2355</data>
</node>
<node id="1032">
<data key="connections">1027</data>
<data key="eigenvector centrality">1.0E-6</data>
<data key="v-modularity">G1</data>
<data key="betweenness centrality">43116.0</data>
<data key="weighted indegree">0.0</data>
<data key="weighted outdegree">9.319999694824219</data>
<data key="pagerank">1.922492</data>
<data key="weighted degree">9.319999694824219</data>
<data key="closeness centrality">2.3E-5</data>
<data key="size">11.190998</data>
<data key="r">27</data>
<data key="g">96</data>
<data key="b">200</data>
<data key="x">-1165.713</data>
<data key="y">2129.186</data>
</node>
<node id="842">
<data key="label">cellular amino acid biosynthetic process</data>
<data key="connections">813</data>
<data key="eigenvector centrality">0.0</data>
<data key="v-modularity">G2</data>
<data key="betweenness centrality">81183.289513</data>
<data key="weighted indegree">11.989999860525131</data>
<data key="weighted outdegree">0.0</data>
<data key="pagerank">1.893732</data>
<data key="weighted degree">11.989999860525131</data>
<data key="closeness centrality">2.6E-5</data>
<data key="size">11.127911</data>
<data key="r">27</data>
<data key="g">200</data>
<data key="b">96</data>
<data key="x">1297.8478</data>
<data key="y">-3083.416</data>
</node>
<node id="1120">
<data key="connections">255</data>
<data key="eigenvector centrality">5.66E-4</data>
<data key="v-modularity">G10</data>
<data key="betweenness centrality">116428.797031</data>
<data key="weighted indegree">0.0</data>
<data key="weighted outdegree">23.309999465942383</data>
<data key="pagerank">1.887173</data>
<data key="weighted degree">23.309999465942383</data>
<data key="closeness centrality">3.6E-5</data>
<data key="size">11.11344</data>
<data key="r">165</data>
<data key="g">27</data>
<data key="b">200</data>
<data key="x">2036.7008</data>
<data key="y">-2546.0972</data>
</node>
<node id="1122">
<data key="connections">255</data>
<data key="eigenvector centrality">5.66E-4</data>
<data key="v-modularity">G10</data>
<data key="betweenness centrality">116428.797031</data>
<data key="weighted indegree">0.0</data>
<data key="weighted outdegree">28.0</data>
<data key="pagerank">1.887173</data>
<data key="weighted degree">28.0</data>
<data key="closeness centrality">3.6E-5</data>
<data key="size">11.11344</data>
<data key="r">165</data>
<data key="g">27</data>
<data key="b">200</data>
<data key="x">1999.6381</data>
<data key="y">-2530.0173</data>
</node>
<node id="1085">
<data key="connections">406</data>
<data key="eigenvector centrality">5.0E-6</data>
<data key="v-modularity">G8</data>
<data key="betweenness centrality">145205.653233</data>
<data key="weighted indegree">0.0</data>
<data key="weighted outdegree">18.0</data>
<data key="pagerank">1.873261</data>
<data key="weighted degree">18.0</data>
<data key="closeness centrality">2.8E-5</data>
<data key="size">11.08264</data>
<data key="r">62</data>
<data key="g">200</data>
<data key="b">27</data>
<data key="x">-1031.4056</data>
<data key="y">1797.0509</data>
</node>
<node id="1134">
<data key="connections">543</data>
<data key="eigenvector centrality">9.2E-5</data>
<data key="v-modularity">G5</data>
<data key="betweenness centrality">468865.582491</data>
<data key="weighted indegree">0.0</data>
<data key="weighted outdegree">6.030000150203705</data>
<data key="pagerank">1.871994</data>
<data key="weighted degree">6.030000150203705</data>
<data key="closeness centrality">3.3E-5</data>
<data key="size">11.079826</data>
<data key="r">200</data>
<data key="g">27</data>
<data key="b">131</data>
<data key="x">-2936.0303</data>
<data key="y">-4683.5635</data>
</node>
<node id="1485">
<data key="label">fatty acid beta-oxidation</data>
<data key="connections">813</data>
<data key="eigenvector centrality">5.0E-6</data>
<data key="v-modularity">G2</data>
<data key="betweenness centrality">13.694286</data>
<data key="weighted indegree">27.65999984741211</data>
<data key="weighted outdegree">0.0</data>
<data key="pagerank">1.853657</data>
<data key="weighted degree">27.65999984741211</data>
<data key="closeness centrality">3.0E-5</data>
<data key="size">11.038994</data>
<data key="r">27</data>
<data key="g">200</data>
<data key="b">96</data>
<data key="x">830.1906</data>
<data key="y">1340.358</data>
</node>
<node id="1603">
<data key="label">glucose metabolic process</data>
<data key="connections">813</data>
<data key="eigenvector centrality">1.0E-6</data>
<data key="v-modularity">G2</data>
<data key="betweenness centrality">177.115953</data>
<data key="weighted indegree">27.329999923706055</data>
<data key="weighted outdegree">0.0</data>
<data key="pagerank">1.85041</data>
<data key="weighted degree">27.329999923706055</data>
<data key="closeness centrality">2.6E-5</data>
<data key="size">11.031737</data>
<data key="r">27</data>
<data key="g">200</data>
<data key="b">96</data>
<data key="x">-1447.8457</data>
<data key="y">-1686.4353</data>
</node>
<node id="648">
<data key="connections">543</data>
<data key="eigenvector centrality">7.1E-5</data>
<data key="v-modularity">G5</data>
<data key="betweenness centrality">41234.253521</data>
<data key="weighted indegree">0.0</data>
<data key="weighted outdegree">8.0</data>
<data key="pagerank">1.835138</data>
<data key="weighted degree">8.0</data>
<data key="closeness centrality">3.0E-5</data>
<data key="size">10.997498</data>
<data key="r">200</data>
<data key="g">27</data>
<data key="b">131</data>
<data key="x">4996.454</data>
<data key="y">729.13135</data>
</node>
<node id="1459">
<data key="label">ER to Golgi vesicle-mediated transport</data>
<data key="connections">255</data>
<data key="eigenvector centrality">0.0</data>
<data key="v-modularity">G10</data>
<data key="betweenness centrality">2408.392742</data>
<data key="weighted indegree">22.660000205039978</data>
<data key="weighted outdegree">0.0</data>
<data key="pagerank">1.829867</data>
<data key="weighted degree">22.660000205039978</data>
<data key="closeness centrality">2.5E-5</data>
<data key="size">10.985639</data>
<data key="r">165</data>
<data key="g">27</data>
<data key="b">200</data>
<data key="x">3055.8232</data>
<data key="y">-1174.8173</data>
</node>
<node id="325">
<data key="label">base-excision repair</data>
<data key="connections">389</data>
<data key="eigenvector centrality">2.0E-6</data>
<data key="v-modularity">G9</data>
<data key="betweenness centrality">20667.242188</data>
<data key="weighted indegree">26.010000228881836</data>
<data key="weighted outdegree">0.0</data>
<data key="pagerank">1.807894</data>
<data key="weighted degree">26.010000228881836</data>
<data key="closeness centrality">2.9E-5</data>
<data key="size">10.9359665</data>
<data key="r">62</data>
<data key="g">27</data>
<data key="b">200</data>
<data key="x">487.07626</data>
<data key="y">2257.2092</data>
</node>
<node id="239">
<data key="label">ATP biosynthetic process</data>
<data key="connections">543</data>
<data key="eigenvector centrality">0.0</data>
<data key="v-modularity">G5</data>
<data key="betweenness centrality">14.185714</data>
<data key="weighted indegree">116.34000015258789</data>
<data key="weighted outdegree">0.0</data>
<data key="pagerank">1.806988</data>
<data key="weighted degree">116.34000015258789</data>
<data key="closeness centrality">2.4E-5</data>
<data key="size">10.93391</data>
<data key="r">200</data>
<data key="g">27</data>
<data key="b">131</data>
<data key="x">2856.5503</data>
<data key="y">2092.8723</data>
</node>
<node id="2177">
<data key="label">isocitrate metabolic process</data>
<data key="connections">813</data>
<data key="eigenvector centrality">1.0E-6</data>
<data key="v-modularity">G2</data>
<data key="betweenness centrality">22.871942</data>
<data key="weighted indegree">47.00000011920929</data>
<data key="weighted outdegree">0.0</data>
<data key="pagerank">1.804144</data>
<data key="weighted degree">47.00000011920929</data>
<data key="closeness centrality">2.6E-5</data>
<data key="size">10.927452</data>
<data key="r">27</data>
<data key="g">200</data>
<data key="b">96</data>
<data key="x">470.15747</data>
<data key="y">785.913</data>
</node>
<node id="7494">
<data key="label">transposition</data>
<data key="connections">785</data>
<data key="eigenvector centrality">0.0</data>
<data key="v-modularity">G3</data>
<data key="betweenness centrality">10.0</data>
<data key="weighted indegree">14.00000011920929</data>
<data key="weighted outdegree">0.0</data>
<data key="pagerank">1.803884</data>
<data key="weighted degree">14.00000011920929</data>
<data key="closeness centrality">1.9E-5</data>
<data key="size">10.926861</data>
<data key="r">27</data>
<data key="g">200</data>
<data key="b">200</data>
<data key="x">-389.0678</data>
<data key="y">1170.5049</data>
</node>
<node id="6404">
<data key="label">regulation of protein phosphatase type 2A activity</data>
<data key="connections">576</data>
<data key="eigenvector centrality">0.0</data>
<data key="v-modularity">G4</data>
<data key="betweenness centrality">28754.0</data>
<data key="weighted indegree">21.99999988079071</data>
<data key="weighted outdegree">0.0</data>
<data key="pagerank">1.803469</data>
<data key="weighted degree">21.99999988079071</data>
<data key="closeness centrality">2.3E-5</data>
<data key="size">10.925918</data>
<data key="r">200</data>
<data key="g">131</data>
<data key="b">27</data>
<data key="x">-1969.7277</data>
<data key="y">-566.351</data>
</node>
<node id="5471">
<data key="label">protein kinase C-activating G-protein coupled receptor signaling pathway</data>
<data key="connections">528</data>
<data key="eigenvector centrality">0.0</data>
<data key="v-modularity">G6</data>
<data key="betweenness centrality">357.57677</data>
<data key="weighted indegree">30.65999987721443</data>
<data key="weighted outdegree">0.0</data>
<data key="pagerank">1.770985</data>
<data key="weighted degree">30.65999987721443</data>
<data key="closeness centrality">2.5E-5</data>
<data key="size">10.851669</data>
<data key="r">200</data>
<data key="g">27</data>
<data key="b">27</data>
<data key="x">-1521.3481</data>
<data key="y">-1606.561</data>
</node>
<node id="62">
<data key="connections">528</data>
<data key="eigenvector centrality">1.8E-5</data>
<data key="v-modularity">G6</data>
<data key="betweenness centrality">41041.256262</data>
<data key="weighted indegree">0.0</data>
<data key="weighted outdegree">18.0</data>
<data key="pagerank">1.745724</data>
<data key="weighted degree">18.0</data>
<data key="closeness centrality">3.0E-5</data>
<data key="size">10.79333</data>
<data key="r">200</data>
<data key="g">27</data>
<data key="b">27</data>
<data key="x">-2113.814</data>
<data key="y">-2125.456</data>
</node>
<node id="2158">
<data key="connections">543</data>
<data key="eigenvector centrality">6.7E-5</data>
<data key="v-modularity">G5</data>
<data key="betweenness centrality">31635.26767</data>
<data key="weighted indegree">0.0</data>
<data key="weighted outdegree">56.0</data>
<data key="pagerank">1.738831</data>
<data key="weighted degree">56.0</data>
<data key="closeness centrality">3.0E-5</data>
<data key="size">10.777317</data>
<data key="r">200</data>
<data key="g">27</data>
<data key="b">131</data>
<data key="x">3032.9436</data>
<data key="y">1939.599</data>
</node>
<node id="6899">
<data key="label">sulfate transmembrane transport</data>
<data key="connections">543</data>
<data key="eigenvector centrality">3.0E-6</data>
<data key="v-modularity">G5</data>
<data key="betweenness centrality">1462.623613</data>
<data key="weighted indegree">18.680000245571136</data>
<data key="weighted outdegree">0.0</data>
<data key="pagerank">1.73289</data>
<data key="weighted degree">18.680000245571136</data>
<data key="closeness centrality">2.9E-5</data>
<data key="size">10.763485</data>
<data key="r">200</data>
<data key="g">27</data>
<data key="b">131</data>
<data key="x">3373.422</data>
<data key="y">1316.6761</data>
</node>
<node id="1873">
<data key="label">immune system process</data>
<data key="connections">576</data>
<data key="eigenvector centrality">2.0E-6</data>
<data key="v-modularity">G4</data>
<data key="betweenness centrality">66234.71028</data>
<data key="weighted indegree">33.3400000333786</data>
<data key="weighted outdegree">0.0</data>
<data key="pagerank">1.728525</data>
<data key="weighted degree">33.3400000333786</data>
<data key="closeness centrality">2.9E-5</data>
<data key="size">10.753304</data>
<data key="r">200</data>
<data key="g">131</data>
<data key="b">27</data>
<data key="x">-1173.326</data>
<data key="y">1399.0789</data>
</node>
<node id="1885">
<data key="label">innate immune response</data>
<data key="connections">576</data>
<data key="eigenvector centrality">2.0E-6</data>
<data key="v-modularity">G4</data>
<data key="betweenness centrality">66234.71028</data>
<data key="weighted indegree">33.3400000333786</data>
<data key="weighted outdegree">0.0</data>
<data key="pagerank">1.728525</data>
<data key="weighted degree">33.3400000333786</data>
<data key="closeness centrality">2.9E-5</data>
<data key="size">10.753304</data>
<data key="r">200</data>
<data key="g">131</data>
<data key="b">27</data>
<data key="x">-1177.9447</data>
<data key="y">1424.8712</data>
</node>
<node id="2131">
<data key="connections">543</data>
<data key="eigenvector centrality">6.2E-4</data>
<data key="v-modularity">G5</data>
<data key="betweenness centrality">109126.324839</data>
<data key="weighted indegree">0.0</data>
<data key="weighted outdegree">2.640000104904175</data>
<data key="pagerank">1.71378</data>
<data key="weighted degree">2.640000104904175</data>
<data key="closeness centrality">3.7E-5</data>
<data key="size">10.718784</data>
<data key="r">200</data>
<data key="g">27</data>
<data key="b">131</data>
<data key="x">-4473.0986</data>
<data key="y">-4683.5635</data>
</node>
<node id="3671">
<data key="label">metal ion transport</data>
<data key="connections">543</data>
<data key="eigenvector centrality">1.0E-6</data>
<data key="v-modularity">G5</data>
<data key="betweenness centrality">15468.115868</data>
<data key="weighted indegree">19.99999988079071</data>
<data key="weighted outdegree">0.0</data>
<data key="pagerank">1.710941</data>
<data key="weighted degree">19.99999988079071</data>
<data key="closeness centrality">2.9E-5</data>
<data key="size">10.712117</data>
<data key="r">200</data>
<data key="g">27</data>
<data key="b">131</data>
<data key="x">2746.7117</data>
<data key="y">823.8648</data>
</node>
<node id="6905">
<data key="label">superoxide metabolic process</data>
<data key="connections">813</data>
<data key="eigenvector centrality">1.0E-6</data>
<data key="v-modularity">G2</data>
<data key="betweenness centrality">12.666667</data>
<data key="weighted indegree">17.340000092983246</data>
<data key="weighted outdegree">0.0</data>
<data key="pagerank">1.698512</data>
<data key="weighted degree">17.340000092983246</data>
<data key="closeness centrality">2.6E-5</data>
<data key="size">10.682842</data>
<data key="r">27</data>
<data key="g">200</data>
<data key="b">96</data>
<data key="x">-148.86507</data>
<data key="y">2805.756</data>
</node>
<node id="1867">
<data key="label">immune response</data>
<data key="connections">1027</data>
<data key="eigenvector centrality">2.0E-6</data>
<data key="v-modularity">G1</data>
<data key="betweenness centrality">17797.682993</data>
<data key="weighted indegree">18.330000042915344</data>
<data key="weighted outdegree">0.0</data>
<data key="pagerank">1.692727</data>
<data key="weighted degree">18.330000042915344</data>
<data key="closeness centrality">3.0E-5</data>
<data key="size">10.66917</data>
<data key="r">27</data>
<data key="g">96</data>
<data key="b">200</data>
<data key="x">1390.5559</data>
<data key="y">-169.19606</data>
</node>
<node id="4882">
<data key="label">phospholipid translocation</data>
<data key="connections">1027</data>
<data key="eigenvector centrality">4.0E-6</data>
<data key="v-modularity">G1</data>
<data key="betweenness centrality">10.0</data>
<data key="weighted indegree">41.65999984741211</data>
<data key="weighted outdegree">0.0</data>
<data key="pagerank">1.681329</data>
<data key="weighted degree">41.65999984741211</data>
<data key="closeness centrality">2.8E-5</data>
<data key="size">10.642144</data>
<data key="r">27</data>
<data key="g">96</data>
<data key="b">200</data>
<data key="x">1186.9829</data>
<data key="y">-230.5535</data>
</node>
<node id="4883">
<data key="label">phospholipid transport</data>
<data key="connections">1027</data>
<data key="eigenvector centrality">4.0E-6</data>
<data key="v-modularity">G1</data>
<data key="betweenness centrality">10.0</data>
<data key="weighted indegree">41.65999984741211</data>
<data key="weighted outdegree">0.0</data>
<data key="pagerank">1.681329</data>
<data key="weighted degree">41.65999984741211</data>
<data key="closeness centrality">2.8E-5</data>
<data key="size">10.642144</data>
<data key="r">27</data>
<data key="g">96</data>
<data key="b">200</data>
<data key="x">1199.2476</data>
<data key="y">-214.4783</data>
</node>
<node id="1177">
<data key="label">dicarboxylic acid transport</data>
<data key="connections">543</data>
<data key="eigenvector centrality">0.0</data>
<data key="v-modularity">G5</data>
<data key="betweenness centrality">14.0</data>
<data key="weighted indegree">14.999999970197678</data>
<data key="weighted outdegree">0.0</data>
<data key="pagerank">1.660624</data>
<data key="weighted degree">14.999999970197678</data>
<data key="closeness centrality">2.4E-5</data>
<data key="size">10.59275</data>
<data key="r">200</data>
<data key="g">27</data>
<data key="b">131</data>
<data key="x">3372.0269</data>
<data key="y">1493.0569</data>
</node>
<node id="134">
<data key="connections">528</data>
<data key="eigenvector centrality">6.0E-6</data>
<data key="v-modularity">G6</data>
<data key="betweenness centrality">66049.545546</data>
<data key="weighted indegree">0.0</data>
<data key="weighted outdegree">10.019999742507935</data>
<data key="pagerank">1.639083</data>
<data key="weighted degree">10.019999742507935</data>
<data key="closeness centrality">3.0E-5</data>
<data key="size">10.540939</data>
<data key="r">200</data>
<data key="g">27</data>
<data key="b">27</data>
<data key="x">-3649.6155</data>
<data key="y">893.04474</data>
</node>
<node id="4834">
<data key="label">phenylalanyl-tRNA aminoacylation</data>
<data key="connections">447</data>
<data key="eigenvector centrality">0.0</data>
<data key="v-modularity">G7</data>
<data key="betweenness centrality">29565.641376</data>
<data key="weighted indegree">6.000000059604645</data>
<data key="weighted outdegree">0.0</data>
<data key="pagerank">1.639001</data>
<data key="weighted degree">6.000000059604645</data>
<data key="closeness centrality">2.2E-5</data>
<data key="size">10.540741</data>
<data key="r">165</data>
<data key="g">200</data>
<data key="b">27</data>
<data key="x">1822.1603</data>
<data key="y">-3167.1697</data>
</node>
<node id="6360">
<data key="label">regulation of gene expression</data>
<data key="connections">1027</data>
<data key="eigenvector centrality">1.0E-6</data>
<data key="v-modularity">G1</data>
<data key="betweenness centrality">71839.0</data>
<data key="weighted indegree">36.329999923706055</data>
<data key="weighted outdegree">0.0</data>
<data key="pagerank">1.638785</data>
<data key="weighted degree">36.329999923706055</data>
<data key="closeness centrality">2.8E-5</data>
<data key="size">10.540219</data>
<data key="r">27</data>
<data key="g">96</data>
<data key="b">200</data>
<data key="x">940.67847</data>
<data key="y">118.68648</data>
</node>
<node id="2120">
<data key="connections">543</data>
<data key="eigenvector centrality">6.8E-5</data>
<data key="v-modularity">G5</data>
<data key="betweenness centrality">19199.490882</data>
<data key="weighted indegree">0.0</data>
<data key="weighted outdegree">32.0</data>
<data key="pagerank">1.62693</data>
<data key="weighted degree">32.0</data>
<data key="closeness centrality">3.0E-5</data>
<data key="size">10.511515</data>
<data key="r">200</data>
<data key="g">27</data>
<data key="b">131</data>
<data key="x">3309.4165</data>
<data key="y">2221.6206</data>
</node>
<node id="2333">
<data key="label">malate metabolic process</data>
<data key="connections">813</data>
<data key="eigenvector centrality">1.0E-6</data>
<data key="v-modularity">G2</data>
<data key="betweenness centrality">80.080017</data>
<data key="weighted indegree">33.65999984741211</data>
<data key="weighted outdegree">0.0</data>
<data key="pagerank">1.626571</data>
<data key="weighted degree">33.65999984741211</data>
<data key="closeness centrality">2.6E-5</data>
<data key="size">10.510643</data>
<data key="r">27</data>
<data key="g">200</data>
<data key="b">96</data>
<data key="x">30.37185</data>
<data key="y">518.9424</data>
</node>
<node id="6895">
<data key="label">steroid biosynthetic process</data>
<data key="connections">813</data>
<data key="eigenvector centrality">1.0E-6</data>
<data key="v-modularity">G2</data>
<data key="betweenness centrality">10.0</data>
<data key="weighted indegree">8.680000185966492</data>
<data key="weighted outdegree">0.0</data>
<data key="pagerank">1.613779</data>
<data key="weighted degree">8.680000185966492</data>
<data key="closeness centrality">2.6E-5</data>
<data key="size">10.479515</data>
<data key="r">27</data>
<data key="g">200</data>
<data key="b">96</data>
<data key="x">-2520.0554</data>
<data key="y">-1043.3601</data>
</node>
<node id="957">
<data key="label">chloride transport</data>
<data key="connections">543</data>
<data key="eigenvector centrality">0.0</data>
<data key="v-modularity">G5</data>
<data key="betweenness centrality">134.022828</data>
<data key="weighted indegree">25.989999890327454</data>
<data key="weighted outdegree">0.0</data>
<data key="pagerank">1.601198</data>
<data key="weighted degree">25.989999890327454</data>
<data key="closeness centrality">2.4E-5</data>
<data key="size">10.448744</data>
<data key="r">200</data>
<data key="g">27</data>
<data key="b">131</data>
<data key="x">3231.1692</data>
<data key="y">2229.9104</data>
</node>
<node id="3902">
<data key="connections">389</data>
<data key="eigenvector centrality">1.1E-5</data>
<data key="v-modularity">G9</data>
<data key="betweenness centrality">603924.835705</data>
<data key="weighted indegree">0.0</data>
<data key="weighted outdegree">38.35000038146973</data>
<data key="pagerank">1.595393</data>
<data key="weighted degree">38.35000038146973</data>
<data key="closeness centrality">3.1E-5</data>
<data key="size">10.434492</data>
<data key="r">62</data>
<data key="g">27</data>
<data key="b">200</data>
<data key="x">900.1957</data>
<data key="y">-862.95807</data>
</node>
<node id="7292">
<data key="label">transmembrane receptor protein serine/threonine kinase signaling pathway</data>
<data key="connections">528</data>
<data key="eigenvector centrality">0.0</data>
<data key="v-modularity">G6</data>
<data key="betweenness centrality">10.5</data>
<data key="weighted indegree">15.319999933242798</data>
<data key="weighted outdegree">0.0</data>
<data key="pagerank">1.567793</data>
<data key="weighted degree">15.319999933242798</data>
<data key="closeness centrality">2.5E-5</data>
<data key="size">10.366274</data>
<data key="r">200</data>
<data key="g">27</data>
<data key="b">27</data>
<data key="x">-2802.0066</data>
<data key="y">-1600.2394</data>
</node>
<node id="4298">
<data key="label">nucleotide biosynthetic process</data>
<data key="connections">389</data>
<data key="eigenvector centrality">0.0</data>
<data key="v-modularity">G9</data>
<data key="betweenness centrality">21027.872529</data>
<data key="weighted indegree">8.670000076293945</data>
<data key="weighted outdegree">0.0</data>
<data key="pagerank">1.549848</data>
<data key="weighted degree">8.670000076293945</data>
<data key="closeness centrality">2.7E-5</data>
<data key="size">10.321501</data>
<data key="r">62</data>
<data key="g">27</data>
<data key="b">200</data>
<data key="x">338.6462</data>
<data key="y">-2430.4773</data>
</node>
<node id="1021">
<data key="connections">543</data>
<data key="eigenvector centrality">5.91E-4</data>
<data key="v-modularity">G5</data>
<data key="betweenness centrality">60438.880383</data>
<data key="weighted indegree">0.0</data>
<data key="weighted outdegree">20.0</data>
<data key="pagerank">1.530576</data>
<data key="weighted degree">20.0</data>
<data key="closeness centrality">3.6E-5</data>
<data key="size">10.273039</data>
<data key="r">200</data>
<data key="g">27</data>
<data key="b">131</data>
<data key="x">2550.2795</data>
<data key="y">1331.4952</data>
</node>
<node id="6355">
<data key="connections">406</data>
<data key="eigenvector centrality">5.0E-6</data>
<data key="v-modularity">G8</data>
<data key="betweenness centrality">121803.940363</data>
<data key="weighted indegree">0.0</data>
<data key="weighted outdegree">23.350000381469727</data>
<data key="pagerank">1.518618</data>
<data key="weighted degree">23.350000381469727</data>
<data key="closeness centrality">2.8E-5</data>
<data key="size">10.242769</data>
<data key="r">62</data>
<data key="g">200</data>
<data key="b">27</data>
<data key="x">-783.6089</data>
<data key="y">1519.243</data>
</node>
<node id="655">
<data key="connections">543</data>
<data key="eigenvector centrality">7.2E-5</data>
<data key="v-modularity">G5</data>
<data key="betweenness centrality">26932.391594</data>
<data key="weighted indegree">0.0</data>
<data key="weighted outdegree">35.0</data>
<data key="pagerank">1.516572</data>
<data key="weighted degree">35.0</data>
<data key="closeness centrality">3.0E-5</data>
<data key="size">10.237574</data>
<data key="r">200</data>
<data key="g">27</data>
<data key="b">131</data>
<data key="x">3136.0186</data>
<data key="y">1878.3552</data>
</node>
<node id="1405">
<data key="connections">543</data>
<data key="eigenvector centrality">6.22E-4</data>
<data key="v-modularity">G5</data>
<data key="betweenness centrality">71860.77935</data>
<data key="weighted indegree">0.0</data>
<data key="weighted outdegree">31.979999542236328</data>
<data key="pagerank">1.514328</data>
<data key="weighted degree">31.979999542236328</data>
<data key="closeness centrality">3.7E-5</data>
<data key="size">10.231871</data>
<data key="r">200</data>
<data key="g">27</data>
<data key="b">131</data>
<data key="x">3244.266</data>
<data key="y">1460.0127</data>
</node>
<node id="914">
<data key="connections">389</data>
<data key="eigenvector centrality">3.0E-6</data>
<data key="v-modularity">G9</data>
<data key="betweenness centrality">20603.186594</data>
<data key="weighted indegree">0.0</data>
<data key="weighted outdegree">25.979999542236328</data>
<data key="pagerank">1.501535</data>
<data key="weighted degree">25.979999542236328</data>
<data key="closeness centrality">2.7E-5</data>
<data key="size">10.199253</data>
<data key="r">62</data>
<data key="g">27</data>
<data key="b">200</data>
<data key="x">316.34357</data>
<data key="y">2147.621</data>
</node>
<node id="915">
<data key="connections">389</data>
<data key="eigenvector centrality">3.0E-6</data>
<data key="v-modularity">G9</data>
<data key="betweenness centrality">20603.186594</data>
<data key="weighted indegree">0.0</data>
<data key="weighted outdegree">25.979999542236328</data>
<data key="pagerank">1.501535</data>
<data key="weighted degree">25.979999542236328</data>
<data key="closeness centrality">2.7E-5</data>
<data key="size">10.199253</data>
<data key="r">62</data>
<data key="g">27</data>
<data key="b">200</data>
<data key="x">316.18573</data>
<data key="y">2178.4238</data>
</node>
<node id="6760">
<data key="label">semaphorin-plexin signaling pathway</data>
<data key="connections">576</data>
<data key="eigenvector centrality">0.0</data>
<data key="v-modularity">G4</data>
<data key="betweenness centrality">14382.248485</data>
<data key="weighted indegree">28.0</data>
<data key="weighted outdegree">0.0</data>
<data key="pagerank">1.487762</data>
<data key="weighted degree">28.0</data>
<data key="closeness centrality">2.3E-5</data>
<data key="size">10.163932</data>
<data key="r">200</data>
<data key="g">131</data>
<data key="b">27</data>
<data key="x">-1863.6428</data>
<data key="y">-598.6163</data>
</node>
<node id="916">
<data key="connections">389</data>
<data key="eigenvector centrality">3.0E-6</data>
<data key="v-modularity">G9</data>
<data key="betweenness centrality">11790.233777</data>
<data key="weighted indegree">0.0</data>
<data key="weighted outdegree">30.0</data>
<data key="pagerank">1.482968</data>
<data key="weighted degree">30.0</data>
<data key="closeness centrality">2.7E-5</data>
<data key="size">10.151588</data>
<data key="r">62</data>
<data key="g">27</data>
<data key="b">200</data>
<data key="x">16.5367</data>
<data key="y">1549.8293</data>
</node>
<node id="1060">
<data key="label">cysteinyl-tRNA aminoacylation</data>
<data key="connections">447</data>
<data key="eigenvector centrality">0.0</data>
<data key="v-modularity">G7</data>
<data key="betweenness centrality">24849.245102</data>
<data key="weighted indegree">19.330000013113022</data>
<data key="weighted outdegree">0.0</data>
<data key="pagerank">1.480949</data>
<data key="weighted degree">19.330000013113022</data>
<data key="closeness centrality">2.6E-5</data>
<data key="size">10.14638</data>
<data key="r">165</data>
<data key="g">200</data>
<data key="b">27</data>
<data key="x">612.09406</data>
<data key="y">-1029.8257</data>
</node>
<node id="3940">
<data key="label">negative regulation of apoptotic process</data>
<data key="connections">528</data>
<data key="eigenvector centrality">0.0</data>
<data key="v-modularity">G6</data>
<data key="betweenness centrality">24942.331582</data>
<data key="weighted indegree">7.339999973773956</data>
<data key="weighted outdegree">0.0</data>
<data key="pagerank">1.480143</data>
<data key="weighted degree">7.339999973773956</data>
<data key="closeness centrality">2.6E-5</data>
<data key="size">10.1443</data>
<data key="r">200</data>
<data key="g">27</data>
<data key="b">27</data>
<data key="x">-2564.6313</data>
<data key="y">2235.2803</data>
</node>
<node id="5569">
<data key="label">protein secretion</data>
<data key="connections">1027</data>
<data key="eigenvector centrality">1.0E-6</data>
<data key="v-modularity">G1</data>
<data key="betweenness centrality">28746.0</data>
<data key="weighted indegree">15.34000015258789</data>
<data key="weighted outdegree">0.0</data>
<data key="pagerank">1.471093</data>
<data key="weighted degree">15.34000015258789</data>
<data key="closeness centrality">2.8E-5</data>
<data key="size">10.120895</data>
<data key="r">27</data>
<data key="g">96</data>
<data key="b">200</data>
<data key="x">592.18256</data>
<data key="y">-124.226906</data>
</node>
<node id="3842">
<data key="label">mitotic sister chromatid cohesion</data>
<data key="connections">389</data>
<data key="eigenvector centrality">0.0</data>
<data key="v-modularity">G9</data>
<data key="betweenness centrality">1354.056824</data>
<data key="weighted indegree">41.010000228881836</data>
<data key="weighted outdegree">0.0</data>
<data key="pagerank">1.462022</data>
<data key="weighted degree">41.010000228881836</data>
<data key="closeness centrality">2.2E-5</data>
<data key="size">10.09734</data>
<data key="r">62</data>
<data key="g">27</data>
<data key="b">200</data>
<data key="x">279.01514</data>
<data key="y">1556.6482</data>
</node>
<node id="6311">
<data key="label">regulation of anion transmembrane transport</data>
<data key="connections">543</data>
<data key="eigenvector centrality">0.0</data>
<data key="v-modularity">G5</data>
<data key="betweenness centrality">304.906066</data>
<data key="weighted indegree">49.989999771118164</data>
<data key="weighted outdegree">0.0</data>
<data key="pagerank">1.46039</data>
<data key="weighted degree">49.989999771118164</data>
<data key="closeness centrality">2.4E-5</data>
<data key="size">10.093092</data>
<data key="r">200</data>
<data key="g">27</data>
<data key="b">131</data>
<data key="x">2459.599</data>
<data key="y">1781.656</data>
</node>
<node id="1647">
<data key="label">glycerol-3-phosphate metabolic process</data>
<data key="connections">813</data>
<data key="eigenvector centrality">1.0E-6</data>
<data key="v-modularity">G2</data>
<data key="betweenness centrality">84.151573</data>
<data key="weighted indegree">18.34000015258789</data>
<data key="weighted outdegree">0.0</data>
<data key="pagerank">1.459612</data>
<data key="weighted degree">18.34000015258789</data>
<data key="closeness centrality">2.6E-5</data>
<data key="size">10.091066</data>
<data key="r">27</data>
<data key="g">200</data>
<data key="b">96</data>
<data key="x">-50.465748</data>
<data key="y">-731.30304</data>
</node>
<node id="1409">
<data key="connections">543</data>
<data key="eigenvector centrality">6.23E-4</data>
<data key="v-modularity">G5</data>
<data key="betweenness centrality">62898.739962</data>
<data key="weighted indegree">0.0</data>
<data key="weighted outdegree">48.0</data>
<data key="pagerank">1.451987</data>
<data key="weighted degree">48.0</data>
<data key="closeness centrality">3.7E-5</data>
<data key="size">10.071169</data>
<data key="r">200</data>
<data key="g">27</data>
<data key="b">131</data>
<data key="x">3152.8162</data>
<data key="y">1415.7041</data>
</node>
<node id="713">
<data key="connections">1027</data>
<data key="eigenvector centrality">5.55E-4</data>
<data key="v-modularity">G1</data>
<data key="betweenness centrality">238414.485799</data>
<data key="weighted indegree">0.0</data>
<data key="weighted outdegree">13.350000381469727</data>
<data key="pagerank">1.451356</data>
<data key="weighted degree">13.350000381469727</data>
<data key="closeness centrality">3.5E-5</data>
<data key="size">10.069519</data>
<data key="r">27</data>
<data key="g">96</data>
<data key="b">200</data>
<data key="x">-1456.9825</data>
<data key="y">1537.6368</data>
</node>
<node id="937">
<data key="connections">576</data>
<data key="eigenvector centrality">2.4E-5</data>
<data key="v-modularity">G4</data>
<data key="betweenness centrality">29649.636651</data>
<data key="weighted indegree">0.0</data>
<data key="weighted outdegree">11.649999618530273</data>
<data key="pagerank">1.448194</data>
<data key="weighted degree">11.649999618530273</data>
<data key="closeness centrality">2.8E-5</data>
<data key="size">10.061247</data>
<data key="r">200</data>
<data key="g">131</data>
<data key="b">27</data>
<data key="x">-3447.6199</data>
<data key="y">1075.5852</data>
</node>
<node id="2144">
<data key="connections">543</data>
<data key="eigenvector centrality">6.8E-5</data>
<data key="v-modularity">G5</data>
<data key="betweenness centrality">6734.498472</data>
<data key="weighted indegree">0.0</data>
<data key="weighted outdegree">9.31000030040741</data>
<data key="pagerank">1.439374</data>
<data key="weighted degree">9.31000030040741</data>
<data key="closeness centrality">3.0E-5</data>
<data key="size">10.038105</data>
<data key="r">200</data>
<data key="g">27</data>
<data key="b">131</data>
<data key="x">4246.8145</data>
<data key="y">2354.0603</data>
</node>
<node id="61">
<data key="label">activation of MAPKK activity</data>
<data key="connections">528</data>
<data key="eigenvector centrality">0.0</data>
<data key="v-modularity">G6</data>
<data key="betweenness centrality">188.538901</data>
<data key="weighted indegree">30.670000076293945</data>
<data key="weighted outdegree">0.0</data>
<data key="pagerank">1.438237</data>
<data key="weighted degree">30.670000076293945</data>
<data key="closeness centrality">2.5E-5</data>
<data key="size">10.035115</data>
<data key="r">200</data>
<data key="g">27</data>
<data key="b">27</data>
<data key="x">-1990.8442</data>
<data key="y">-1546.6575</data>
</node>
<node id="645">
<data key="connections">543</data>
<data key="eigenvector centrality">7.2E-5</data>
<data key="v-modularity">G5</data>
<data key="betweenness centrality">7647.91327</data>
<data key="weighted indegree">0.0</data>
<data key="weighted outdegree">60.69000053405762</data>
<data key="pagerank">1.437927</data>
<data key="weighted degree">60.69000053405762</data>
<data key="closeness centrality">3.0E-5</data>
<data key="size">10.0343</data>
<data key="r">200</data>
<data key="g">27</data>
<data key="b">131</data>
<data key="x">3201.6335</data>
<data key="y">1737.0002</data>
</node>
<node id="874">
<data key="label">cellular carbohydrate metabolic process</data>
<data key="connections">813</data>
<data key="eigenvector centrality">1.0E-6</data>
<data key="v-modularity">G2</data>
<data key="betweenness centrality">16488.931896</data>
<data key="weighted indegree">25.34000015258789</data>
<data key="weighted outdegree">0.0</data>
<data key="pagerank">1.437375</data>
<data key="weighted degree">25.34000015258789</data>
<data key="closeness centrality">2.8E-5</data>
<data key="size">10.032846</data>
<data key="r">27</data>
<data key="g">200</data>
<data key="b">96</data>
<data key="x">757.0721</data>
<data key="y">814.045</data>
</node>
<node id="975">
<data key="connections">406</data>
<data key="eigenvector centrality">5.0E-6</data>
<data key="v-modularity">G8</data>
<data key="betweenness centrality">22970.624093</data>
<data key="weighted indegree">0.0</data>
<data key="weighted outdegree">1.6500000655651093</data>
<data key="pagerank">1.432237</data>
<data key="weighted degree">1.6500000655651093</data>
<data key="closeness centrality">2.7E-5</data>
<data key="size">10.019311</data>
<data key="r">62</data>
<data key="g">200</data>
<data key="b">27</data>
<data key="x">2195.1206</data>
<data key="y">5000.0</data>
</node>
<node id="979">
<data key="connections">406</data>
<data key="eigenvector centrality">5.0E-6</data>
<data key="v-modularity">G8</data>
<data key="betweenness centrality">22970.624093</data>
<data key="weighted indegree">0.0</data>
<data key="weighted outdegree">5.0</data>
<data key="pagerank">1.432237</data>
<data key="weighted degree">5.0</data>
<data key="closeness centrality">2.7E-5</data>
<data key="size">10.019311</data>
<data key="r">62</data>
<data key="g">200</data>
<data key="b">27</data>
<data key="x">-4015.0251</data>
<data key="y">1721.9963</data>
</node>
<node id="982">
<data key="connections">406</data>
<data key="eigenvector centrality">5.0E-6</data>
<data key="v-modularity">G8</data>
<data key="betweenness centrality">22970.624093</data>
<data key="weighted indegree">0.0</data>
<data key="weighted outdegree">6.650000214576721</data>
<data key="pagerank">1.432237</data>
<data key="weighted degree">6.650000214576721</data>
<data key="closeness centrality">2.7E-5</data>
<data key="size">10.019311</data>
<data key="r">62</data>
<data key="g">200</data>
<data key="b">27</data>
<data key="x">3310.2043</data>
<data key="y">-2353.0881</data>
</node>
<node id="725">
<data key="label">cell cycle arrest</data>
<data key="connections">528</data>
<data key="eigenvector centrality">0.0</data>
<data key="v-modularity">G6</data>
<data key="betweenness centrality">28746.0</data>
<data key="weighted indegree">52.33999824523926</data>
<data key="weighted outdegree">0.0</data>
<data key="pagerank">1.430626</data>
<data key="weighted degree">52.33999824523926</data>
<data key="closeness centrality">2.4E-5</data>
<data key="size">10.01506</data>
<data key="r">200</data>
<data key="g">27</data>
<data key="b">27</data>
<data key="x">196.36914</data>
<data key="y">-84.91902</data>
</node>
<node id="753">
<data key="connections">576</data>
<data key="eigenvector centrality">9.0E-6</data>
<data key="v-modularity">G4</data>
<data key="betweenness centrality">117134.663205</data>
<data key="weighted indegree">0.0</data>
<data key="weighted outdegree">10.019999742507935</data>
<data key="pagerank">1.429253</data>
<data key="weighted degree">10.019999742507935</data>
<data key="closeness centrality">2.6E-5</data>
<data key="size">10.011434</data>
<data key="r">200</data>
<data key="g">131</data>
<data key="b">27</data>
<data key="x">-2873.865</data>
<data key="y">1745.7948</data>
</node>
<node id="1407">
<data key="connections">543</data>
<data key="eigenvector centrality">6.25E-4</data>
<data key="v-modularity">G5</data>
<data key="betweenness centrality">59627.335654</data>
<data key="weighted indegree">0.0</data>
<data key="weighted outdegree">34.02000045776367</data>
<data key="pagerank">1.422493</data>
<data key="weighted degree">34.02000045776367</data>
<data key="closeness centrality">3.7E-5</data>
<data key="size">9.99355</data>
<data key="r">200</data>
<data key="g">27</data>
<data key="b">131</data>
<data key="x">3196.6099</data>
<data key="y">1402.7577</data>
</node>
<node id="6587">
<data key="label">removal of superoxide radicals</data>
<data key="connections">813</data>
<data key="eigenvector centrality">1.0E-6</data>
<data key="v-modularity">G2</data>
<data key="betweenness centrality">6.666667</data>
<data key="weighted indegree">16.670000076293945</data>
<data key="weighted outdegree">0.0</data>
<data key="pagerank">1.420087</data>
<data key="weighted degree">16.670000076293945</data>
<data key="closeness centrality">2.6E-5</data>
<data key="size">9.987171</data>
<data key="r">27</data>
<data key="g">200</data>
<data key="b">96</data>
<data key="x">-159.49895</data>
<data key="y">2780.2014</data>
</node>
<node id="970">
<data key="label">cholesterol transport</data>
<data key="connections">576</data>
<data key="eigenvector centrality">0.0</data>
<data key="v-modularity">G4</data>
<data key="betweenness centrality">10.0</data>
<data key="weighted indegree">22.99999988079071</data>
<data key="weighted outdegree">0.0</data>
<data key="pagerank">1.418266</data>
<data key="weighted degree">22.99999988079071</data>
<data key="closeness centrality">2.3E-5</data>
<data key="size">9.982338</data>
<data key="r">200</data>
<data key="g">131</data>
<data key="b">27</data>
<data key="x">-1923.5393</data>
<data key="y">-613.39496</data>
</node>
<node id="1408">
<data key="connections">543</data>
<data key="eigenvector centrality">6.23E-4</data>
<data key="v-modularity">G5</data>
<data key="betweenness centrality">61225.111898</data>
<data key="weighted indegree">0.0</data>
<data key="weighted outdegree">40.02000045776367</data>
<data key="pagerank">1.4149</data>
<data key="weighted degree">40.02000045776367</data>
<data key="closeness centrality">3.7E-5</data>
<data key="size">9.973394</data>
<data key="r">200</data>
<data key="g">27</data>
<data key="b">131</data>
<data key="x">3244.753</data>
<data key="y">1400.0059</data>
</node>
<node id="4179">
<data key="label">N-glycan processing</data>
<data key="connections">528</data>
<data key="eigenvector centrality">0.0</data>
<data key="v-modularity">G6</data>
<data key="betweenness centrality">28746.0</data>
<data key="weighted indegree">6.329999923706055</data>
<data key="weighted outdegree">0.0</data>
<data key="pagerank">1.411797</data>
<data key="weighted degree">6.329999923706055</data>
<data key="closeness centrality">2.4E-5</data>
<data key="size">9.9651375</data>
<data key="r">200</data>
<data key="g">27</data>
<data key="b">27</data>
<data key="x">1385.7319</data>
<data key="y">-2278.8296</data>
</node>
<node id="2123">
<data key="connections">543</data>
<data key="eigenvector centrality">6.9E-5</data>
<data key="v-modularity">G5</data>
<data key="betweenness centrality">6133.823468</data>
<data key="weighted indegree">0.0</data>
<data key="weighted outdegree">30.309999465942383</data>
<data key="pagerank">1.411362</data>
<data key="weighted degree">30.309999465942383</data>
<data key="closeness centrality">3.0E-5</data>
<data key="size">9.96398</data>
<data key="r">200</data>
<data key="g">27</data>
<data key="b">131</data>
<data key="x">3277.2583</data>
<data key="y">2066.7886</data>
</node>
<node id="1046">
<data key="connections">528</data>
<data key="eigenvector centrality">5.58E-4</data>
<data key="v-modularity">G6</data>
<data key="betweenness centrality">212895.703639</data>
<data key="weighted indegree">0.0</data>
<data key="weighted outdegree">6.679999828338623</data>
<data key="pagerank">1.406331</data>
<data key="weighted degree">6.679999828338623</data>
<data key="closeness centrality">3.7E-5</data>
<data key="size">9.950563</data>
<data key="r">200</data>
<data key="g">27</data>
<data key="b">27</data>
<data key="x">1831.2056</data>
<data key="y">-2791.0217</data>
</node>
<node id="524">
<data key="connections">813</data>
<data key="eigenvector centrality">1.27E-4</data>
<data key="v-modularity">G2</data>
<data key="betweenness centrality">40740.589701</data>
<data key="weighted indegree">0.0</data>
<data key="weighted outdegree">11.649999618530273</data>
<data key="pagerank">1.394595</data>
<data key="weighted degree">11.649999618530273</data>
<data key="closeness centrality">3.2E-5</data>
<data key="size">9.919142</data>
<data key="r">27</data>
<data key="g">200</data>
<data key="b">96</data>
<data key="x">-20.954145</data>
<data key="y">567.21924</data>
</node>
<node id="572">
<data key="connections">813</data>
<data key="eigenvector centrality">1.27E-4</data>
<data key="v-modularity">G2</data>
<data key="betweenness centrality">40740.589701</data>
<data key="weighted indegree">0.0</data>
<data key="weighted outdegree">21.649999618530273</data>
<data key="pagerank">1.394595</data>
<data key="weighted degree">21.649999618530273</data>
<data key="closeness centrality">3.2E-5</data>
<data key="size">9.919142</data>
<data key="r">27</data>
<data key="g">200</data>
<data key="b">96</data>
<data key="x">31.292906</data>
<data key="y">541.6036</data>
</node>
<node id="588">
<data key="connections">813</data>
<data key="eigenvector centrality">1.27E-4</data>
<data key="v-modularity">G2</data>
<data key="betweenness centrality">40740.589701</data>
<data key="weighted indegree">0.0</data>
<data key="weighted outdegree">45.0</data>
<data key="pagerank">1.394595</data>
<data key="weighted degree">45.0</data>
<data key="closeness centrality">3.2E-5</data>
<data key="size">9.919142</data>
<data key="r">27</data>
<data key="g">200</data>
<data key="b">96</data>
<data key="x">50.713627</data>
<data key="y">513.6051</data>
</node>
<node id="6769">
<data key="label">seryl-tRNA aminoacylation</data>
<data key="connections">447</data>
<data key="eigenvector centrality">0.0</data>
<data key="v-modularity">G7</data>
<data key="betweenness centrality">14377.0</data>
<data key="weighted indegree">9.65999984741211</data>
<data key="weighted outdegree">0.0</data>
<data key="pagerank">1.392937</data>
<data key="weighted degree">9.65999984741211</data>
<data key="closeness centrality">1.9E-5</data>
<data key="size">9.914686</data>
<data key="r">165</data>
<data key="g">200</data>
<data key="b">27</data>
<data key="x">2186.7144</data>
<data key="y">-381.614</data>
</node>
<node id="6911">
<data key="label">synaptic transmission</data>
<data key="connections">576</data>
<data key="eigenvector centrality">0.0</data>
<data key="v-modularity">G4</data>
<data key="betweenness centrality">28746.0</data>
<data key="weighted indegree">14.34000015258789</data>
<data key="weighted outdegree">0.0</data>
<data key="pagerank">1.391438</data>
<data key="weighted degree">14.34000015258789</data>
<data key="closeness centrality">2.2E-5</data>
<data key="size">9.910659</data>
<data key="r">200</data>
<data key="g">131</data>
<data key="b">27</data>
<data key="x">-970.1879</data>
<data key="y">-1245.5902</data>
</node>
<node id="600">
<data key="connections">528</data>
<data key="eigenvector centrality">5.54E-4</data>
<data key="v-modularity">G6</data>
<data key="betweenness centrality">35729.895384</data>
<data key="weighted indegree">0.0</data>
<data key="weighted outdegree">17.31999969482422</data>
<data key="pagerank">1.390177</data>
<data key="weighted degree">17.31999969482422</data>
<data key="closeness centrality">3.5E-5</data>
<data key="size">9.907267</data>
<data key="r">200</data>
<data key="g">27</data>
<data key="b">27</data>
<data key="x">-789.7199</data>
<data key="y">-1190.4366</data>
</node>
<node id="4156">
<data key="label">negative regulation of transcription</data>
<data key="connections">447</data>
<data key="eigenvector centrality">0.0</data>
<data key="v-modularity">G7</data>
<data key="betweenness centrality">11424.213055</data>
<data key="weighted indegree">12.34000015258789</data>
<data key="weighted outdegree">0.0</data>
<data key="pagerank">1.388245</data>
<data key="weighted degree">12.34000015258789</data>
<data key="closeness centrality">2.4E-5</data>
<data key="size">9.902065</data>
<data key="r">165</data>
<data key="g">200</data>
<data key="b">27</data>
<data key="x">-984.5659</data>
<data key="y">1165.3696</data>
</node>
<node id="5232">
<data key="label">proline biosynthetic process</data>
<data key="connections">813</data>
<data key="eigenvector centrality">2.0E-6</data>
<data key="v-modularity">G2</data>
<data key="betweenness centrality">2369.015989</data>
<data key="weighted indegree">22.329999923706055</data>
<data key="weighted outdegree">0.0</data>
<data key="pagerank">1.386928</data>
<data key="weighted degree">22.329999923706055</data>
<data key="closeness centrality">3.1E-5</data>
<data key="size">9.898518</data>
<data key="r">27</data>
<data key="g">200</data>
<data key="b">96</data>
<data key="x">656.4288</data>
<data key="y">-749.5172</data>
</node>
<node id="4318">
<data key="label">nucleotide phosphorylation</data>
<data key="connections">528</data>
<data key="eigenvector centrality">0.0</data>
<data key="v-modularity">G6</data>
<data key="betweenness centrality">12465.933439</data>
<data key="weighted indegree">7.0</data>
<data key="weighted outdegree">0.0</data>
<data key="pagerank">1.384792</data>
<data key="weighted degree">7.0</data>
<data key="closeness centrality">2.4E-5</data>
<data key="size">9.892759</data>
<data key="r">200</data>
<data key="g">27</data>
<data key="b">27</data>
<data key="x">-1643.8999</data>
<data key="y">-3660.6636</data>
</node>
<node id="2119">
<data key="connections">543</data>
<data key="eigenvector centrality">6.3E-4</data>
<data key="v-modularity">G5</data>
<data key="betweenness centrality">365309.935673</data>
<data key="weighted indegree">0.0</data>
<data key="weighted outdegree">18.0</data>
<data key="pagerank">1.381162</data>
<data key="weighted degree">18.0</data>
<data key="closeness centrality">3.8E-5</data>
<data key="size">9.882957</data>
<data key="r">200</data>
<data key="g">27</data>
<data key="b">131</data>
<data key="x">2983.2632</data>
<data key="y">1950.4647</data>
</node>
<node id="1455">
<data key="connections">528</data>
<data key="eigenvector centrality">5.75E-4</data>
<data key="v-modularity">G6</data>
<data key="betweenness centrality">264340.276158</data>
<data key="weighted indegree">0.0</data>
<data key="weighted outdegree">21.649999618530273</data>
<data key="pagerank">1.379298</data>
<data key="weighted degree">21.649999618530273</data>
<data key="closeness centrality">3.7E-5</data>
<data key="size">9.877918</data>
<data key="r">200</data>
<data key="g">27</data>
<data key="b">27</data>
<data key="x">-1334.1869</data>
<data key="y">-1291.5198</data>
</node>
<node id="5128">
<data key="connections">406</data>
<data key="eigenvector centrality">5.0E-6</data>
<data key="v-modularity">G8</data>
<data key="betweenness centrality">102420.334387</data>
<data key="weighted indegree">0.0</data>
<data key="weighted outdegree">4.0</data>
<data key="pagerank">1.378367</data>
<data key="weighted degree">4.0</data>
<data key="closeness centrality">2.8E-5</data>
<data key="size">9.875401</data>
<data key="r">62</data>
<data key="g">200</data>
<data key="b">27</data>
<data key="x">-1256.1526</data>
<data key="y">3260.808</data>
</node>
<node id="644">
<data key="connections">543</data>
<data key="eigenvector centrality">5.59E-4</data>
<data key="v-modularity">G5</data>
<data key="betweenness centrality">46532.507659</data>
<data key="weighted indegree">0.0</data>
<data key="weighted outdegree">38.35000038146973</data>
<data key="pagerank">1.377029</data>
<data key="weighted degree">38.35000038146973</data>
<data key="closeness centrality">3.5E-5</data>
<data key="size">9.871778</data>
<data key="r">200</data>
<data key="g">27</data>
<data key="b">131</data>
<data key="x">2714.2583</data>
<data key="y">820.9641</data>
</node>
<node id="5217">
<data key="label">positive regulation of transcription from RNA polymerase II promoter</data>
<data key="connections">406</data>
<data key="eigenvector centrality">0.0</data>
<data key="v-modularity">G8</data>
<data key="betweenness centrality">2469.005845</data>
<data key="weighted indegree">7.669999897480011</data>
<data key="weighted outdegree">0.0</data>
<data key="pagerank">1.375368</data>
<data key="weighted degree">7.669999897480011</data>
<data key="closeness centrality">2.4E-5</data>
<data key="size">9.867278</data>
<data key="r">62</data>
<data key="g">200</data>
<data key="b">27</data>
<data key="x">-92.09778</data>
<data key="y">-2515.0022</data>
</node>
<node id="5235">
<data key="label">prolyl-tRNA aminoacylation</data>
<data key="connections">447</data>
<data key="eigenvector centrality">0.0</data>
<data key="v-modularity">G7</data>
<data key="betweenness centrality">232.135868</data>
<data key="weighted indegree">54.0</data>
<data key="weighted outdegree">0.0</data>
<data key="pagerank">1.374971</data>
<data key="weighted degree">54.0</data>
<data key="closeness centrality">2.0E-5</data>
<data key="size">9.866202</data>
<data key="r">165</data>
<data key="g">200</data>
<data key="b">27</data>
<data key="x">677.4988</data>
<data key="y">-1771.8584</data>
</node>
<node id="1746">
<data key="connections">576</data>
<data key="eigenvector centrality">5.88E-4</data>
<data key="v-modularity">G4</data>
<data key="betweenness centrality">131532.660059</data>
<data key="weighted indegree">0.0</data>
<data key="weighted outdegree">8.349999785423279</data>
<data key="pagerank">1.373005</data>
<data key="weighted degree">8.349999785423279</data>
<data key="closeness centrality">3.7E-5</data>
<data key="size">9.86087</data>
<data key="r">200</data>
<data key="g">131</data>
<data key="b">27</data>
<data key="x">-2388.0015</data>
<data key="y">2368.9124</data>
</node>
<node id="1627">
<data key="connections">447</data>
<data key="eigenvector centrality">0.0</data>
<data key="v-modularity">G7</data>
<data key="betweenness centrality">30497.005024</data>
<data key="weighted indegree">0.0</data>
<data key="weighted outdegree">65.0</data>
<data key="pagerank">1.372656</data>
<data key="weighted degree">65.0</data>
<data key="closeness centrality">2.4E-5</data>
<data key="size">9.859924</data>
<data key="r">165</data>
<data key="g">200</data>
<data key="b">27</data>
<data key="x">684.79584</data>
<data key="y">-1788.6971</data>
</node>
<node id="1628">
<data key="connections">447</data>
<data key="eigenvector centrality">0.0</data>
<data key="v-modularity">G7</data>
<data key="betweenness centrality">30497.005024</data>
<data key="weighted indegree">0.0</data>
<data key="weighted outdegree">65.0</data>
<data key="pagerank">1.372656</data>
<data key="weighted degree">65.0</data>
<data key="closeness centrality">2.4E-5</data>
<data key="size">9.859924</data>
<data key="r">165</data>
<data key="g">200</data>
<data key="b">27</data>
<data key="x">698.4962</data>
<data key="y">-1797.9369</data>
</node>
<node id="1629">
<data key="connections">447</data>
<data key="eigenvector centrality">0.0</data>
<data key="v-modularity">G7</data>
<data key="betweenness centrality">30497.005024</data>
<data key="weighted indegree">0.0</data>
<data key="weighted outdegree">70.0</data>
<data key="pagerank">1.372656</data>
<data key="weighted degree">70.0</data>
<data key="closeness centrality">2.4E-5</data>
<data key="size">9.859924</data>
<data key="r">165</data>
<data key="g">200</data>
<data key="b">27</data>
<data key="x">693.4916</data>
<data key="y">-1765.6271</data>
</node>
<node id="425">
<data key="connections">543</data>
<data key="eigenvector centrality">7.0E-5</data>
<data key="v-modularity">G5</data>
<data key="betweenness centrality">17945.563337</data>
<data key="weighted indegree">0.0</data>
<data key="weighted outdegree">84.0</data>
<data key="pagerank">1.368825</data>
<data key="weighted degree">84.0</data>
<data key="closeness centrality">3.0E-5</data>
<data key="size">9.849518</data>
<data key="r">200</data>
<data key="g">27</data>
<data key="b">131</data>
<data key="x">3055.2563</data>
<data key="y">1733.324</data>
</node>
<node id="883">
<data key="label">cellular lipid metabolic process</data>
<data key="connections">1027</data>
<data key="eigenvector centrality">2.0E-6</data>
<data key="v-modularity">G1</data>
<data key="betweenness centrality">6.0</data>
<data key="weighted indegree">17.670000076293945</data>
<data key="weighted outdegree">0.0</data>
<data key="pagerank">1.364366</data>
<data key="weighted degree">17.670000076293945</data>
<data key="closeness centrality">2.8E-5</data>
<data key="size">9.837383</data>
<data key="r">27</data>
<data key="g">96</data>
<data key="b">200</data>
<data key="x">1532.2827</data>
<data key="y">200.89307</data>
</node>
<node id="238">
<data key="connections">543</data>
<data key="eigenvector centrality">4.5E-5</data>
<data key="v-modularity">G5</data>
<data key="betweenness centrality">23908.00683</data>
<data key="weighted indegree">0.0</data>
<data key="weighted outdegree">30.309999465942383</data>
<data key="pagerank">1.361202</data>
<data key="weighted degree">30.309999465942383</data>
<data key="closeness centrality">3.0E-5</data>
<data key="size">9.828756</data>
<data key="r">200</data>
<data key="g">27</data>
<data key="b">131</data>
<data key="x">2880.8694</data>
<data key="y">2179.7727</data>
</node>
<node id="240">
<data key="connections">543</data>
<data key="eigenvector centrality">4.5E-5</data>
<data key="v-modularity">G5</data>
<data key="betweenness centrality">23908.00683</data>
<data key="weighted indegree">0.0</data>
<data key="weighted outdegree">39.69000053405762</data>
<data key="pagerank">1.361202</data>
<data key="weighted degree">39.69000053405762</data>
<data key="closeness centrality">3.0E-5</data>
<data key="size">9.828756</data>
<data key="r">200</data>
<data key="g">27</data>
<data key="b">131</data>
<data key="x">2895.9663</data>
<data key="y">2146.686</data>
</node>
<node id="242">
<data key="connections">543</data>
<data key="eigenvector centrality">4.5E-5</data>
<data key="v-modularity">G5</data>
<data key="betweenness centrality">23908.00683</data>
<data key="weighted indegree">0.0</data>
<data key="weighted outdegree">81.69000053405762</data>
<data key="pagerank">1.361202</data>
<data key="weighted degree">81.69000053405762</data>
<data key="closeness centrality">3.0E-5</data>
<data key="size">9.828756</data>
<data key="r">200</data>
<data key="g">27</data>
<data key="b">131</data>
<data key="x">2880.9153</data>
<data key="y">2123.604</data>
</node>
<node id="243">
<data key="connections">543</data>
<data key="eigenvector centrality">4.5E-5</data>
<data key="v-modularity">G5</data>
<data key="betweenness centrality">23908.00683</data>
<data key="weighted indegree">0.0</data>
<data key="weighted outdegree">88.69000053405762</data>
<data key="pagerank">1.361202</data>
<data key="weighted degree">88.69000053405762</data>
<data key="closeness centrality">3.0E-5</data>
<data key="size">9.828756</data>
<data key="r">200</data>
<data key="g">27</data>
<data key="b">131</data>
<data key="x">2839.5752</data>
<data key="y">2079.133</data>
</node>
<node id="244">
<data key="connections">543</data>
<data key="eigenvector centrality">4.5E-5</data>
<data key="v-modularity">G5</data>
<data key="betweenness centrality">23908.00683</data>
<data key="weighted indegree">0.0</data>
<data key="weighted outdegree">95.69000053405762</data>
<data key="pagerank">1.361202</data>
<data key="weighted degree">95.69000053405762</data>
<data key="closeness centrality">3.0E-5</data>
<data key="size">9.828756</data>
<data key="r">200</data>
<data key="g">27</data>
<data key="b">131</data>
<data key="x">2832.17</data>
<data key="y">2120.5808</data>
</node>
<node id="245">
<data key="connections">543</data>
<data key="eigenvector centrality">4.5E-5</data>
<data key="v-modularity">G5</data>
<data key="betweenness centrality">23908.00683</data>
<data key="weighted indegree">0.0</data>
<data key="weighted outdegree">95.69000053405762</data>
<data key="pagerank">1.361202</data>
<data key="weighted degree">95.69000053405762</data>
<data key="closeness centrality">3.0E-5</data>
<data key="size">9.828756</data>
<data key="r">200</data>
<data key="g">27</data>
<data key="b">131</data>
<data key="x">2860.7915</data>
<data key="y">2072.6763</data>
</node>
<node id="246">
<data key="connections">543</data>
<data key="eigenvector centrality">4.5E-5</data>
<data key="v-modularity">G5</data>
<data key="betweenness centrality">23908.00683</data>
<data key="weighted indegree">0.0</data>
<data key="weighted outdegree">98.0</data>
<data key="pagerank">1.361202</data>
<data key="weighted degree">98.0</data>
<data key="closeness centrality">3.0E-5</data>
<data key="size">9.828756</data>
<data key="r">200</data>
<data key="g">27</data>
<data key="b">131</data>
<data key="x">2875.9717</data>
<data key="y">2085.39</data>
</node>
<node id="247">
<data key="connections">543</data>
<data key="eigenvector centrality">4.5E-5</data>
<data key="v-modularity">G5</data>
<data key="betweenness centrality">23908.00683</data>
<data key="weighted indegree">0.0</data>
<data key="weighted outdegree">100.30999946594238</data>
<data key="pagerank">1.361202</data>
<data key="weighted degree">100.30999946594238</data>
<data key="closeness centrality">3.0E-5</data>
<data key="size">9.828756</data>
<data key="r">200</data>
<data key="g">27</data>
<data key="b">131</data>
<data key="x">2869.7234</data>
<data key="y">2106.9924</data>
</node>
<node id="248">
<data key="connections">543</data>
<data key="eigenvector centrality">4.5E-5</data>
<data key="v-modularity">G5</data>
<data key="betweenness centrality">23908.00683</data>
<data key="weighted indegree">0.0</data>
<data key="weighted outdegree">133.0</data>
<data key="pagerank">1.361202</data>
<data key="weighted degree">133.0</data>
<data key="closeness centrality">3.0E-5</data>
<data key="size">9.828756</data>
<data key="r">200</data>
<data key="g">27</data>
<data key="b">131</data>
<data key="x">2850.7031</data>
<data key="y">2112.2637</data>
</node>
<node id="136">
<data key="connections">576</data>
<data key="eigenvector centrality">5.81E-4</data>
<data key="v-modularity">G4</data>
<data key="betweenness centrality">65216.190219</data>
<data key="weighted indegree">0.0</data>
<data key="weighted outdegree">11.649999618530273</data>
<data key="pagerank">1.356129</data>
<data key="weighted degree">11.649999618530273</data>
<data key="closeness centrality">3.6E-5</data>
<data key="size">9.814895</data>
<data key="r">200</data>
<data key="g">131</data>
<data key="b">27</data>
<data key="x">-2252.3865</data>
<data key="y">1132.6842</data>
</node>
<node id="730">
<data key="connections">406</data>
<data key="eigenvector centrality">5.53E-4</data>
<data key="v-modularity">G8</data>
<data key="betweenness centrality">170219.468183</data>
<data key="weighted indegree">0.0</data>
<data key="weighted outdegree">5.320000171661377</data>
<data key="pagerank">1.353184</data>
<data key="weighted degree">5.320000171661377</data>
<data key="closeness centrality">3.5E-5</data>
<data key="size">9.806831</data>
<data key="r">62</data>
<data key="g">200</data>
<data key="b">27</data>
<data key="x">66.36283</data>
<data key="y">-3107.1404</data>
</node>
<node id="6924">
<data key="label">tetrahydrobiopterin biosynthetic process</data>
<data key="connections">813</data>
<data key="eigenvector centrality">2.0E-6</data>
<data key="v-modularity">G2</data>
<data key="betweenness centrality">14376.0</data>
<data key="weighted indegree">6.330000042915344</data>
<data key="weighted outdegree">0.0</data>
<data key="pagerank">1.351178</data>
<data key="weighted degree">6.330000042915344</data>
<data key="closeness centrality">3.0E-5</data>
<data key="size">9.801332</data>
<data key="r">27</data>
<data key="g">200</data>
<data key="b">96</data>
<data key="x">1624.3864</data>
<data key="y">3074.6843</data>
</node>
<node id="168">
<data key="label">anion transmembrane transport</data>
<data key="connections">543</data>
<data key="eigenvector centrality">0.0</data>
<data key="v-modularity">G5</data>
<data key="betweenness centrality">6281.398055</data>
<data key="weighted indegree">20.659999817609787</data>
<data key="weighted outdegree">0.0</data>
<data key="pagerank">1.346108</data>
<data key="weighted degree">20.659999817609787</data>
<data key="closeness centrality">2.4E-5</data>
<data key="size">9.787411</data>
<data key="r">200</data>
<data key="g">27</data>
<data key="b">131</data>
<data key="x">2768.603</data>
<data key="y">1847.1556</data>
</node>
<node id="1526">
<data key="label">folic acid-containing compound biosynthetic process</data>
<data key="connections">813</data>
<data key="eigenvector centrality">0.0</data>
<data key="v-modularity">G2</data>
<data key="betweenness centrality">4193.6848</data>
<data key="weighted indegree">7.660000056028366</data>
<data key="weighted outdegree">0.0</data>
<data key="pagerank">1.342613</data>
<data key="weighted degree">7.660000056028366</data>
<data key="closeness centrality">2.6E-5</data>
<data key="size">9.777794</data>
<data key="r">27</data>
<data key="g">200</data>
<data key="b">96</data>
<data key="x">69.3818</data>
<data key="y">590.7295</data>
</node>
<node id="639">
<data key="connections">543</data>
<data key="eigenvector centrality">4.3E-5</data>
<data key="v-modularity">G5</data>
<data key="betweenness centrality">30794.979853</data>
<data key="weighted indegree">0.0</data>
<data key="weighted outdegree">10.0</data>
<data key="pagerank">1.342303</data>
<data key="weighted degree">10.0</data>
<data key="closeness centrality">2.9E-5</data>
<data key="size">9.776939</data>
<data key="r">200</data>
<data key="g">27</data>
<data key="b">131</data>
<data key="x">3726.2615</data>
<data key="y">1096.4552</data>
</node>
<node id="6313">
<data key="label">regulation of apoptotic process</data>
<data key="connections">785</data>
<data key="eigenvector centrality">0.0</data>
<data key="v-modularity">G3</data>
<data key="betweenness centrality">14375.0</data>
<data key="weighted indegree">12.670000076293945</data>
<data key="weighted outdegree">0.0</data>
<data key="pagerank">1.337042</data>
<data key="weighted degree">12.670000076293945</data>
<data key="closeness centrality">2.4E-5</data>
<data key="size">9.762428</data>
<data key="r">27</data>
<data key="g">200</data>
<data key="b">200</data>
<data key="x">-2145.4556</data>
<data key="y">661.06384</data>
</node>
<node id="6334">
<data key="label">regulation of cell growth</data>
<data key="connections">785</data>
<data key="eigenvector centrality">0.0</data>
<data key="v-modularity">G3</data>
<data key="betweenness centrality">14375.0</data>
<data key="weighted indegree">5.999999970197678</data>
<data key="weighted outdegree">0.0</data>
<data key="pagerank">1.337042</data>
<data key="weighted degree">5.999999970197678</data>
<data key="closeness centrality">2.4E-5</data>
<data key="size">9.762428</data>
<data key="r">27</data>
<data key="g">200</data>
<data key="b">200</data>
<data key="x">-2548.9685</data>
<data key="y">948.35516</data>
</node>
<node id="1707">
<data key="label">Golgi organization</data>
<data key="connections">255</data>
<data key="eigenvector centrality">0.0</data>
<data key="v-modularity">G10</data>
<data key="betweenness centrality">28747.0</data>
<data key="weighted indegree">15.0</data>
<data key="weighted outdegree">0.0</data>
<data key="pagerank">1.329422</data>
<data key="weighted degree">15.0</data>
<data key="closeness centrality">2.2E-5</data>
<data key="size">9.74134</data>
<data key="r">165</data>
<data key="g">27</data>
<data key="b">200</data>
<data key="x">2568.9417</data>
<data key="y">-1442.3536</data>
</node>
<node id="1625">
<data key="label">glutamyl-tRNA aminoacylation</data>
<data key="connections">447</data>
<data key="eigenvector centrality">0.0</data>
<data key="v-modularity">G7</data>
<data key="betweenness centrality">183.575231</data>
<data key="weighted indegree">50.0</data>
<data key="weighted outdegree">0.0</data>
<data key="pagerank">1.325662</data>
<data key="weighted degree">50.0</data>
<data key="closeness centrality">2.0E-5</data>
<data key="size">9.730906</data>
<data key="r">165</data>
<data key="g">200</data>
<data key="b">27</data>
<data key="x">700.07837</data>
<data key="y">-1781.1041</data>
</node>
<node id="1807">
<data key="connections">406</data>
<data key="eigenvector centrality">5.63E-4</data>
<data key="v-modularity">G8</data>
<data key="betweenness centrality">371322.53526</data>
<data key="weighted indegree">0.0</data>
<data key="weighted outdegree">64.0</data>
<data key="pagerank">1.321052</data>
<data key="weighted degree">64.0</data>
<data key="closeness centrality">3.6E-5</data>
<data key="size">9.718083</data>
<data key="r">62</data>
<data key="g">200</data>
<data key="b">27</data>
<data key="x">840.8955</data>
<data key="y">330.51373</data>
</node>
<node id="6595">
<data key="label">retrograde transport</data>
<data key="connections">255</data>
<data key="eigenvector centrality">0.0</data>
<data key="v-modularity">G10</data>
<data key="betweenness centrality">14377.0</data>
<data key="weighted indegree">10.330000042915344</data>
<data key="weighted outdegree">0.0</data>
<data key="pagerank">1.320347</data>
<data key="weighted degree">10.330000042915344</data>
<data key="closeness centrality">2.2E-5</data>
<data key="size">9.71612</data>
<data key="r">165</data>
<data key="g">27</data>
<data key="b">200</data>
<data key="x">2648.8293</data>
<data key="y">-1603.3595</data>
</node>
<node id="1042">
<data key="connections">528</data>
<data key="eigenvector centrality">8.0E-6</data>
<data key="v-modularity">G6</data>
<data key="betweenness centrality">114419.017831</data>
<data key="weighted indegree">0.0</data>
<data key="weighted outdegree">19.979999542236328</data>
<data key="pagerank">1.316717</data>
<data key="weighted degree">19.979999542236328</data>
<data key="closeness centrality">3.1E-5</data>
<data key="size">9.705999</data>
<data key="r">200</data>
<data key="g">27</data>
<data key="b">27</data>
<data key="x">-3423.0479</data>
<data key="y">-831.45306</data>
</node>
<node id="2737">
<data key="connections">1027</data>
<data key="eigenvector centrality">5.53E-4</data>
<data key="v-modularity">G1</data>
<data key="betweenness centrality">28746.0</data>
<data key="weighted indegree">0.0</data>
<data key="weighted outdegree">3.9900001287460327</data>
<data key="pagerank">1.31075</data>
<data key="weighted degree">3.9900001287460327</data>
<data key="closeness centrality">3.5E-5</data>
<data key="size">9.689321</data>
<data key="r">27</data>
<data key="g">96</data>
<data key="b">200</data>
<data key="x">2779.724</data>
<data key="y">896.95966</data>
</node>
<node id="328">
<data key="connections">389</data>
<data key="eigenvector centrality">5.58E-4</data>
<data key="v-modularity">G9</data>
<data key="betweenness centrality">240209.142994</data>
<data key="weighted indegree">0.0</data>
<data key="weighted outdegree">12.0</data>
<data key="pagerank">1.305455</data>
<data key="weighted degree">12.0</data>
<data key="closeness centrality">3.6E-5</data>
<data key="size">9.674477</data>
<data key="r">62</data>
<data key="g">27</data>
<data key="b">200</data>
<data key="x">468.74014</data>
<data key="y">2279.8093</data>
</node>
<node id="329">
<data key="connections">389</data>
<data key="eigenvector centrality">5.58E-4</data>
<data key="v-modularity">G9</data>
<data key="betweenness centrality">240209.142994</data>
<data key="weighted indegree">0.0</data>
<data key="weighted outdegree">12.0</data>
<data key="pagerank">1.305455</data>
<data key="weighted degree">12.0</data>
<data key="closeness centrality">3.6E-5</data>
<data key="size">9.674477</data>
<data key="r">62</data>
<data key="g">27</data>
<data key="b">200</data>
<data key="x">497.3748</data>
<data key="y">2307.3494</data>
</node>
<node id="1028">
<data key="label">coenzyme A metabolic process</data>
<data key="connections">813</data>
<data key="eigenvector centrality">0.0</data>
<data key="v-modularity">G2</data>
<data key="betweenness centrality">23.760234</data>
<data key="weighted indegree">8.329999923706055</data>
<data key="weighted outdegree">0.0</data>
<data key="pagerank">1.30358</data>
<data key="weighted degree">8.329999923706055</data>
<data key="closeness centrality">2.6E-5</data>
<data key="size">9.66921</data>
<data key="r">27</data>
<data key="g">200</data>
<data key="b">96</data>
<data key="x">2984.167</data>
<data key="y">-152.65787</data>
</node>
<node id="699">
<data key="connections">528</data>
<data key="eigenvector centrality">1.24E-4</data>
<data key="v-modularity">G6</data>
<data key="betweenness centrality">248312.244817</data>
<data key="weighted indegree">0.0</data>
<data key="weighted outdegree">63.35000038146973</data>
<data key="pagerank">1.302468</data>
<data key="weighted degree">63.35000038146973</data>
<data key="closeness centrality">3.4E-5</data>
<data key="size">9.666085</data>
<data key="r">200</data>
<data key="g">27</data>
<data key="b">27</data>
<data key="x">-1066.3712</data>
<data key="y">164.5664</data>
</node>
<node id="1856">
<data key="connections">813</data>
<data key="eigenvector centrality">1.06E-4</data>
<data key="v-modularity">G2</data>
<data key="betweenness centrality">39220.340941</data>
<data key="weighted indegree">0.0</data>
<data key="weighted outdegree">2.680000066757202</data>
<data key="pagerank">1.301814</data>
<data key="weighted degree">2.680000066757202</data>
<data key="closeness centrality">3.2E-5</data>
<data key="size">9.664246</data>
<data key="r">27</data>
<data key="g">200</data>
<data key="b">96</data>
<data key="x">-1299.1562</data>
<data key="y">4046.189</data>
</node>
<node id="1930">
<data key="connections">576</data>
<data key="eigenvector centrality">5.82E-4</data>
<data key="v-modularity">G4</data>
<data key="betweenness centrality">190745.697385</data>
<data key="weighted indegree">0.0</data>
<data key="weighted outdegree">10.0</data>
<data key="pagerank">1.299585</data>
<data key="weighted degree">10.0</data>
<data key="closeness centrality">3.7E-5</data>
<data key="size">9.657973</data>
<data key="r">200</data>
<data key="g">131</data>
<data key="b">27</data>
<data key="x">1878.3779</data>
<data key="y">1041.8057</data>
</node>
<node id="1952">
<data key="connections">576</data>
<data key="eigenvector centrality">5.82E-4</data>
<data key="v-modularity">G4</data>
<data key="betweenness centrality">190745.697385</data>
<data key="weighted indegree">0.0</data>
<data key="weighted outdegree">16.649999618530273</data>
<data key="pagerank">1.299585</data>
<data key="weighted degree">16.649999618530273</data>
<data key="closeness centrality">3.7E-5</data>
<data key="size">9.657973</data>
<data key="r">200</data>
<data key="g">131</data>
<data key="b">27</data>
<data key="x">1811.6495</data>
<data key="y">-827.7874</data>
</node>
<node id="1975">
<data key="connections">576</data>
<data key="eigenvector centrality">5.82E-4</data>
<data key="v-modularity">G4</data>
<data key="betweenness centrality">190745.697385</data>
<data key="weighted indegree">0.0</data>
<data key="weighted outdegree">26.649999618530273</data>
<data key="pagerank">1.299585</data>
<data key="weighted degree">26.649999618530273</data>
<data key="closeness centrality">3.7E-5</data>
<data key="size">9.657973</data>
<data key="r">200</data>
<data key="g">131</data>
<data key="b">27</data>
<data key="x">1363.4746</data>
<data key="y">-597.69366</data>
</node>
<node id="1986">
<data key="connections">576</data>
<data key="eigenvector centrality">5.82E-4</data>
<data key="v-modularity">G4</data>
<data key="betweenness centrality">190745.697385</data>
<data key="weighted indegree">0.0</data>
<data key="weighted outdegree">31.649999618530273</data>
<data key="pagerank">1.299585</data>
<data key="weighted degree">31.649999618530273</data>
<data key="closeness centrality">3.7E-5</data>
<data key="size">9.657973</data>
<data key="r">200</data>
<data key="g">131</data>
<data key="b">27</data>
<data key="x">1250.697</data>
<data key="y">-546.7645</data>
</node>
<node id="4814">
<data key="connections">528</data>
<data key="eigenvector centrality">4.0E-5</data>
<data key="v-modularity">G6</data>
<data key="betweenness centrality">44240.476894</data>
<data key="weighted indegree">0.0</data>
<data key="weighted outdegree">20.0</data>
<data key="pagerank">1.299018</data>
<data key="weighted degree">20.0</data>
<data key="closeness centrality">3.1E-5</data>
<data key="size">9.656377</data>
<data key="r">200</data>
<data key="g">27</data>
<data key="b">27</data>
<data key="x">-1944.534</data>
<data key="y">-1358.087</data>
</node>
<node id="867">
<data key="connections">389</data>
<data key="eigenvector centrality">6.0E-6</data>
<data key="v-modularity">G9</data>
<data key="betweenness centrality">32395.355221</data>
<data key="weighted indegree">0.0</data>
<data key="weighted outdegree">5.320000171661377</data>
<data key="pagerank">1.29259</data>
<data key="weighted degree">5.320000171661377</data>
<data key="closeness centrality">2.9E-5</data>
<data key="size">9.638241</data>
<data key="r">62</data>
<data key="g">27</data>
<data key="b">200</data>
<data key="x">-1106.5566</data>
<data key="y">-3556.4927</data>
</node>
<node id="400">
<data key="connections">813</data>
<data key="eigenvector centrality">1.05E-4</data>
<data key="v-modularity">G2</data>
<data key="betweenness centrality">28746.0</data>
<data key="weighted indegree">0.0</data>
<data key="weighted outdegree">6.989999771118164</data>
<data key="pagerank">1.29163</data>
<data key="weighted degree">6.989999771118164</data>
<data key="closeness centrality">3.1E-5</data>
<data key="size">9.635528</data>
<data key="r">27</data>
<data key="g">200</data>
<data key="b">96</data>
<data key="x">641.64716</data>
<data key="y">-1571.4696</data>
</node>
<node id="2319">
<data key="label">L-serine biosynthetic process</data>
<data key="connections">1027</data>
<data key="eigenvector centrality">3.0E-6</data>
<data key="v-modularity">G1</data>
<data key="betweenness centrality">44.309498</data>
<data key="weighted indegree">19.65999984741211</data>
<data key="weighted outdegree">0.0</data>
<data key="pagerank">1.289235</data>
<data key="weighted degree">19.65999984741211</data>
<data key="closeness centrality">3.0E-5</data>
<data key="size">9.628751</data>
<data key="r">27</data>
<data key="g">96</data>
<data key="b">200</data>
<data key="x">732.8971</data>
<data key="y">288.43948</data>
</node>
<node id="6301">
<data key="label">pyruvate metabolic process</data>
<data key="connections">1027</data>
<data key="eigenvector centrality">2.0E-6</data>
<data key="v-modularity">G1</data>
<data key="betweenness centrality">7347.742066</data>
<data key="weighted indegree">18.670000076293945</data>
<data key="weighted outdegree">0.0</data>
<data key="pagerank">1.285119</data>
<data key="weighted degree">18.670000076293945</data>
<data key="closeness centrality">2.8E-5</data>
<data key="size">9.6170845</data>
<data key="r">27</data>
<data key="g">96</data>
<data key="b">200</data>
<data key="x">741.5651</data>
<data key="y">-349.37653</data>
</node>
<node id="1876">
<data key="connections">576</data>
<data key="eigenvector centrality">5.87E-4</data>
<data key="v-modularity">G4</data>
<data key="betweenness centrality">112711.187308</data>
<data key="weighted indegree">0.0</data>
<data key="weighted outdegree">25.0</data>
<data key="pagerank">1.275648</data>
<data key="weighted degree">25.0</data>
<data key="closeness centrality">3.6E-5</data>
<data key="size">9.590143</data>
<data key="r">200</data>
<data key="g">131</data>
<data key="b">27</data>
<data key="x">-1152.8186</data>
<data key="y">1395.7372</data>
</node>
<node id="1878">
<data key="connections">576</data>
<data key="eigenvector centrality">5.87E-4</data>
<data key="v-modularity">G4</data>
<data key="betweenness centrality">112711.187308</data>
<data key="weighted indegree">0.0</data>
<data key="weighted outdegree">30.0</data>
<data key="pagerank">1.275648</data>
<data key="weighted degree">30.0</data>
<data key="closeness centrality">3.6E-5</data>
<data key="size">9.590143</data>
<data key="r">200</data>
<data key="g">131</data>
<data key="b">27</data>
<data key="x">-1155.165</data>
<data key="y">1348.3196</data>
</node>
<node id="1879">
<data key="connections">576</data>
<data key="eigenvector centrality">5.87E-4</data>
<data key="v-modularity">G4</data>
<data key="betweenness centrality">112711.187308</data>
<data key="weighted indegree">0.0</data>
<data key="weighted outdegree">40.0</data>
<data key="pagerank">1.275648</data>
<data key="weighted degree">40.0</data>
<data key="closeness centrality">3.6E-5</data>
<data key="size">9.590143</data>
<data key="r">200</data>
<data key="g">131</data>
<data key="b">27</data>
<data key="x">-1166.1211</data>
<data key="y">1376.225</data>
</node>
<node id="461">
<data key="connections">528</data>
<data key="eigenvector centrality">2.5E-5</data>
<data key="v-modularity">G6</data>
<data key="betweenness centrality">29635.060512</data>
<data key="weighted indegree">0.0</data>
<data key="weighted outdegree">3.3500000834465027</data>
<data key="pagerank">1.273257</data>
<data key="weighted degree">3.3500000834465027</data>
<data key="closeness centrality">3.1E-5</data>
<data key="size">9.583321</data>
<data key="r">200</data>
<data key="g">27</data>
<data key="b">27</data>
<data key="x">-2686.547</data>
<data key="y">3673.5774</data>
</node>
<node id="531">
<data key="connections">528</data>
<data key="eigenvector centrality">2.5E-5</data>
<data key="v-modularity">G6</data>
<data key="betweenness centrality">29635.060512</data>
<data key="weighted indegree">0.0</data>
<data key="weighted outdegree">11.649999618530273</data>
<data key="pagerank">1.273257</data>
<data key="weighted degree">11.649999618530273</data>
<data key="closeness centrality">3.1E-5</data>
<data key="size">9.583321</data>
<data key="r">200</data>
<data key="g">27</data>
<data key="b">27</data>
<data key="x">-2897.8022</data>
<data key="y">-1076.9292</data>
</node>
<node id="564">
<data key="connections">528</data>
<data key="eigenvector centrality">2.5E-5</data>
<data key="v-modularity">G6</data>
<data key="betweenness centrality">29635.060512</data>
<data key="weighted indegree">0.0</data>
<data key="weighted outdegree">18.350000381469727</data>
<data key="pagerank">1.273257</data>
<data key="weighted degree">18.350000381469727</data>
<data key="closeness centrality">3.1E-5</data>
<data key="size">9.583321</data>
<data key="r">200</data>
<data key="g">27</data>
<data key="b">27</data>
<data key="x">-2891.4429</data>
<data key="y">-908.2493</data>
</node>
<node id="3319">
<data key="connections">1027</data>
<data key="eigenvector centrality">5.55E-4</data>
<data key="v-modularity">G1</data>
<data key="betweenness centrality">17857.928448</data>
<data key="weighted indegree">0.0</data>
<data key="weighted outdegree">17.31999969482422</data>
<data key="pagerank">1.27294</data>
<data key="weighted degree">17.31999969482422</data>
<data key="closeness centrality">3.5E-5</data>
<data key="size">9.582416</data>
<data key="r">27</data>
<data key="g">96</data>
<data key="b">200</data>
<data key="x">-2680.9443</data>
<data key="y">-147.32906</data>
</node>
<node id="3355">
<data key="connections">1027</data>
<data key="eigenvector centrality">5.55E-4</data>
<data key="v-modularity">G1</data>
<data key="betweenness centrality">17857.928448</data>
<data key="weighted indegree">0.0</data>
<data key="weighted outdegree">18.68000030517578</data>
<data key="pagerank">1.27294</data>
<data key="weighted degree">18.68000030517578</data>
<data key="closeness centrality">3.5E-5</data>
<data key="size">9.582416</data>
<data key="r">27</data>
<data key="g">96</data>
<data key="b">200</data>
<data key="x">-2689.5696</data>
<data key="y">-130.29764</data>
</node>
<node id="1610">
<data key="connections">813</data>
<data key="eigenvector centrality">6.59E-4</data>
<data key="v-modularity">G2</data>
<data key="betweenness centrality">370135.222266</data>
<data key="weighted indegree">0.0</data>
<data key="weighted outdegree">32.0</data>
<data key="pagerank">1.270703</data>
<data key="weighted degree">32.0</data>
<data key="closeness centrality">3.8E-5</data>
<data key="size">9.576022</data>
<data key="r">27</data>
<data key="g">200</data>
<data key="b">96</data>
<data key="x">578.13226</data>
<data key="y">177.07573</data>
</node>
<node id="1562">
<data key="label">fumarate metabolic process</data>
<data key="connections">813</data>
<data key="eigenvector centrality">0.0</data>
<data key="v-modularity">G2</data>
<data key="betweenness centrality">6.0</data>
<data key="weighted indegree">6.669999837875366</data>
<data key="weighted outdegree">0.0</data>
<data key="pagerank">1.269473</data>
<data key="weighted degree">6.669999837875366</data>
<data key="closeness centrality">2.1E-5</data>
<data key="size">9.572504</data>
<data key="r">27</data>
<data key="g">200</data>
<data key="b">96</data>
<data key="x">2485.372</data>
<data key="y">461.19788</data>
</node>
<node id="331">
<data key="connections">389</data>
<data key="eigenvector centrality">6.0E-6</data>
<data key="v-modularity">G9</data>
<data key="betweenness centrality">20696.782969</data>
<data key="weighted indegree">0.0</data>
<data key="weighted outdegree">64.02000045776367</data>
<data key="pagerank">1.265214</data>
<data key="weighted degree">64.02000045776367</data>
<data key="closeness centrality">2.8E-5</data>
<data key="size">9.560305</data>
<data key="r">62</data>
<data key="g">27</data>
<data key="b">200</data>
<data key="x">360.1417</data>
<data key="y">1999.1487</data>
</node>
<node id="181">
<data key="label">apoptotic DNA fragmentation</data>
<data key="connections">406</data>
<data key="eigenvector centrality">0.0</data>
<data key="v-modularity">G8</data>
<data key="betweenness centrality">14375.0</data>
<data key="weighted indegree">4.6600000858306885</data>
<data key="weighted outdegree">0.0</data>
<data key="pagerank">1.264293</data>
<data key="weighted degree">4.6600000858306885</data>
<data key="closeness centrality">1.9E-5</data>
<data key="size">9.557663</data>
<data key="r">62</data>
<data key="g">200</data>
<data key="b">27</data>
<data key="x">1022.6252</data>
<data key="y">-3076.0928</data>
</node>
<node id="6401">
<data key="label">regulation of protein kinase activity</data>
<data key="connections">528</data>
<data key="eigenvector centrality">0.0</data>
<data key="v-modularity">G6</data>
<data key="betweenness centrality">7875.546822</data>
<data key="weighted indegree">11.660000085830688</data>
<data key="weighted outdegree">0.0</data>
<data key="pagerank">1.263722</data>
<data key="weighted degree">11.660000085830688</data>
<data key="closeness centrality">2.5E-5</data>
<data key="size">9.556024</data>
<data key="r">200</data>
<data key="g">27</data>
<data key="b">27</data>
<data key="x">-2463.3818</data>
<data key="y">-2489.7031</data>
</node>
<node id="6409">
<data key="label">regulation of protein phosphorylation</data>
<data key="connections">528</data>
<data key="eigenvector centrality">0.0</data>
<data key="v-modularity">G6</data>
<data key="betweenness centrality">7875.546822</data>
<data key="weighted indegree">11.660000085830688</data>
<data key="weighted outdegree">0.0</data>
<data key="pagerank">1.263722</data>
<data key="weighted degree">11.660000085830688</data>
<data key="closeness centrality">2.5E-5</data>
<data key="size">9.556024</data>
<data key="r">200</data>
<data key="g">27</data>
<data key="b">27</data>
<data key="x">-2443.2476</data>
<data key="y">-2508.8943</data>
</node>
<node id="1737">
<data key="connections">576</data>
<data key="eigenvector centrality">5.88E-4</data>
<data key="v-modularity">G4</data>
<data key="betweenness centrality">131331.771752</data>
<data key="weighted indegree">0.0</data>
<data key="weighted outdegree">5.0</data>
<data key="pagerank">1.260887</data>
<data key="weighted degree">5.0</data>
<data key="closeness centrality">3.7E-5</data>
<data key="size">9.54788</data>
<data key="r">200</data>
<data key="g">131</data>
<data key="b">27</data>
<data key="x">1813.7341</data>
<data key="y">-3689.411</data>
</node>
<node id="1742">
<data key="connections">576</data>
<data key="eigenvector centrality">5.88E-4</data>
<data key="v-modularity">G4</data>
<data key="betweenness centrality">131331.771752</data>
<data key="weighted indegree">0.0</data>
<data key="weighted outdegree">6.650000214576721</data>
<data key="pagerank">1.260887</data>
<data key="weighted degree">6.650000214576721</data>
<data key="closeness centrality">3.7E-5</data>
<data key="size">9.54788</data>
<data key="r">200</data>
<data key="g">131</data>
<data key="b">27</data>
<data key="x">428.77264</data>
<data key="y">-3579.3606</data>
</node>
<node id="4859">
<data key="label">phosphatidylinositol metabolic process</data>
<data key="connections">528</data>
<data key="eigenvector centrality">0.0</data>
<data key="v-modularity">G6</data>
<data key="betweenness centrality">77.231257</data>
<data key="weighted indegree">32.33000001311302</data>
<data key="weighted outdegree">0.0</data>
<data key="pagerank">1.260614</data>
<data key="weighted degree">32.33000001311302</data>
<data key="closeness centrality">2.4E-5</data>
<data key="size">9.547096</data>
<data key="r">200</data>
<data key="g">27</data>
<data key="b">27</data>
<data key="x">-1667.0828</data>
<data key="y">-1716.7783</data>
</node>
<node id="4884">
<data key="label">phosphorelay signal transduction system</data>
<data key="connections">543</data>
<data key="eigenvector centrality">0.0</data>
<data key="v-modularity">G5</data>
<data key="betweenness centrality">7186.215812</data>
<data key="weighted indegree">25.989999771118164</data>
<data key="weighted outdegree">0.0</data>
<data key="pagerank">1.255659</data>
<data key="weighted degree">25.989999771118164</data>
<data key="closeness centrality">2.7E-5</data>
<data key="size">9.532831</data>
<data key="r">200</data>
<data key="g">27</data>
<data key="b">131</data>
<data key="x">-446.20267</data>
<data key="y">919.464</data>
</node>
<node id="1040">
<data key="label">CTP biosynthetic process</data>
<data key="connections">528</data>
<data key="eigenvector centrality">0.0</data>
<data key="v-modularity">G6</data>
<data key="betweenness centrality">3914.200914</data>
<data key="weighted indegree">21.31999981403351</data>
<data key="weighted outdegree">0.0</data>
<data key="pagerank">1.252917</data>
<data key="weighted degree">21.31999981403351</data>
<data key="closeness centrality">2.6E-5</data>
<data key="size">9.52492</data>
<data key="r">200</data>
<data key="g">27</data>
<data key="b">27</data>
<data key="x">-3399.6382</data>
<data key="y">-842.3365</data>
</node>
<node id="1766">
<data key="label">GTP biosynthetic process</data>
<data key="connections">528</data>
<data key="eigenvector centrality">0.0</data>
<data key="v-modularity">G6</data>
<data key="betweenness centrality">3914.200914</data>
<data key="weighted indegree">21.31999981403351</data>
<data key="weighted outdegree">0.0</data>
<data key="pagerank">1.252917</data>
<data key="weighted degree">21.31999981403351</data>
<data key="closeness centrality">2.6E-5</data>
<data key="size">9.52492</data>
<data key="r">200</data>
<data key="g">27</data>
<data key="b">27</data>
<data key="x">-3384.4312</data>
<data key="y">-823.63306</data>
</node>
<node id="4272">
<data key="label">nucleoside diphosphate phosphorylation</data>
<data key="connections">528</data>
<data key="eigenvector centrality">0.0</data>
<data key="v-modularity">G6</data>
<data key="betweenness centrality">3914.200914</data>
<data key="weighted indegree">21.31999981403351</data>
<data key="weighted outdegree">0.0</data>
<data key="pagerank">1.252917</data>
<data key="weighted degree">21.31999981403351</data>
<data key="closeness centrality">2.6E-5</data>
<data key="size">9.52492</data>
<data key="r">200</data>
<data key="g">27</data>
<data key="b">27</data>
<data key="x">-3371.8494</data>
<data key="y">-857.2136</data>
</node>
<node id="7556">
<data key="label">UTP biosynthetic process</data>
<data key="connections">528</data>
<data key="eigenvector centrality">0.0</data>
<data key="v-modularity">G6</data>
<data key="betweenness centrality">3914.200914</data>
<data key="weighted indegree">21.31999981403351</data>
<data key="weighted outdegree">0.0</data>
<data key="pagerank">1.252917</data>
<data key="weighted degree">21.31999981403351</data>
<data key="closeness centrality">2.6E-5</data>
<data key="size">9.52492</data>
<data key="r">200</data>
<data key="g">27</data>
<data key="b">27</data>
<data key="x">-3417.5002</data>
<data key="y">-855.7349</data>
</node>
<node id="696">
<data key="connections">576</data>
<data key="eigenvector centrality">2.6E-5</data>
<data key="v-modularity">G4</data>
<data key="betweenness centrality">41944.00943</data>
<data key="weighted indegree">0.0</data>
<data key="weighted outdegree">45.0</data>
<data key="pagerank">1.248456</data>
<data key="weighted degree">45.0</data>
<data key="closeness centrality">2.9E-5</data>
<data key="size">9.512024</data>
<data key="r">200</data>
<data key="g">131</data>
<data key="b">27</data>
<data key="x">-1823.8375</data>
<data key="y">422.84793</data>
</node>
<node id="841">
<data key="connections">813</data>
<data key="eigenvector centrality">0.0</data>
<data key="v-modularity">G2</data>
<data key="betweenness centrality">21555.0</data>
<data key="weighted indegree">0.0</data>
<data key="weighted outdegree">1.3200000524520874</data>
<data key="pagerank">1.246828</data>
<data key="weighted degree">1.3200000524520874</data>
<data key="closeness centrality">2.2E-5</data>
<data key="size">9.507311</data>
<data key="r">27</data>
<data key="g">200</data>
<data key="b">96</data>
<data key="x">4996.454</data>
<data key="y">-1733.8936</data>
</node>
<node id="847">
<data key="connections">813</data>
<data key="eigenvector centrality">0.0</data>
<data key="v-modularity">G2</data>
<data key="betweenness centrality">21555.0</data>
<data key="weighted indegree">0.0</data>
<data key="weighted outdegree">9.319999694824219</data>
<data key="pagerank">1.246828</data>
<data key="weighted degree">9.319999694824219</data>
<data key="closeness centrality">2.2E-5</data>
<data key="size">9.507311</data>
<data key="r">27</data>
<data key="g">200</data>
<data key="b">96</data>
<data key="x">3575.7554</data>
<data key="y">-2042.3937</data>
</node>
<node id="958">
<data key="connections">543</data>
<data key="eigenvector centrality">6.6E-5</data>
<data key="v-modularity">G5</data>
<data key="betweenness centrality">9498.08763</data>
<data key="weighted indegree">0.0</data>
<data key="weighted outdegree">13.979999542236328</data>
<data key="pagerank">1.242401</data>
<data key="weighted degree">13.979999542236328</data>
<data key="closeness centrality">3.0E-5</data>
<data key="size">9.494471</data>
<data key="r">200</data>
<data key="g">27</data>
<data key="b">131</data>
<data key="x">3233.9282</data>
<data key="y">2268.344</data>
</node>
<node id="960">
<data key="connections">543</data>
<data key="eigenvector centrality">6.6E-5</data>
<data key="v-modularity">G5</data>
<data key="betweenness centrality">9498.08763</data>
<data key="weighted indegree">0.0</data>
<data key="weighted outdegree">31.979999542236328</data>
<data key="pagerank">1.242401</data>
<data key="weighted degree">31.979999542236328</data>
<data key="closeness centrality">3.0E-5</data>
<data key="size">9.494471</data>
<data key="r">200</data>
<data key="g">27</data>
<data key="b">131</data>
<data key="x">3171.1257</data>
<data key="y">2113.6519</data>
</node>
<node id="961">
<data key="connections">543</data>
<data key="eigenvector centrality">6.6E-5</data>
<data key="v-modularity">G5</data>
<data key="betweenness centrality">9498.08763</data>
<data key="weighted indegree">0.0</data>
<data key="weighted outdegree">34.02000045776367</data>
<data key="pagerank">1.242401</data>
<data key="weighted degree">34.02000045776367</data>
<data key="closeness centrality">3.0E-5</data>
<data key="size">9.494471</data>
<data key="r">200</data>
<data key="g">27</data>
<data key="b">131</data>
<data key="x">3158.0608</data>
<data key="y">2089.7717</data>
</node>
<node id="156">
<data key="connections">785</data>
<data key="eigenvector centrality">7.0E-6</data>
<data key="v-modularity">G3</data>
<data key="betweenness centrality">43111.0</data>
<data key="weighted indegree">0.0</data>
<data key="weighted outdegree">15.0</data>
<data key="pagerank">1.241337</data>
<data key="weighted degree">15.0</data>
<data key="closeness centrality">2.9E-5</data>
<data key="size">9.491379</data>
<data key="r">27</data>
<data key="g">200</data>
<data key="b">200</data>
<data key="x">-2135.796</data>
<data key="y">2263.016</data>
</node>
<node id="1917">
<data key="connections">255</data>
<data key="eigenvector centrality">4.4E-5</data>
<data key="v-modularity">G10</data>
<data key="betweenness centrality">44797.334585</data>
<data key="weighted indegree">0.0</data>
<data key="weighted outdegree">5.0</data>
<data key="pagerank">1.241242</data>
<data key="weighted degree">5.0</data>
<data key="closeness centrality">3.0E-5</data>
<data key="size">9.491102</data>
<data key="r">165</data>
<data key="g">27</data>
<data key="b">200</data>
<data key="x">-654.4355</data>
<data key="y">3873.341</data>
</node>
<node id="1949">
<data key="connections">255</data>
<data key="eigenvector centrality">4.4E-5</data>
<data key="v-modularity">G10</data>
<data key="betweenness centrality">44797.334585</data>
<data key="weighted indegree">0.0</data>
<data key="weighted outdegree">16.649999618530273</data>
<data key="pagerank">1.241242</data>
<data key="weighted degree">16.649999618530273</data>
<data key="closeness centrality">3.0E-5</data>
<data key="size">9.491102</data>
<data key="r">165</data>
<data key="g">27</data>
<data key="b">200</data>
<data key="x">2840.0693</data>
<data key="y">-1105.4071</data>
</node>
<node id="420">
<data key="connections">543</data>
<data key="eigenvector centrality">7.1E-5</data>
<data key="v-modularity">G5</data>
<data key="betweenness centrality">3991.942409</data>
<data key="weighted indegree">0.0</data>
<data key="weighted outdegree">40.02000045776367</data>
<data key="pagerank">1.235722</data>
<data key="weighted degree">40.02000045776367</data>
<data key="closeness centrality">3.0E-5</data>
<data key="size">9.475038</data>
<data key="r">200</data>
<data key="g">27</data>
<data key="b">131</data>
<data key="x">3114.839</data>
<data key="y">1782.6978</data>
</node>
<node id="423">
<data key="connections">543</data>
<data key="eigenvector centrality">7.1E-5</data>
<data key="v-modularity">G5</data>
<data key="betweenness centrality">3991.942409</data>
<data key="weighted indegree">0.0</data>
<data key="weighted outdegree">58.02000045776367</data>
<data key="pagerank">1.235722</data>
<data key="weighted degree">58.02000045776367</data>
<data key="closeness centrality">3.0E-5</data>
<data key="size">9.475038</data>
<data key="r">200</data>
<data key="g">27</data>
<data key="b">131</data>
<data key="x">3093.577</data>
<data key="y">1764.2386</data>
</node>
<node id="424">
<data key="connections">543</data>
<data key="eigenvector centrality">7.1E-5</data>
<data key="v-modularity">G5</data>
<data key="betweenness centrality">3991.942409</data>
<data key="weighted indegree">0.0</data>
<data key="weighted outdegree">61.97999954223633</data>
<data key="pagerank">1.235722</data>
<data key="weighted degree">61.97999954223633</data>
<data key="closeness centrality">3.0E-5</data>
<data key="size">9.475038</data>
<data key="r">200</data>
<data key="g">27</data>
<data key="b">131</data>
<data key="x">3068.9563</data>
<data key="y">1753.052</data>
</node>
<node id="408">
<data key="connections">543</data>
<data key="eigenvector centrality">7.1E-5</data>
<data key="v-modularity">G5</data>
<data key="betweenness centrality">4791.909403</data>
<data key="weighted indegree">0.0</data>
<data key="weighted outdegree">4.020000100135803</data>
<data key="pagerank">1.234249</data>
<data key="weighted degree">4.020000100135803</data>
<data key="closeness centrality">3.0E-5</data>
<data key="size">9.470741</data>
<data key="r">200</data>
<data key="g">27</data>
<data key="b">131</data>
<data key="x">-1954.9596</data>
<data key="y">-4658.141</data>
</node>
<node id="4881">
<data key="label">phospholipid metabolic process</data>
<data key="connections">576</data>
<data key="eigenvector centrality">1.0E-6</data>
<data key="v-modularity">G4</data>
<data key="betweenness centrality">11987.873719</data>
<data key="weighted indegree">7.670000046491623</data>
<data key="weighted outdegree">0.0</data>
<data key="pagerank">1.23329</data>
<data key="weighted degree">7.670000046491623</data>
<data key="closeness centrality">2.8E-5</data>
<data key="size">9.467943</data>
<data key="r">200</data>
<data key="g">131</data>
<data key="b">27</data>
<data key="x">1124.9819</data>
<data key="y">-2451.3694</data>
</node>
<node id="1367">
<data key="connections">389</data>
<data key="eigenvector centrality">0.0</data>
<data key="v-modularity">G9</data>
<data key="betweenness centrality">28746.0</data>
<data key="weighted indegree">0.0</data>
<data key="weighted outdegree">30.989999771118164</data>
<data key="pagerank">1.233114</data>
<data key="weighted degree">30.989999771118164</data>
<data key="closeness centrality">2.2E-5</data>
<data key="size">9.46743</data>
<data key="r">62</data>
<data key="g">27</data>
<data key="b">200</data>
<data key="x">38.48475</data>
<data key="y">1363.5542</data>
</node>
<node id="1691">
<data key="label">glycoprotein catabolic process</data>
<data key="connections">389</data>
<data key="eigenvector centrality">0.0</data>
<data key="v-modularity">G9</data>
<data key="betweenness centrality">14375.0</data>
<data key="weighted indegree">15.329999923706055</data>
<data key="weighted outdegree">0.0</data>
<data key="pagerank">1.232648</data>
<data key="weighted degree">15.329999923706055</data>
<data key="closeness centrality">1.9E-5</data>
<data key="size">9.46607</data>
<data key="r">62</data>
<data key="g">27</data>
<data key="b">200</data>
<data key="x">-667.51715</data>
<data key="y">-1289.6777</data>
</node>
<node id="2025">
<data key="connections">576</data>
<data key="eigenvector centrality">5.72E-4</data>
<data key="v-modularity">G4</data>
<data key="betweenness centrality">289964.418224</data>
<data key="weighted indegree">0.0</data>
<data key="weighted outdegree">11.649999618530273</data>
<data key="pagerank">1.232583</data>
<data key="weighted degree">11.649999618530273</data>
<data key="closeness centrality">3.7E-5</data>
<data key="size">9.465881</data>
<data key="r">200</data>
<data key="g">131</data>
<data key="b">27</data>
<data key="x">-1953.5116</data>
<data key="y">-1703.844</data>
</node>
<node id="1811">
<data key="label">histone deacetylation</data>
<data key="connections">406</data>
<data key="eigenvector centrality">0.0</data>
<data key="v-modularity">G8</data>
<data key="betweenness centrality">14375.2</data>
<data key="weighted indegree">2.990000069141388</data>
<data key="weighted outdegree">0.0</data>
<data key="pagerank">1.230134</data>
<data key="weighted degree">2.990000069141388</data>
<data key="closeness centrality">2.3E-5</data>
<data key="size">9.458723</data>
<data key="r">62</data>
<data key="g">200</data>
<data key="b">27</data>
<data key="x">4563.7056</data>
<data key="y">-918.64716</data>
</node>
<node id="757">
<data key="connections">576</data>
<data key="eigenvector centrality">6.0E-6</data>
<data key="v-modularity">G4</data>
<data key="betweenness centrality">51808.741836</data>
<data key="weighted indegree">0.0</data>
<data key="weighted outdegree">26.649999618530273</data>
<data key="pagerank">1.229427</data>
<data key="weighted degree">26.649999618530273</data>
<data key="closeness centrality">2.5E-5</data>
<data key="size">9.4566555</data>
<data key="r">200</data>
<data key="g">131</data>
<data key="b">27</data>
<data key="x">-1319.7502</data>
<data key="y">-630.7563</data>
</node>
<node id="3775">
<data key="label">microtubule severing</data>
<data key="connections">1027</data>
<data key="eigenvector centrality">2.0E-6</data>
<data key="v-modularity">G1</data>
<data key="betweenness centrality">182.03317</data>
<data key="weighted indegree">15.0</data>
<data key="weighted outdegree">0.0</data>
<data key="pagerank">1.229106</data>
<data key="weighted degree">15.0</data>
<data key="closeness centrality">2.8E-5</data>
<data key="size">9.455717</data>
<data key="r">27</data>
<data key="g">96</data>
<data key="b">200</data>
<data key="x">-2671.3184</data>
<data key="y">-130.88512</data>
</node>
<node id="829">
<data key="connections">576</data>
<data key="eigenvector centrality">5.6E-4</data>
<data key="v-modularity">G4</data>
<data key="betweenness centrality">64283.694095</data>
<data key="weighted indegree">0.0</data>
<data key="weighted outdegree">25.31999969482422</data>
<data key="pagerank">1.21427</data>
<data key="weighted degree">25.31999969482422</data>
<data key="closeness centrality">3.6E-5</data>
<data key="size">9.4121275</data>
<data key="r">200</data>
<data key="g">131</data>
<data key="b">27</data>
<data key="x">-877.45746</data>
<data key="y">405.8513</data>
</node>
<node id="6302">
<data key="connections">447</data>
<data key="eigenvector centrality">1.0E-6</data>
<data key="v-modularity">G7</data>
<data key="betweenness centrality">28746.0</data>
<data key="weighted indegree">0.0</data>
<data key="weighted outdegree">9.989999771118164</data>
<data key="pagerank">1.21402</data>
<data key="weighted degree">9.989999771118164</data>
<data key="closeness centrality">2.5E-5</data>
<data key="size">9.41139</data>
<data key="r">165</data>
<data key="g">200</data>
<data key="b">27</data>
<data key="x">-1359.4972</data>
<data key="y">-2666.4207</data>
</node>
<node id="2028">
<data key="connections">576</data>
<data key="eigenvector centrality">3.4E-5</data>
<data key="v-modularity">G4</data>
<data key="betweenness centrality">52727.229627</data>
<data key="weighted indegree">0.0</data>
<data key="weighted outdegree">15.0</data>
<data key="pagerank">1.213735</data>
<data key="weighted degree">15.0</data>
<data key="closeness centrality">2.9E-5</data>
<data key="size">9.410549</data>
<data key="r">200</data>
<data key="g">131</data>
<data key="b">27</data>
<data key="x">-991.54706</data>
<data key="y">-1727.8738</data>
</node>
<node id="5675">
<data key="connections">447</data>
<data key="eigenvector centrality">3.0E-6</data>
<data key="v-modularity">G7</data>
<data key="betweenness centrality">14946.303356</data>
<data key="weighted indegree">0.0</data>
<data key="weighted outdegree">9.319999694824219</data>
<data key="pagerank">1.212387</data>
<data key="weighted degree">9.319999694824219</data>
<data key="closeness centrality">2.5E-5</data>
<data key="size">9.4065695</data>
<data key="r">165</data>
<data key="g">200</data>
<data key="b">27</data>
<data key="x">113.35086</data>
<data key="y">-3794.076</data>
</node>
<node id="2042">
<data key="connections">576</data>
<data key="eigenvector centrality">5.64E-4</data>
<data key="v-modularity">G4</data>
<data key="betweenness centrality">195667.670467</data>
<data key="weighted indegree">0.0</data>
<data key="weighted outdegree">23.350000381469727</data>
<data key="pagerank">1.211148</data>
<data key="weighted degree">23.350000381469727</data>
<data key="closeness centrality">3.6E-5</data>
<data key="size">9.402908</data>
<data key="r">200</data>
<data key="g">131</data>
<data key="b">27</data>
<data key="x">-1222.8977</data>
<data key="y">-720.6817</data>
</node>
<node id="5462">
<data key="label">protein initiator methionine removal</data>
<data key="connections">785</data>
<data key="eigenvector centrality">0.0</data>
<data key="v-modularity">G3</data>
<data key="betweenness centrality">3.0</data>
<data key="weighted indegree">3.6700000166893005</data>
<data key="weighted outdegree">0.0</data>
<data key="pagerank">1.210646</data>
<data key="weighted degree">3.6700000166893005</data>
<data key="closeness centrality">2.4E-5</data>
<data key="size">9.401423</data>
<data key="r">27</data>
<data key="g">200</data>
<data key="b">200</data>
<data key="x">-1560.4937</data>
<data key="y">-2935.782</data>
</node>
<node id="729">
<data key="label">cell differentiation</data>
<data key="connections">406</data>
<data key="eigenvector centrality">1.0E-6</data>
<data key="v-modularity">G8</data>
<data key="betweenness centrality">16879.529036</data>
<data key="weighted indegree">8.330000042915344</data>
<data key="weighted outdegree">0.0</data>
<data key="pagerank">1.209892</data>
<data key="weighted degree">8.330000042915344</data>
<data key="closeness centrality">3.0E-5</data>
<data key="size">9.399194</data>
<data key="r">62</data>
<data key="g">200</data>
<data key="b">27</data>
<data key="x">-108.70038</data>
<data key="y">-1829.8485</data>
</node>
<node id="804">
<data key="connections">813</data>
<data key="eigenvector centrality">6.73E-4</data>
<data key="v-modularity">G2</data>
<data key="betweenness centrality">188863.78548</data>
<data key="weighted indegree">0.0</data>
<data key="weighted outdegree">18.68000030517578</data>
<data key="pagerank">1.208691</data>
<data key="weighted degree">18.68000030517578</data>
<data key="closeness centrality">3.8E-5</data>
<data key="size">9.39564</data>
<data key="r">27</data>
<data key="g">200</data>
<data key="b">96</data>
<data key="x">694.3793</data>
<data key="y">389.48724</data>
</node>
<node id="4266">
<data key="connections">406</data>
<data key="eigenvector centrality">0.0</data>
<data key="v-modularity">G8</data>
<data key="betweenness centrality">75931.615436</data>
<data key="weighted indegree">0.0</data>
<data key="weighted outdegree">46.68000030517578</data>
<data key="pagerank">1.208437</data>
<data key="weighted degree">46.68000030517578</data>
<data key="closeness centrality">2.5E-5</data>
<data key="size">9.394888</data>
<data key="r">62</data>
<data key="g">200</data>
<data key="b">27</data>
<data key="x">-743.05115</data>
<data key="y">1636.1971</data>
</node>
<node id="2201">
<data key="connections">447</data>
<data key="eigenvector centrality">0.0</data>
<data key="v-modularity">G7</data>
<data key="betweenness centrality">26869.569678</data>
<data key="weighted indegree">0.0</data>
<data key="weighted outdegree">16.0</data>
<data key="pagerank">1.207885</data>
<data key="weighted degree">16.0</data>
<data key="closeness centrality">2.4E-5</data>
<data key="size">9.393254</data>
<data key="r">165</data>
<data key="g">200</data>
<data key="b">27</data>
<data key="x">644.3236</data>
<data key="y">-1729.7686</data>
</node>
<node id="2203">
<data key="connections">447</data>
<data key="eigenvector centrality">0.0</data>
<data key="v-modularity">G7</data>
<data key="betweenness centrality">26869.569678</data>
<data key="weighted indegree">0.0</data>
<data key="weighted outdegree">36.0</data>
<data key="pagerank">1.207885</data>
<data key="weighted degree">36.0</data>
<data key="closeness centrality">2.4E-5</data>
<data key="size">9.393254</data>
<data key="r">165</data>
<data key="g">200</data>
<data key="b">27</data>
<data key="x">666.73444</data>
<data key="y">-1712.9204</data>
</node>
<node id="6582">
<data key="connections">447</data>
<data key="eigenvector centrality">0.0</data>
<data key="v-modularity">G7</data>
<data key="betweenness centrality">29266.729339</data>
<data key="weighted indegree">0.0</data>
<data key="weighted outdegree">17.31999969482422</data>
<data key="pagerank">1.205977</data>
<data key="weighted degree">17.31999969482422</data>
<data key="closeness centrality">2.4E-5</data>
<data key="size">9.387601</data>
<data key="r">165</data>
<data key="g">200</data>
<data key="b">27</data>
<data key="x">659.6112</data>
<data key="y">-967.8827</data>
</node>
<node id="1024">
<data key="label">coenzyme A biosynthetic process</data>
<data key="connections">528</data>
<data key="eigenvector centrality">0.0</data>
<data key="v-modularity">G6</data>
<data key="betweenness centrality">221.700592</data>
<data key="weighted indegree">7.9999998807907104</data>
<data key="weighted outdegree">0.0</data>
<data key="pagerank">1.20571</data>
<data key="weighted degree">7.9999998807907104</data>
<data key="closeness centrality">2.4E-5</data>
<data key="size">9.386808</data>
<data key="r">200</data>
<data key="g">27</data>
<data key="b">27</data>
<data key="x">-1392.8497</data>
<data key="y">-2706.3813</data>
</node>
<node id="6353">
<data key="connections">406</data>
<data key="eigenvector centrality">5.0E-6</data>
<data key="v-modularity">G8</data>
<data key="betweenness centrality">22350.845083</data>
<data key="weighted indegree">0.0</data>
<data key="weighted outdegree">4.0</data>
<data key="pagerank">1.205538</data>
<data key="weighted degree">4.0</data>
<data key="closeness centrality">2.7E-5</data>
<data key="size">9.386301</data>
<data key="r">62</data>
<data key="g">200</data>
<data key="b">27</data>
<data key="x">-1144.0985</data>
<data key="y">3229.6394</data>
</node>
<node id="6356">
<data key="connections">406</data>
<data key="eigenvector centrality">5.0E-6</data>
<data key="v-modularity">G8</data>
<data key="betweenness centrality">22350.845083</data>
<data key="weighted indegree">0.0</data>
<data key="weighted outdegree">20.0</data>
<data key="pagerank">1.205538</data>
<data key="weighted degree">20.0</data>
<data key="closeness centrality">2.7E-5</data>
<data key="size">9.386301</data>
<data key="r">62</data>
<data key="g">200</data>
<data key="b">27</data>
<data key="x">-754.1206</data>
<data key="y">1601.0916</data>
</node>
<node id="1395">
<data key="connections">543</data>
<data key="eigenvector centrality">6.22E-4</data>
<data key="v-modularity">G5</data>
<data key="betweenness centrality">57486.77935</data>
<data key="weighted indegree">0.0</data>
<data key="weighted outdegree">1.6500000655651093</data>
<data key="pagerank">1.204478</data>
<data key="weighted degree">1.6500000655651093</data>
<data key="closeness centrality">3.7E-5</data>
<data key="size">9.383156</data>
<data key="r">200</data>
<data key="g">27</data>
<data key="b">131</data>
<data key="x">2496.09</data>
<data key="y">5000.0</data>
</node>
<node id="1398">
<data key="connections">543</data>
<data key="eigenvector centrality">6.22E-4</data>
<data key="v-modularity">G5</data>
<data key="betweenness centrality">57486.77935</data>
<data key="weighted indegree">0.0</data>
<data key="weighted outdegree">5.0</data>
<data key="pagerank">1.204478</data>
<data key="weighted degree">5.0</data>
<data key="closeness centrality">3.7E-5</data>
<data key="size">9.383156</data>
<data key="r">200</data>
<data key="g">27</data>
<data key="b">131</data>
<data key="x">4472.972</data>
<data key="y">-656.58887</data>
</node>
<node id="1399">
<data key="connections">543</data>
<data key="eigenvector centrality">6.22E-4</data>
<data key="v-modularity">G5</data>
<data key="betweenness centrality">57486.77935</data>
<data key="weighted indegree">0.0</data>
<data key="weighted outdegree">6.650000214576721</data>
<data key="pagerank">1.204478</data>
<data key="weighted degree">6.650000214576721</data>
<data key="closeness centrality">3.7E-5</data>
<data key="size">9.383156</data>
<data key="r">200</data>
<data key="g">27</data>
<data key="b">131</data>
<data key="x">3922.1516</data>
<data key="y">1369.8245</data>
</node>
<node id="1400">
<data key="connections">543</data>
<data key="eigenvector centrality">6.22E-4</data>
<data key="v-modularity">G5</data>
<data key="betweenness centrality">57486.77935</data>
<data key="weighted indegree">0.0</data>
<data key="weighted outdegree">6.650000214576721</data>
<data key="pagerank">1.204478</data>
<data key="weighted degree">6.650000214576721</data>
<data key="closeness centrality">3.7E-5</data>
<data key="size">9.383156</data>
<data key="r">200</data>
<data key="g">27</data>
<data key="b">131</data>
<data key="x">3929.3147</data>
<data key="y">1602.6263</data>
</node>
<node id="1402">
<data key="connections">543</data>
<data key="eigenvector centrality">6.22E-4</data>
<data key="v-modularity">G5</data>
<data key="betweenness centrality">57486.77935</data>
<data key="weighted indegree">0.0</data>
<data key="weighted outdegree">18.350000381469727</data>
<data key="pagerank">1.204478</data>
<data key="weighted degree">18.350000381469727</data>
<data key="closeness centrality">3.7E-5</data>
<data key="size">9.383156</data>
<data key="r">200</data>
<data key="g">27</data>
<data key="b">131</data>
<data key="x">3263.4001</data>
<data key="y">1423.3286</data>
</node>
<node id="1403">
<data key="connections">543</data>
<data key="eigenvector centrality">6.22E-4</data>
<data key="v-modularity">G5</data>
<data key="betweenness centrality">57486.77935</data>
<data key="weighted indegree">0.0</data>
<data key="weighted outdegree">20.0</data>
<data key="pagerank">1.204478</data>
<data key="weighted degree">20.0</data>
<data key="closeness centrality">3.7E-5</data>
<data key="size">9.383156</data>
<data key="r">200</data>
<data key="g">27</data>
<data key="b">131</data>
<data key="x">3227.2295</data>
<data key="y">1405.3076</data>
</node>
<node id="1404">
<data key="connections">543</data>
<data key="eigenvector centrality">6.22E-4</data>
<data key="v-modularity">G5</data>
<data key="betweenness centrality">57486.77935</data>
<data key="weighted indegree">0.0</data>
<data key="weighted outdegree">25.0</data>
<data key="pagerank">1.204478</data>
<data key="weighted degree">25.0</data>
<data key="closeness centrality">3.7E-5</data>
<data key="size">9.383156</data>
<data key="r">200</data>
<data key="g">27</data>
<data key="b">131</data>
<data key="x">3205.9053</data>
<data key="y">1454.0936</data>
</node>
<node id="1406">
<data key="connections">543</data>
<data key="eigenvector centrality">6.22E-4</data>
<data key="v-modularity">G5</data>
<data key="betweenness centrality">57486.77935</data>
<data key="weighted indegree">0.0</data>
<data key="weighted outdegree">26.649999618530273</data>
<data key="pagerank">1.204478</data>
<data key="weighted degree">26.649999618530273</data>
<data key="closeness centrality">3.7E-5</data>
<data key="size">9.383156</data>
<data key="r">200</data>
<data key="g">27</data>
<data key="b">131</data>
<data key="x">3206.4753</data>
<data key="y">1429.6912</data>
</node>
<node id="1410">
<data key="connections">543</data>
<data key="eigenvector centrality">6.22E-4</data>
<data key="v-modularity">G5</data>
<data key="betweenness centrality">57486.77935</data>
<data key="weighted indegree">0.0</data>
<data key="weighted outdegree">40.0</data>
<data key="pagerank">1.204478</data>
<data key="weighted degree">40.0</data>
<data key="closeness centrality">3.7E-5</data>
<data key="size">9.383156</data>
<data key="r">200</data>
<data key="g">27</data>
<data key="b">131</data>
<data key="x">3187.613</data>
<data key="y">1419.4908</data>
</node>
<node id="1567">
<data key="label">galactose metabolic process</data>
<data key="connections">528</data>
<data key="eigenvector centrality">2.0E-6</data>
<data key="v-modularity">G6</data>
<data key="betweenness centrality">14375.5</data>
<data key="weighted indegree">6.670000076293945</data>
<data key="weighted outdegree">0.0</data>
<data key="pagerank">1.199818</data>
<data key="weighted degree">6.670000076293945</data>
<data key="closeness centrality">2.9E-5</data>
<data key="size">9.369309</data>
<data key="r">200</data>
<data key="g">27</data>
<data key="b">27</data>
<data key="x">-2532.4224</data>
<data key="y">1830.3828</data>
</node>
<node id="241">
<data key="connections">543</data>
<data key="eigenvector centrality">4.4E-5</data>
<data key="v-modularity">G5</data>
<data key="betweenness centrality">22687.638908</data>
<data key="weighted indegree">0.0</data>
<data key="weighted outdegree">43.97999954223633</data>
<data key="pagerank">1.195688</data>
<data key="weighted degree">43.97999954223633</data>
<data key="closeness centrality">3.0E-5</data>
<data key="size">9.357007</data>
<data key="r">200</data>
<data key="g">27</data>
<data key="b">131</data>
<data key="x">2812.1924</data>
<data key="y">2107.2458</data>
</node>
<node id="2045">
<data key="connections">576</data>
<data key="eigenvector centrality">1.3E-5</data>
<data key="v-modularity">G4</data>
<data key="betweenness centrality">20235.979684</data>
<data key="weighted indegree">0.0</data>
<data key="weighted outdegree">25.0</data>
<data key="pagerank">1.195377</data>
<data key="weighted degree">25.0</data>
<data key="closeness centrality">2.6E-5</data>
<data key="size">9.356079</data>
<data key="r">200</data>
<data key="g">131</data>
<data key="b">27</data>
<data key="x">-2216.7573</data>
<data key="y">-2330.6343</data>
</node>
<node id="1621">
<data key="connections">447</data>
<data key="eigenvector centrality">0.0</data>
<data key="v-modularity">G7</data>
<data key="betweenness centrality">31296.756317</data>
<data key="weighted indegree">0.0</data>
<data key="weighted outdegree">12.0</data>
<data key="pagerank">1.192737</data>
<data key="weighted degree">12.0</data>
<data key="closeness centrality">2.4E-5</data>
<data key="size">9.348198</data>
<data key="r">165</data>
<data key="g">200</data>
<data key="b">27</data>
<data key="x">706.3907</data>
<data key="y">-1947.658</data>
</node>
<node id="1623">
<data key="connections">447</data>
<data key="eigenvector centrality">0.0</data>
<data key="v-modularity">G7</data>
<data key="betweenness centrality">31296.756317</data>
<data key="weighted indegree">0.0</data>
<data key="weighted outdegree">16.0</data>
<data key="pagerank">1.192737</data>
<data key="weighted degree">16.0</data>
<data key="closeness centrality">2.4E-5</data>
<data key="size">9.348198</data>
<data key="r">165</data>
<data key="g">200</data>
<data key="b">27</data>
<data key="x">708.6028</data>
<data key="y">-1914.8003</data>
</node>
<node id="7293">
<data key="label">transmembrane receptor protein tyrosine kinase signaling pathway</data>
<data key="connections">528</data>
<data key="eigenvector centrality">0.0</data>
<data key="v-modularity">G6</data>
<data key="betweenness centrality">5.0</data>
<data key="weighted indegree">42.0</data>
<data key="weighted outdegree">0.0</data>
<data key="pagerank">1.192023</data>
<data key="weighted degree">42.0</data>
<data key="closeness centrality">2.5E-5</data>
<data key="size">9.346064</data>
<data key="r">200</data>
<data key="g">27</data>
<data key="b">27</data>
<data key="x">-1555.1359</data>
<data key="y">-1352.0497</data>
</node>
<node id="303">
<data key="connections">255</data>
<data key="eigenvector centrality">4.6E-5</data>
<data key="v-modularity">G10</data>
<data key="betweenness centrality">333814.451307</data>
<data key="weighted indegree">0.0</data>
<data key="weighted outdegree">2.680000066757202</data>
<data key="pagerank">1.19103</data>
<data key="weighted degree">2.680000066757202</data>
<data key="closeness centrality">3.3E-5</data>
<data key="size">9.343096</data>
<data key="r">165</data>
<data key="g">27</data>
<data key="b">200</data>
<data key="x">1131.6765</data>
<data key="y">4215.5845</data>
</node>
<node id="304">
<data key="connections">255</data>
<data key="eigenvector centrality">4.6E-5</data>
<data key="v-modularity">G10</data>
<data key="betweenness centrality">333814.451307</data>
<data key="weighted indegree">0.0</data>
<data key="weighted outdegree">2.680000066757202</data>
<data key="pagerank">1.19103</data>
<data key="weighted degree">2.680000066757202</data>
<data key="closeness centrality">3.3E-5</data>
<data key="size">9.343096</data>
<data key="r">165</data>
<data key="g">27</data>
<data key="b">200</data>
<data key="x">-435.4805</data>
<data key="y">-4300.8535</data>
</node>
<node id="305">
<data key="connections">255</data>
<data key="eigenvector centrality">4.6E-5</data>
<data key="v-modularity">G10</data>
<data key="betweenness centrality">333814.451307</data>
<data key="weighted indegree">0.0</data>
<data key="weighted outdegree">4.0</data>
<data key="pagerank">1.19103</data>
<data key="weighted degree">4.0</data>
<data key="closeness centrality">3.3E-5</data>
<data key="size">9.343096</data>
<data key="r">165</data>
<data key="g">27</data>
<data key="b">200</data>
<data key="x">-1539.2966</data>
<data key="y">-3274.2837</data>
</node>
<node id="306">
<data key="connections">255</data>
<data key="eigenvector centrality">4.6E-5</data>
<data key="v-modularity">G10</data>
<data key="betweenness centrality">333814.451307</data>
<data key="weighted indegree">0.0</data>
<data key="weighted outdegree">4.0</data>
<data key="pagerank">1.19103</data>
<data key="weighted degree">4.0</data>
<data key="closeness centrality">3.3E-5</data>
<data key="size">9.343096</data>
<data key="r">165</data>
<data key="g">27</data>
<data key="b">200</data>
<data key="x">1679.4962</data>
<data key="y">3387.9053</data>
</node>
<node id="310">
<data key="connections">255</data>
<data key="eigenvector centrality">4.6E-5</data>
<data key="v-modularity">G10</data>
<data key="betweenness centrality">333814.451307</data>
<data key="weighted indegree">0.0</data>
<data key="weighted outdegree">8.0</data>
<data key="pagerank">1.19103</data>
<data key="weighted degree">8.0</data>
<data key="closeness centrality">3.3E-5</data>
<data key="size">9.343096</data>
<data key="r">165</data>
<data key="g">27</data>
<data key="b">200</data>
<data key="x">2813.6548</data>
<data key="y">-177.43974</data>
</node>
<node id="1532">
<data key="connections">447</data>
<data key="eigenvector centrality">0.0</data>
<data key="v-modularity">G7</data>
<data key="betweenness centrality">31596.043243</data>
<data key="weighted indegree">0.0</data>
<data key="weighted outdegree">2.680000066757202</data>
<data key="pagerank">1.190054</data>
<data key="weighted degree">2.680000066757202</data>
<data key="closeness centrality">2.4E-5</data>
<data key="size">9.340177</data>
<data key="r">165</data>
<data key="g">200</data>
<data key="b">27</data>
<data key="x">1383.4574</data>
<data key="y">-3892.5498</data>
</node>
<node id="1534">
<data key="connections">447</data>
<data key="eigenvector centrality">0.0</data>
<data key="v-modularity">G7</data>
<data key="betweenness centrality">31596.043243</data>
<data key="weighted indegree">0.0</data>
<data key="weighted outdegree">2.680000066757202</data>
<data key="pagerank">1.190054</data>
<data key="weighted degree">2.680000066757202</data>
<data key="closeness centrality">2.4E-5</data>
<data key="size">9.340177</data>
<data key="r">165</data>
<data key="g">200</data>
<data key="b">27</data>
<data key="x">501.192</data>
<data key="y">-4125.2886</data>
</node>
<node id="1535">
<data key="connections">447</data>
<data key="eigenvector centrality">0.0</data>
<data key="v-modularity">G7</data>
<data key="betweenness centrality">31596.043243</data>
<data key="weighted indegree">0.0</data>
<data key="weighted outdegree">4.0</data>
<data key="pagerank">1.190054</data>
<data key="weighted degree">4.0</data>
<data key="closeness centrality">2.4E-5</data>
<data key="size">9.340177</data>
<data key="r">165</data>
<data key="g">200</data>
<data key="b">27</data>
<data key="x">-3605.9453</data>
<data key="y">-1424.0114</data>
</node>
<node id="1536">
<data key="connections">447</data>
<data key="eigenvector centrality">0.0</data>
<data key="v-modularity">G7</data>
<data key="betweenness centrality">31596.043243</data>
<data key="weighted indegree">0.0</data>
<data key="weighted outdegree">5.320000171661377</data>
<data key="pagerank">1.190054</data>
<data key="weighted degree">5.320000171661377</data>
<data key="closeness centrality">2.4E-5</data>
<data key="size">9.340177</data>
<data key="r">165</data>
<data key="g">200</data>
<data key="b">27</data>
<data key="x">134.21277</data>
<data key="y">-2990.7747</data>
</node>
<node id="1538">
<data key="connections">447</data>
<data key="eigenvector centrality">0.0</data>
<data key="v-modularity">G7</data>
<data key="betweenness centrality">31596.043243</data>
<data key="weighted indegree">0.0</data>
<data key="weighted outdegree">6.679999828338623</data>
<data key="pagerank">1.190054</data>
<data key="weighted degree">6.679999828338623</data>
<data key="closeness centrality">2.4E-5</data>
<data key="size">9.340177</data>
<data key="r">165</data>
<data key="g">200</data>
<data key="b">27</data>
<data key="x">-1794.4557</data>
<data key="y">1020.78076</data>
</node>
<node id="1540">
<data key="connections">447</data>
<data key="eigenvector centrality">0.0</data>
<data key="v-modularity">G7</data>
<data key="betweenness centrality">31596.043243</data>
<data key="weighted indegree">0.0</data>
<data key="weighted outdegree">8.0</data>
<data key="pagerank">1.190054</data>
<data key="weighted degree">8.0</data>
<data key="closeness centrality">2.4E-5</data>
<data key="size">9.340177</data>
<data key="r">165</data>
<data key="g">200</data>
<data key="b">27</data>
<data key="x">-1180.8966</data>
<data key="y">-12.342346</data>
</node>
<node id="1541">
<data key="connections">447</data>
<data key="eigenvector centrality">0.0</data>
<data key="v-modularity">G7</data>
<data key="betweenness centrality">31596.043243</data>
<data key="weighted indegree">0.0</data>
<data key="weighted outdegree">9.319999694824219</data>
<data key="pagerank">1.190054</data>
<data key="weighted degree">9.319999694824219</data>
<data key="closeness centrality">2.4E-5</data>
<data key="size">9.340177</data>
<data key="r">165</data>
<data key="g">200</data>
<data key="b">27</data>
<data key="x">162.22021</data>
<data key="y">-2322.7698</data>
</node>
<node id="1542">
<data key="connections">447</data>
<data key="eigenvector centrality">0.0</data>
<data key="v-modularity">G7</data>
<data key="betweenness centrality">31596.043243</data>
<data key="weighted indegree">0.0</data>
<data key="weighted outdegree">17.31999969482422</data>
<data key="pagerank">1.190054</data>
<data key="weighted degree">17.31999969482422</data>
<data key="closeness centrality">2.4E-5</data>
<data key="size">9.340177</data>
<data key="r">165</data>
<data key="g">200</data>
<data key="b">27</data>
<data key="x">198.85721</data>
<data key="y">-2258.178</data>
</node>
<node id="1543">
<data key="connections">447</data>
<data key="eigenvector centrality">0.0</data>
<data key="v-modularity">G7</data>
<data key="betweenness centrality">31596.043243</data>
<data key="weighted indegree">0.0</data>
<data key="weighted outdegree">21.31999969482422</data>
<data key="pagerank">1.190054</data>
<data key="weighted degree">21.31999969482422</data>
<data key="closeness centrality">2.4E-5</data>
<data key="size">9.340177</data>
<data key="r">165</data>
<data key="g">200</data>
<data key="b">27</data>
<data key="x">156.70483</data>
<data key="y">-2233.4377</data>
</node>
<node id="1544">
<data key="connections">447</data>
<data key="eigenvector centrality">0.0</data>
<data key="v-modularity">G7</data>
<data key="betweenness centrality">31596.043243</data>
<data key="weighted indegree">0.0</data>
<data key="weighted outdegree">24.0</data>
<data key="pagerank">1.190054</data>
<data key="weighted degree">24.0</data>
<data key="closeness centrality">2.4E-5</data>
<data key="size">9.340177</data>
<data key="r">165</data>
<data key="g">200</data>
<data key="b">27</data>
<data key="x">204.2583</data>
<data key="y">-2231.8135</data>
</node>
<node id="1545">
<data key="connections">447</data>
<data key="eigenvector centrality">0.0</data>
<data key="v-modularity">G7</data>
<data key="betweenness centrality">31596.043243</data>
<data key="weighted indegree">0.0</data>
<data key="weighted outdegree">25.31999969482422</data>
<data key="pagerank">1.190054</data>
<data key="weighted degree">25.31999969482422</data>
<data key="closeness centrality">2.4E-5</data>
<data key="size">9.340177</data>
<data key="r">165</data>
<data key="g">200</data>
<data key="b">27</data>
<data key="x">196.21812</data>
<data key="y">-2212.4583</data>
</node>
<node id="1546">
<data key="connections">447</data>
<data key="eigenvector centrality">0.0</data>
<data key="v-modularity">G7</data>
<data key="betweenness centrality">31596.043243</data>
<data key="weighted indegree">0.0</data>
<data key="weighted outdegree">28.0</data>
<data key="pagerank">1.190054</data>
<data key="weighted degree">28.0</data>
<data key="closeness centrality">2.4E-5</data>
<data key="size">9.340177</data>
<data key="r">165</data>
<data key="g">200</data>
<data key="b">27</data>
<data key="x">175.15733</data>
<data key="y">-2216.174</data>
</node>
<node id="1014">
<data key="connections">528</data>
<data key="eigenvector centrality">1.2E-5</data>
<data key="v-modularity">G6</data>
<data key="betweenness centrality">28746.0</data>
<data key="weighted indegree">0.0</data>
<data key="weighted outdegree">15.0</data>
<data key="pagerank">1.189999</data>
<data key="weighted degree">15.0</data>
<data key="closeness centrality">2.9E-5</data>
<data key="size">9.340012</data>
<data key="r">200</data>
<data key="g">27</data>
<data key="b">27</data>
<data key="x">-1280.2268</data>
<data key="y">-599.2992</data>
</node>
<node id="431">
<data key="label">cAMP biosynthetic process</data>
<data key="connections">576</data>
<data key="eigenvector centrality">0.0</data>
<data key="v-modularity">G4</data>
<data key="betweenness centrality">6.666667</data>
<data key="weighted indegree">17.34000027179718</data>
<data key="weighted outdegree">0.0</data>
<data key="pagerank">1.189044</data>
<data key="weighted degree">17.34000027179718</data>
<data key="closeness centrality">2.2E-5</data>
<data key="size">9.337153</data>
<data key="r">200</data>
<data key="g">131</data>
<data key="b">27</data>
<data key="x">-1379.4626</data>
<data key="y">-1795.8477</data>
</node>
<node id="724">
<data key="connections">528</data>
<data key="eigenvector centrality">6.0E-6</data>
<data key="v-modularity">G6</data>
<data key="betweenness centrality">57478.0</data>
<data key="weighted indegree">0.0</data>
<data key="weighted outdegree">6.0</data>
<data key="pagerank">1.187793</data>
<data key="weighted degree">6.0</data>
<data key="closeness centrality">2.9E-5</data>
<data key="size">9.3334055</data>
<data key="r">200</data>
<data key="g">27</data>
<data key="b">27</data>
<data key="x">288.1663</data>
<data key="y">-2727.7217</data>
</node>
<node id="1608">
<data key="connections">813</data>
<data key="eigenvector centrality">6.6E-4</data>
<data key="v-modularity">G2</data>
<data key="betweenness centrality">31716.417322</data>
<data key="weighted indegree">0.0</data>
<data key="weighted outdegree">5.320000171661377</data>
<data key="pagerank">1.186567</data>
<data key="weighted degree">5.320000171661377</data>
<data key="closeness centrality">3.8E-5</data>
<data key="size">9.329733</data>
<data key="r">27</data>
<data key="g">200</data>
<data key="b">96</data>
<data key="x">1347.4755</data>
<data key="y">-2419.2554</data>
</node>
<node id="1611">
<data key="connections">813</data>
<data key="eigenvector centrality">6.6E-4</data>
<data key="v-modularity">G2</data>
<data key="betweenness centrality">31716.417322</data>
<data key="weighted indegree">0.0</data>
<data key="weighted outdegree">36.0</data>
<data key="pagerank">1.186567</data>
<data key="weighted degree">36.0</data>
<data key="closeness centrality">3.8E-5</data>
<data key="size">9.329733</data>
<data key="r">27</data>
<data key="g">200</data>
<data key="b">96</data>
<data key="x">611.4956</data>
<data key="y">147.09196</data>
</node>
<node id="3786">
<data key="connections">785</data>
<data key="eigenvector centrality">7.0E-6</data>
<data key="v-modularity">G3</data>
<data key="betweenness centrality">37517.073044</data>
<data key="weighted indegree">0.0</data>
<data key="weighted outdegree">6.989999771118164</data>
<data key="pagerank">1.186422</data>
<data key="weighted degree">6.989999771118164</data>
<data key="closeness centrality">2.9E-5</data>
<data key="size">9.329296</data>
<data key="r">27</data>
<data key="g">200</data>
<data key="b">200</data>
<data key="x">-2215.7031</data>
<data key="y">1249.064</data>
</node>
<node id="65">
<data key="connections">528</data>
<data key="eigenvector centrality">3.5E-5</data>
<data key="v-modularity">G6</data>
<data key="betweenness centrality">36351.337965</data>
<data key="weighted indegree">0.0</data>
<data key="weighted outdegree">28.350000381469727</data>
<data key="pagerank">1.184768</data>
<data key="weighted degree">28.350000381469727</data>
<data key="closeness centrality">3.1E-5</data>
<data key="size">9.324335</data>
<data key="r">200</data>
<data key="g">27</data>
<data key="b">27</data>
<data key="x">-1998.1699</data>
<data key="y">-1524.6888</data>
</node>
<node id="4171">
<data key="label">neurotransmitter transport</data>
<data key="connections">543</data>
<data key="eigenvector centrality">0.0</data>
<data key="v-modularity">G5</data>
<data key="betweenness centrality">14376.0</data>
<data key="weighted indegree">6.6700000166893005</data>
<data key="weighted outdegree">0.0</data>
<data key="pagerank">1.179664</data>
<data key="weighted degree">6.6700000166893005</data>
<data key="closeness centrality">2.4E-5</data>
<data key="size">9.308991</data>
<data key="r">200</data>
<data key="g">27</data>
<data key="b">131</data>
<data key="x">1858.9111</data>
<data key="y">-2549.971</data>
</node>
<node id="605">
<data key="connections">543</data>
<data key="eigenvector centrality">3.7E-5</data>
<data key="v-modularity">G5</data>
<data key="betweenness centrality">15891.510471</data>
<data key="weighted indegree">0.0</data>
<data key="weighted outdegree">3.3500000834465027</data>
<data key="pagerank">1.179541</data>
<data key="weighted degree">3.3500000834465027</data>
<data key="closeness centrality">2.9E-5</data>
<data key="size">9.308622</data>
<data key="r">200</data>
<data key="g">27</data>
<data key="b">131</data>
<data key="x">-2458.141</data>
<data key="y">-4122.8667</data>
</node>
<node id="611">
<data key="connections">543</data>
<data key="eigenvector centrality">3.7E-5</data>
<data key="v-modularity">G5</data>
<data key="betweenness centrality">15891.510471</data>
<data key="weighted indegree">0.0</data>
<data key="weighted outdegree">10.0</data>
<data key="pagerank">1.179541</data>
<data key="weighted degree">10.0</data>
<data key="closeness centrality">2.9E-5</data>
<data key="size">9.308622</data>
<data key="r">200</data>
<data key="g">27</data>
<data key="b">131</data>
<data key="x">-3942.573</data>
<data key="y">436.078</data>
</node>
<node id="446">
<data key="connections">1027</data>
<data key="eigenvector centrality">5.9E-4</data>
<data key="v-modularity">G1</data>
<data key="betweenness centrality">43455.732243</data>
<data key="weighted indegree">0.0</data>
<data key="weighted outdegree">33.31999969482422</data>
<data key="pagerank">1.178927</data>
<data key="weighted degree">33.31999969482422</data>
<data key="closeness centrality">3.6E-5</data>
<data key="size">9.306771</data>
<data key="r">27</data>
<data key="g">96</data>
<data key="b">200</data>
<data key="x">2181.3782</data>
<data key="y">702.99384</data>
</node>
<node id="6354">
<data key="label">regulation of DNA-templated transcription</data>
<data key="connections">406</data>
<data key="eigenvector centrality">0.0</data>
<data key="v-modularity">G8</data>
<data key="betweenness centrality">1498.436086</data>
<data key="weighted indegree">22.34000015258789</data>
<data key="weighted outdegree">0.0</data>
<data key="pagerank">1.177312</data>
<data key="weighted degree">22.34000015258789</data>
<data key="closeness centrality">2.4E-5</data>
<data key="size">9.301905</data>
<data key="r">62</data>
<data key="g">200</data>
<data key="b">27</data>
<data key="x">-750.8361</data>
<data key="y">1621.262</data>
</node>
<node id="406">
<data key="connections">543</data>
<data key="eigenvector centrality">6.2E-4</data>
<data key="v-modularity">G5</data>
<data key="betweenness centrality">70411.267339</data>
<data key="weighted indegree">0.0</data>
<data key="weighted outdegree">3.3500000834465027</data>
<data key="pagerank">1.17679</data>
<data key="weighted degree">3.3500000834465027</data>
<data key="closeness centrality">3.7E-5</data>
<data key="size">9.300331</data>
<data key="r">200</data>
<data key="g">27</data>
<data key="b">131</data>
<data key="x">3709.5527</data>
<data key="y">3379.364</data>
</node>
<node id="415">
<data key="connections">543</data>
<data key="eigenvector centrality">6.2E-4</data>
<data key="v-modularity">G5</data>
<data key="betweenness centrality">70411.267339</data>
<data key="weighted indegree">0.0</data>
<data key="weighted outdegree">25.0</data>
<data key="pagerank">1.17679</data>
<data key="weighted degree">25.0</data>
<data key="closeness centrality">3.7E-5</data>
<data key="size">9.300331</data>
<data key="r">200</data>
<data key="g">27</data>
<data key="b">131</data>
<data key="x">3025.2136</data>
<data key="y">1708.4069</data>
</node>
<node id="1447">
<data key="label">endoplasmic reticulum unfolded protein response</data>
<data key="connections">406</data>
<data key="eigenvector centrality">0.0</data>
<data key="v-modularity">G8</data>
<data key="betweenness centrality">43111.0</data>
<data key="weighted indegree">9.329999923706055</data>
<data key="weighted outdegree">0.0</data>
<data key="pagerank">1.17491</data>
<data key="weighted degree">9.329999923706055</data>
<data key="closeness centrality">2.3E-5</data>
<data key="size">9.294658</data>
<data key="r">62</data>
<data key="g">200</data>
<data key="b">27</data>
<data key="x">878.43274</data>
<data key="y">-2909.3638</data>
</node>
<node id="515">
<data key="connections">813</data>
<data key="eigenvector centrality">1.23E-4</data>
<data key="v-modularity">G2</data>
<data key="betweenness centrality">23222.485789</data>
<data key="weighted indegree">0.0</data>
<data key="weighted outdegree">8.0</data>
<data key="pagerank">1.170788</data>
<data key="weighted degree">8.0</data>
<data key="closeness centrality">3.2E-5</data>
<data key="size">9.282196</data>
<data key="r">27</data>
<data key="g">200</data>
<data key="b">96</data>
<data key="x">-112.32429</data>
<data key="y">-751.3259</data>
</node>
<node id="568">
<data key="connections">813</data>
<data key="eigenvector centrality">1.23E-4</data>
<data key="v-modularity">G2</data>
<data key="betweenness centrality">23222.485789</data>
<data key="weighted indegree">0.0</data>
<data key="weighted outdegree">14.680000305175781</data>
<data key="pagerank">1.170788</data>
<data key="weighted degree">14.680000305175781</data>
<data key="closeness centrality">3.2E-5</data>
<data key="size">9.282196</data>
<data key="r">27</data>
<data key="g">200</data>
<data key="b">96</data>
<data key="x">-49.66827</data>
<data key="y">-773.09973</data>
</node>
<node id="578">
<data key="connections">813</data>
<data key="eigenvector centrality">1.23E-4</data>
<data key="v-modularity">G2</data>
<data key="betweenness centrality">23222.485789</data>
<data key="weighted indegree">0.0</data>
<data key="weighted outdegree">20.0</data>
<data key="pagerank">1.170788</data>
<data key="weighted degree">20.0</data>
<data key="closeness centrality">3.2E-5</data>
<data key="size">9.282196</data>
<data key="r">27</data>
<data key="g">200</data>
<data key="b">96</data>
<data key="x">-40.767487</data>
<data key="y">-752.6946</data>
</node>
<node id="1423">
<data key="connections">406</data>
<data key="eigenvector centrality">5.0E-6</data>
<data key="v-modularity">G8</data>
<data key="betweenness centrality">8680.951855</data>
<data key="weighted indegree">0.0</data>
<data key="weighted outdegree">6.679999828338623</data>
<data key="pagerank">1.167009</data>
<data key="weighted degree">6.679999828338623</data>
<data key="closeness centrality">2.7E-5</data>
<data key="size">9.270746</data>
<data key="r">62</data>
<data key="g">200</data>
<data key="b">27</data>
<data key="x">-1610.989</data>
<data key="y">1745.6268</data>
</node>
<node id="1425">
<data key="connections">406</data>
<data key="eigenvector centrality">5.0E-6</data>
<data key="v-modularity">G8</data>
<data key="betweenness centrality">8680.951855</data>
<data key="weighted indegree">0.0</data>
<data key="weighted outdegree">9.319999694824219</data>
<data key="pagerank">1.167009</data>
<data key="weighted degree">9.319999694824219</data>
<data key="closeness centrality">2.7E-5</data>
<data key="size">9.270746</data>
<data key="r">62</data>
<data key="g">200</data>
<data key="b">27</data>
<data key="x">-1356.7258</data>
<data key="y">946.57733</data>
</node>
<node id="1426">
<data key="connections">406</data>
<data key="eigenvector centrality">5.0E-6</data>
<data key="v-modularity">G8</data>
<data key="betweenness centrality">8680.951855</data>
<data key="weighted indegree">0.0</data>
<data key="weighted outdegree">13.319999694824219</data>
<data key="pagerank">1.167009</data>
<data key="weighted degree">13.319999694824219</data>
<data key="closeness centrality">2.7E-5</data>
<data key="size">9.270746</data>
<data key="r">62</data>
<data key="g">200</data>
<data key="b">27</data>
<data key="x">-992.02655</data>
<data key="y">-547.7049</data>
</node>
<node id="419">
<data key="connections">543</data>
<data key="eigenvector centrality">1.74E-4</data>
<data key="v-modularity">G5</data>
<data key="betweenness centrality">112014.41072</data>
<data key="weighted indegree">0.0</data>
<data key="weighted outdegree">31.649999618530273</data>
<data key="pagerank">1.16688</data>
<data key="weighted degree">31.649999618530273</data>
<data key="closeness centrality">3.4E-5</data>
<data key="size">9.270355</data>
<data key="r">200</data>
<data key="g">27</data>
<data key="b">131</data>
<data key="x">2995.4556</data>
<data key="y">1720.0201</data>
</node>
<node id="3820">
<data key="label">mitochondrial transport</data>
<data key="connections">543</data>
<data key="eigenvector centrality">0.0</data>
<data key="v-modularity">G5</data>
<data key="betweenness centrality">6.0</data>
<data key="weighted indegree">9.659999966621399</data>
<data key="weighted outdegree">0.0</data>
<data key="pagerank">1.162114</data>
<data key="weighted degree">9.659999966621399</data>
<data key="closeness centrality">2.4E-5</data>
<data key="size">9.255875</data>
<data key="r">200</data>
<data key="g">27</data>
<data key="b">131</data>
<data key="x">3185.3628</data>
<data key="y">1126.379</data>
</node>
<node id="6607">
<data key="label">ribosomal small subunit assembly</data>
<data key="connections">447</data>
<data key="eigenvector centrality">0.0</data>
<data key="v-modularity">G7</data>
<data key="betweenness centrality">3.0</data>
<data key="weighted indegree">16.010000228881836</data>
<data key="weighted outdegree">0.0</data>
<data key="pagerank">1.161979</data>
<data key="weighted degree">16.010000228881836</data>
<data key="closeness centrality">1.9E-5</data>
<data key="size">9.255463</data>
<data key="r">165</data>
<data key="g">200</data>
<data key="b">27</data>
<data key="x">318.007</data>
<data key="y">-1907.972</data>
</node>
<node id="7513">
<data key="label">tRNA thio-modification</data>
<data key="connections">447</data>
<data key="eigenvector centrality">1.0E-6</data>
<data key="v-modularity">G7</data>
<data key="betweenness centrality">10070.978104</data>
<data key="weighted indegree">11.329999923706055</data>
<data key="weighted outdegree">0.0</data>
<data key="pagerank">1.156781</data>
<data key="weighted degree">11.329999923706055</data>
<data key="closeness centrality">2.8E-5</data>
<data key="size">9.239621</data>
<data key="r">165</data>
<data key="g">200</data>
<data key="b">27</data>
<data key="x">296.46735</data>
<data key="y">-3907.5002</data>
</node>
<node id="7515">
<data key="label">tRNA wobble uridine modification</data>
<data key="connections">447</data>
<data key="eigenvector centrality">1.0E-6</data>
<data key="v-modularity">G7</data>
<data key="betweenness centrality">10070.978104</data>
<data key="weighted indegree">12.65999984741211</data>
<data key="weighted outdegree">0.0</data>
<data key="pagerank">1.156781</data>
<data key="weighted degree">12.65999984741211</data>
<data key="closeness centrality">2.8E-5</data>
<data key="size">9.239621</data>
<data key="r">165</data>
<data key="g">200</data>
<data key="b">27</data>
<data key="x">134.3235</data>
<data key="y">-3807.201</data>
</node>
<node id="1976">
<data key="connections">255</data>
<data key="eigenvector centrality">5.93E-4</data>
<data key="v-modularity">G10</data>
<data key="betweenness centrality">157802.177153</data>
<data key="weighted indegree">0.0</data>
<data key="weighted outdegree">21.31999969482422</data>
<data key="pagerank">1.156622</data>
<data key="weighted degree">21.31999969482422</data>
<data key="closeness centrality">3.7E-5</data>
<data key="size">9.239137</data>
<data key="r">165</data>
<data key="g">27</data>
<data key="b">200</data>
<data key="x">2257.1921</data>
<data key="y">-605.94727</data>
</node>
<node id="933">
<data key="connections">528</data>
<data key="eigenvector centrality">5.9E-5</data>
<data key="v-modularity">G6</data>
<data key="betweenness centrality">253205.458783</data>
<data key="weighted indegree">0.0</data>
<data key="weighted outdegree">38.35000038146973</data>
<data key="pagerank">1.156011</data>
<data key="weighted degree">38.35000038146973</data>
<data key="closeness centrality">3.3E-5</data>
<data key="size">9.23727</data>
<data key="r">200</data>
<data key="g">27</data>
<data key="b">27</data>
<data key="x">-1408.8829</data>
<data key="y">-1408.1423</data>
</node>
<node id="510">
<data key="connections">813</data>
<data key="eigenvector centrality">1.23E-4</data>
<data key="v-modularity">G2</data>
<data key="betweenness centrality">36103.596246</data>
<data key="weighted indegree">0.0</data>
<data key="weighted outdegree">8.0</data>
<data key="pagerank">1.155845</data>
<data key="weighted degree">8.0</data>
<data key="closeness centrality">3.2E-5</data>
<data key="size">9.236763</data>
<data key="r">27</data>
<data key="g">200</data>
<data key="b">96</data>
<data key="x">-41.497917</data>
<data key="y">489.97583</data>
</node>
<node id="592">
<data key="connections">813</data>
<data key="eigenvector centrality">1.23E-4</data>
<data key="v-modularity">G2</data>
<data key="betweenness centrality">36103.596246</data>
<data key="weighted indegree">0.0</data>
<data key="weighted outdegree">53.31999969482422</data>
<data key="pagerank">1.155845</data>
<data key="weighted degree">53.31999969482422</data>
<data key="closeness centrality">3.2E-5</data>
<data key="size">9.236763</data>
<data key="r">27</data>
<data key="g">200</data>
<data key="b">96</data>
<data key="x">20.251509</data>
<data key="y">503.91553</data>
</node>
<node id="2000">
<data key="connections">406</data>
<data key="eigenvector centrality">5.0E-6</data>
<data key="v-modularity">G8</data>
<data key="betweenness centrality">7482.951855</data>
<data key="weighted indegree">0.0</data>
<data key="weighted outdegree">6.679999828338623</data>
<data key="pagerank">1.154042</data>
<data key="weighted degree">6.679999828338623</data>
<data key="closeness centrality">2.7E-5</data>
<data key="size">9.231254</data>
<data key="r">62</data>
<data key="g">200</data>
<data key="b">27</data>
<data key="x">-2524.1091</data>
<data key="y">-64.96223</data>
</node>
<node id="2002">
<data key="connections">406</data>
<data key="eigenvector centrality">5.0E-6</data>
<data key="v-modularity">G8</data>
<data key="betweenness centrality">7482.951855</data>
<data key="weighted indegree">0.0</data>
<data key="weighted outdegree">10.680000305175781</data>
<data key="pagerank">1.154042</data>
<data key="weighted degree">10.680000305175781</data>
<data key="closeness centrality">2.7E-5</data>
<data key="size">9.231254</data>
<data key="r">62</data>
<data key="g">200</data>
<data key="b">27</data>
<data key="x">-1425.8535</data>
<data key="y">1013.89984</data>
</node>
<node id="2003">
<data key="connections">406</data>
<data key="eigenvector centrality">5.0E-6</data>
<data key="v-modularity">G8</data>
<data key="betweenness centrality">7482.951855</data>
<data key="weighted indegree">0.0</data>
<data key="weighted outdegree">12.0</data>
<data key="pagerank">1.154042</data>
<data key="weighted degree">12.0</data>
<data key="closeness centrality">2.7E-5</data>
<data key="size">9.231254</data>
<data key="r">62</data>
<data key="g">200</data>
<data key="b">27</data>
<data key="x">-1410.702</data>
<data key="y">1036.9637</data>
</node>
<node id="2004">
<data key="connections">406</data>
<data key="eigenvector centrality">5.0E-6</data>
<data key="v-modularity">G8</data>
<data key="betweenness centrality">7482.951855</data>
<data key="weighted indegree">0.0</data>
<data key="weighted outdegree">16.0</data>
<data key="pagerank">1.154042</data>
<data key="weighted degree">16.0</data>
<data key="closeness centrality">2.7E-5</data>
<data key="size">9.231254</data>
<data key="r">62</data>
<data key="g">200</data>
<data key="b">27</data>
<data key="x">-1387.1122</data>
<data key="y">1003.60394</data>
</node>
<node id="3353">
<data key="connections">1027</data>
<data key="eigenvector centrality">5.9E-4</data>
<data key="v-modularity">G1</data>
<data key="betweenness centrality">39984.586093</data>
<data key="weighted indegree">0.0</data>
<data key="weighted outdegree">18.68000030517578</data>
<data key="pagerank">1.153334</data>
<data key="weighted degree">18.68000030517578</data>
<data key="closeness centrality">3.6E-5</data>
<data key="size">9.229088</data>
<data key="r">27</data>
<data key="g">96</data>
<data key="b">200</data>
<data key="x">2306.7456</data>
<data key="y">-1774.7913</data>
</node>
<node id="892">
<data key="connections">389</data>
<data key="eigenvector centrality">2.0E-6</data>
<data key="v-modularity">G9</data>
<data key="betweenness centrality">100687.068702</data>
<data key="weighted indegree">0.0</data>
<data key="weighted outdegree">12.0</data>
<data key="pagerank">1.153023</data>
<data key="weighted degree">12.0</data>
<data key="closeness centrality">2.9E-5</data>
<data key="size">9.228136</data>
<data key="r">62</data>
<data key="g">27</data>
<data key="b">200</data>
<data key="x">579.1566</data>
<data key="y">2043.1549</data>
</node>
<node id="846">
<data key="connections">813</data>
<data key="eigenvector centrality">1.07E-4</data>
<data key="v-modularity">G2</data>
<data key="betweenness centrality">36800.494903</data>
<data key="weighted indegree">0.0</data>
<data key="weighted outdegree">6.679999828338623</data>
<data key="pagerank">1.152068</data>
<data key="weighted degree">6.679999828338623</data>
<data key="closeness centrality">3.2E-5</data>
<data key="size">9.225214</data>
<data key="r">27</data>
<data key="g">200</data>
<data key="b">96</data>
<data key="x">1241.2415</data>
<data key="y">-3081.413</data>
</node>
<node id="848">
<data key="connections">813</data>
<data key="eigenvector centrality">1.07E-4</data>
<data key="v-modularity">G2</data>
<data key="betweenness centrality">36800.494903</data>
<data key="weighted indegree">0.0</data>
<data key="weighted outdegree">17.31999969482422</data>
<data key="pagerank">1.152068</data>
<data key="weighted degree">17.31999969482422</data>
<data key="closeness centrality">3.2E-5</data>
<data key="size">9.225214</data>
<data key="r">27</data>
<data key="g">200</data>
<data key="b">96</data>
<data key="x">1235.1412</data>
<data key="y">-3031.6836</data>
</node>
<node id="984">
<data key="connections">406</data>
<data key="eigenvector centrality">7.0E-6</data>
<data key="v-modularity">G8</data>
<data key="betweenness centrality">31975.60367</data>
<data key="weighted indegree">0.0</data>
<data key="weighted outdegree">6.679999828338623</data>
<data key="pagerank">1.151827</data>
<data key="weighted degree">6.679999828338623</data>
<data key="closeness centrality">2.9E-5</data>
<data key="size">9.224478</data>
<data key="r">62</data>
<data key="g">200</data>
<data key="b">27</data>
<data key="x">3637.0005</data>
<data key="y">-736.82025</data>
</node>
<node id="988">
<data key="connections">406</data>
<data key="eigenvector centrality">7.0E-6</data>
<data key="v-modularity">G8</data>
<data key="betweenness centrality">31975.60367</data>
<data key="weighted indegree">0.0</data>
<data key="weighted outdegree">13.319999694824219</data>
<data key="pagerank">1.151827</data>
<data key="weighted degree">13.319999694824219</data>
<data key="closeness centrality">2.9E-5</data>
<data key="size">9.224478</data>
<data key="r">62</data>
<data key="g">200</data>
<data key="b">27</data>
<data key="x">3590.7017</data>
<data key="y">-724.1472</data>
</node>
<node id="3488">
<data key="connections">813</data>
<data key="eigenvector centrality">6.64E-4</data>
<data key="v-modularity">G2</data>
<data key="betweenness centrality">490286.475595</data>
<data key="weighted indegree">0.0</data>
<data key="weighted outdegree">24.0</data>
<data key="pagerank">1.143567</data>
<data key="weighted degree">24.0</data>
<data key="closeness centrality">3.9E-5</data>
<data key="size">9.1991205</data>
<data key="r">27</data>
<data key="g">200</data>
<data key="b">96</data>
<data key="x">535.7312</data>
<data key="y">-455.72202</data>
</node>
<node id="2150">
<data key="connections">543</data>
<data key="eigenvector centrality">4.9E-5</data>
<data key="v-modularity">G5</data>
<data key="betweenness centrality">370564.075343</data>
<data key="weighted indegree">0.0</data>
<data key="weighted outdegree">15.0</data>
<data key="pagerank">1.142675</data>
<data key="weighted degree">15.0</data>
<data key="closeness centrality">3.1E-5</data>
<data key="size">9.196376</data>
<data key="r">200</data>
<data key="g">27</data>
<data key="b">131</data>
<data key="x">3221.109</data>
<data key="y">2037.7092</data>
</node>
<node id="3172">
<data key="connections">576</data>
<data key="eigenvector centrality">5.62E-4</data>
<data key="v-modularity">G4</data>
<data key="betweenness centrality">37806.745593</data>
<data key="weighted indegree">0.0</data>
<data key="weighted outdegree">13.319999694824219</data>
<data key="pagerank">1.140885</data>
<data key="weighted degree">13.319999694824219</data>
<data key="closeness centrality">3.6E-5</data>
<data key="size">9.190861</data>
<data key="r">200</data>
<data key="g">131</data>
<data key="b">27</data>
<data key="x">863.694</data>
<data key="y">2522.3604</data>
</node>
<node id="3203">
<data key="connections">576</data>
<data key="eigenvector centrality">5.62E-4</data>
<data key="v-modularity">G4</data>
<data key="betweenness centrality">37806.745593</data>
<data key="weighted indegree">0.0</data>
<data key="weighted outdegree">13.319999694824219</data>
<data key="pagerank">1.140885</data>
<data key="weighted degree">13.319999694824219</data>
<data key="closeness centrality">3.6E-5</data>
<data key="size">9.190861</data>
<data key="r">200</data>
<data key="g">131</data>
<data key="b">27</data>
<data key="x">844.99677</data>
<data key="y">2531.1204</data>
</node>
<node id="844">
<data key="connections">813</data>
<data key="eigenvector centrality">1.06E-4</data>
<data key="v-modularity">G2</data>
<data key="betweenness centrality">57192.438957</data>
<data key="weighted indegree">0.0</data>
<data key="weighted outdegree">4.0</data>
<data key="pagerank">1.139829</data>
<data key="weighted degree">4.0</data>
<data key="closeness centrality">3.2E-5</data>
<data key="size">9.187604</data>
<data key="r">27</data>
<data key="g">200</data>
<data key="b">96</data>
<data key="x">-1631.813</data>
<data key="y">3114.937</data>
</node>
<node id="411">
<data key="connections">543</data>
<data key="eigenvector centrality">6.0E-4</data>
<data key="v-modularity">G5</data>
<data key="betweenness centrality">46794.59339</data>
<data key="weighted indegree">0.0</data>
<data key="weighted outdegree">11.649999618530273</data>
<data key="pagerank">1.139301</data>
<data key="weighted degree">11.649999618530273</data>
<data key="closeness centrality">3.6E-5</data>
<data key="size">9.185975</data>
<data key="r">200</data>
<data key="g">27</data>
<data key="b">131</data>
<data key="x">3089.6953</data>
<data key="y">1834.1157</data>
</node>
<node id="413">
<data key="connections">543</data>
<data key="eigenvector centrality">6.0E-4</data>
<data key="v-modularity">G5</data>
<data key="betweenness centrality">46794.59339</data>
<data key="weighted indegree">0.0</data>
<data key="weighted outdegree">18.350000381469727</data>
<data key="pagerank">1.139301</data>
<data key="weighted degree">18.350000381469727</data>
<data key="closeness centrality">3.6E-5</data>
<data key="size">9.185975</data>
<data key="r">200</data>
<data key="g">27</data>
<data key="b">131</data>
<data key="x">3047.216</data>
<data key="y">1800.8137</data>
</node>
<node id="414">
<data key="connections">543</data>
<data key="eigenvector centrality">6.0E-4</data>
<data key="v-modularity">G5</data>
<data key="betweenness centrality">46794.59339</data>
<data key="weighted indegree">0.0</data>
<data key="weighted outdegree">25.0</data>
<data key="pagerank">1.139301</data>
<data key="weighted degree">25.0</data>
<data key="closeness centrality">3.6E-5</data>
<data key="size">9.185975</data>
<data key="r">200</data>
<data key="g">27</data>
<data key="b">131</data>
<data key="x">3043.2817</data>
<data key="y">1776.6886</data>
</node>
<node id="417">
<data key="connections">543</data>
<data key="eigenvector centrality">6.0E-4</data>
<data key="v-modularity">G5</data>
<data key="betweenness centrality">46794.59339</data>
<data key="weighted indegree">0.0</data>
<data key="weighted outdegree">26.649999618530273</data>
<data key="pagerank">1.139301</data>
<data key="weighted degree">26.649999618530273</data>
<data key="closeness centrality">3.6E-5</data>
<data key="size">9.185975</data>
<data key="r">200</data>
<data key="g">27</data>
<data key="b">131</data>
<data key="x">3022.571</data>
<data key="y">1774.6823</data>
</node>
<node id="1624">
<data key="connections">447</data>
<data key="eigenvector centrality">0.0</data>
<data key="v-modularity">G7</data>
<data key="betweenness centrality">27286.038646</data>
<data key="weighted indegree">0.0</data>
<data key="weighted outdegree">18.68000030517578</data>
<data key="pagerank">1.138911</data>
<data key="weighted degree">18.68000030517578</data>
<data key="closeness centrality">2.4E-5</data>
<data key="size">9.1847725</data>
<data key="r">165</data>
<data key="g">200</data>
<data key="b">27</data>
<data key="x">698.26953</data>
<data key="y">-1820.1135</data>
</node>
<node id="4848">
<data key="connections">528</data>
<data key="eigenvector centrality">7.0E-6</data>
<data key="v-modularity">G6</data>
<data key="betweenness centrality">17328.759412</data>
<data key="weighted indegree">0.0</data>
<data key="weighted outdegree">18.68000030517578</data>
<data key="pagerank">1.134689</data>
<data key="weighted degree">18.68000030517578</data>
<data key="closeness centrality">2.9E-5</data>
<data key="size">9.171723</data>
<data key="r">200</data>
<data key="g">27</data>
<data key="b">27</data>
<data key="x">-1734.4382</data>
<data key="y">-1732.1895</data>
</node>
<node id="4867">
<data key="connections">528</data>
<data key="eigenvector centrality">7.0E-6</data>
<data key="v-modularity">G6</data>
<data key="betweenness centrality">17328.759412</data>
<data key="weighted indegree">0.0</data>
<data key="weighted outdegree">18.68000030517578</data>
<data key="pagerank">1.134689</data>
<data key="weighted degree">18.68000030517578</data>
<data key="closeness centrality">2.9E-5</data>
<data key="size">9.171723</data>
<data key="r">200</data>
<data key="g">27</data>
<data key="b">27</data>
<data key="x">-1681.6826</data>
<data key="y">-1689.1085</data>
</node>
<node id="466">
<data key="connections">813</data>
<data key="eigenvector centrality">1.23E-4</data>
<data key="v-modularity">G2</data>
<data key="betweenness centrality">20002.471023</data>
<data key="weighted indegree">0.0</data>
<data key="weighted outdegree">4.0</data>
<data key="pagerank">1.133518</data>
<data key="weighted degree">4.0</data>
<data key="closeness centrality">3.2E-5</data>
<data key="size">9.168098</data>
<data key="r">27</data>
<data key="g">200</data>
<data key="b">96</data>
<data key="x">-440.50446</data>
<data key="y">-3087.5442</data>
</node>
<node id="468">
<data key="connections">813</data>
<data key="eigenvector centrality">1.23E-4</data>
<data key="v-modularity">G2</data>
<data key="betweenness centrality">20002.471023</data>
<data key="weighted indegree">0.0</data>
<data key="weighted outdegree">4.0</data>
<data key="pagerank">1.133518</data>
<data key="weighted degree">4.0</data>
<data key="closeness centrality">3.2E-5</data>
<data key="size">9.168098</data>
<data key="r">27</data>
<data key="g">200</data>
<data key="b">96</data>
<data key="x">264.31644</data>
<data key="y">-3394.594</data>
</node>
<node id="509">
<data key="connections">813</data>
<data key="eigenvector centrality">1.23E-4</data>
<data key="v-modularity">G2</data>
<data key="betweenness centrality">20002.471023</data>
<data key="weighted indegree">0.0</data>
<data key="weighted outdegree">8.0</data>
<data key="pagerank">1.133518</data>
<data key="weighted degree">8.0</data>
<data key="closeness centrality">3.2E-5</data>
<data key="size">9.168098</data>
<data key="r">27</data>
<data key="g">200</data>
<data key="b">96</data>
<data key="x">-573.80505</data>
<data key="y">-1667.7048</data>
</node>
<node id="1343">
<data key="connections">389</data>
<data key="eigenvector centrality">4.0E-6</data>
<data key="v-modularity">G9</data>
<data key="betweenness centrality">32334.006396</data>
<data key="weighted indegree">0.0</data>
<data key="weighted outdegree">102.68000030517578</data>
<data key="pagerank">1.133457</data>
<data key="weighted degree">102.68000030517578</data>
<data key="closeness centrality">2.8E-5</data>
<data key="size">9.16791</data>
<data key="r">62</data>
<data key="g">27</data>
<data key="b">200</data>
<data key="x">337.63995</data>
<data key="y">1922.4066</data>
</node>
<node id="1486">
<data key="connections">813</data>
<data key="eigenvector centrality">6.63E-4</data>
<data key="v-modularity">G2</data>
<data key="betweenness centrality">31793.060389</data>
<data key="weighted indegree">0.0</data>
<data key="weighted outdegree">9.319999694824219</data>
<data key="pagerank">1.133094</data>
<data key="weighted degree">9.319999694824219</data>
<data key="closeness centrality">3.8E-5</data>
<data key="size">9.166784</data>
<data key="r">27</data>
<data key="g">200</data>
<data key="b">96</data>
<data key="x">879.5472</data>
<data key="y">1413.4857</data>
</node>
<node id="1487">
<data key="connections">813</data>
<data key="eigenvector centrality">6.63E-4</data>
<data key="v-modularity">G2</data>
<data key="betweenness centrality">31793.060389</data>
<data key="weighted indegree">0.0</data>
<data key="weighted outdegree">12.0</data>
<data key="pagerank">1.133094</data>
<data key="weighted degree">12.0</data>
<data key="closeness centrality">3.8E-5</data>
<data key="size">9.166784</data>
<data key="r">27</data>
<data key="g">200</data>
<data key="b">96</data>
<data key="x">818.6652</data>
<data key="y">1363.0764</data>
</node>
<node id="1488">
<data key="connections">813</data>
<data key="eigenvector centrality">6.63E-4</data>
<data key="v-modularity">G2</data>
<data key="betweenness centrality">31793.060389</data>
<data key="weighted indegree">0.0</data>
<data key="weighted outdegree">13.319999694824219</data>
<data key="pagerank">1.133094</data>
<data key="weighted degree">13.319999694824219</data>
<data key="closeness centrality">3.8E-5</data>
<data key="size">9.166784</data>
<data key="r">27</data>
<data key="g">200</data>
<data key="b">96</data>
<data key="x">847.62396</data>
<data key="y">1356.7493</data>
</node>
<node id="1489">
<data key="connections">813</data>
<data key="eigenvector centrality">6.63E-4</data>
<data key="v-modularity">G2</data>
<data key="betweenness centrality">31793.060389</data>
<data key="weighted indegree">0.0</data>
<data key="weighted outdegree">18.68000030517578</data>
<data key="pagerank">1.133094</data>
<data key="weighted degree">18.68000030517578</data>
<data key="closeness centrality">3.8E-5</data>
<data key="size">9.166784</data>
<data key="r">27</data>
<data key="g">200</data>
<data key="b">96</data>
<data key="x">848.25134</data>
<data key="y">1325.6943</data>
</node>
<node id="1490">
<data key="connections">813</data>
<data key="eigenvector centrality">6.63E-4</data>
<data key="v-modularity">G2</data>
<data key="betweenness centrality">31793.060389</data>
<data key="weighted indegree">0.0</data>
<data key="weighted outdegree">21.31999969482422</data>
<data key="pagerank">1.133094</data>
<data key="weighted degree">21.31999969482422</data>
<data key="closeness centrality">3.8E-5</data>
<data key="size">9.166784</data>
<data key="r">27</data>
<data key="g">200</data>
<data key="b">96</data>
<data key="x">812.7295</data>
<data key="y">1325.4315</data>
</node>
<node id="1491">
<data key="connections">813</data>
<data key="eigenvector centrality">6.63E-4</data>
<data key="v-modularity">G2</data>
<data key="betweenness centrality">31793.060389</data>
<data key="weighted indegree">0.0</data>
<data key="weighted outdegree">28.0</data>
<data key="pagerank">1.133094</data>
<data key="weighted degree">28.0</data>
<data key="closeness centrality">3.8E-5</data>
<data key="size">9.166784</data>
<data key="r">27</data>
<data key="g">200</data>
<data key="b">96</data>
<data key="x">829.2705</data>
<data key="y">1310.0181</data>
</node>
<node id="2001">
<data key="label">intracellular receptor signaling pathway</data>
<data key="connections">406</data>
<data key="eigenvector centrality">0.0</data>
<data key="v-modularity">G8</data>
<data key="betweenness centrality">3.0</data>
<data key="weighted indegree">11.340000033378601</data>
<data key="weighted outdegree">0.0</data>
<data key="pagerank">1.130935</data>
<data key="weighted degree">11.340000033378601</data>
<data key="closeness centrality">2.3E-5</data>
<data key="size">9.160091</data>
<data key="r">62</data>
<data key="g">200</data>
<data key="b">27</data>
<data key="x">-1436.9386</data>
<data key="y">1035.5702</data>
</node>
<node id="448">
<data key="connections">1027</data>
<data key="eigenvector centrality">5.92E-4</data>
<data key="v-modularity">G1</data>
<data key="betweenness centrality">37105.791361</data>
<data key="weighted indegree">0.0</data>
<data key="weighted outdegree">34.68000030517578</data>
<data key="pagerank">1.11143</data>
<data key="weighted degree">34.68000030517578</data>
<data key="closeness centrality">3.6E-5</data>
<data key="size">9.099215</data>
<data key="r">27</data>
<data key="g">96</data>
<data key="b">200</data>
<data key="x">2209.5183</data>
<data key="y">710.9804</data>
</node>
<node id="593">
<data key="connections">528</data>
<data key="eigenvector centrality">5.6E-4</data>
<data key="v-modularity">G6</data>
<data key="betweenness centrality">201163.97675</data>
<data key="weighted indegree">0.0</data>
<data key="weighted outdegree">2.680000066757202</data>
<data key="pagerank">1.106826</data>
<data key="weighted degree">2.680000066757202</data>
<data key="closeness centrality">3.7E-5</data>
<data key="size">9.084732</data>
<data key="r">200</data>
<data key="g">27</data>
<data key="b">27</data>
<data key="x">-4649.762</data>
<data key="y">61.669632</data>
</node>
<node id="595">
<data key="connections">528</data>
<data key="eigenvector centrality">5.6E-4</data>
<data key="v-modularity">G6</data>
<data key="betweenness centrality">201163.97675</data>
<data key="weighted indegree">0.0</data>
<data key="weighted outdegree">5.320000171661377</data>
<data key="pagerank">1.106826</data>
<data key="weighted degree">5.320000171661377</data>
<data key="closeness centrality">3.7E-5</data>
<data key="size">9.084732</data>
<data key="r">200</data>
<data key="g">27</data>
<data key="b">27</data>
<data key="x">-431.61786</data>
<data key="y">-3045.8018</data>
</node>
<node id="598">
<data key="connections">528</data>
<data key="eigenvector centrality">5.6E-4</data>
<data key="v-modularity">G6</data>
<data key="betweenness centrality">201163.97675</data>
<data key="weighted indegree">0.0</data>
<data key="weighted outdegree">16.0</data>
<data key="pagerank">1.106826</data>
<data key="weighted degree">16.0</data>
<data key="closeness centrality">3.7E-5</data>
<data key="size">9.084732</data>
<data key="r">200</data>
<data key="g">27</data>
<data key="b">27</data>
<data key="x">-2175.1455</data>
<data key="y">874.85004</data>
</node>
<node id="4835">
<data key="connections">447</data>
<data key="eigenvector centrality">1.0E-6</data>
<data key="v-modularity">G7</data>
<data key="betweenness centrality">146302.62086</data>
<data key="weighted indegree">0.0</data>
<data key="weighted outdegree">4.0</data>
<data key="pagerank">1.101964</data>
<data key="weighted degree">4.0</data>
<data key="closeness centrality">2.6E-5</data>
<data key="size">9.069393</data>
<data key="r">165</data>
<data key="g">200</data>
<data key="b">27</data>
<data key="x">3994.5417</data>
<data key="y">-302.00873</data>
</node>
<node id="845">
<data key="connections">813</data>
<data key="eigenvector centrality">1.6E-5</data>
<data key="v-modularity">G2</data>
<data key="betweenness centrality">16178.955117</data>
<data key="weighted indegree">0.0</data>
<data key="weighted outdegree">5.320000171661377</data>
<data key="pagerank">1.101066</data>
<data key="weighted degree">5.320000171661377</data>
<data key="closeness centrality">2.7E-5</data>
<data key="size">9.066553</data>
<data key="r">27</data>
<data key="g">200</data>
<data key="b">96</data>
<data key="x">1985.6761</data>
<data key="y">2602.022</data>
</node>
<node id="289">
<data key="connections">406</data>
<data key="eigenvector centrality">5.53E-4</data>
<data key="v-modularity">G8</data>
<data key="betweenness centrality">41202.423522</data>
<data key="weighted indegree">0.0</data>
<data key="weighted outdegree">9.989999771118164</data>
<data key="pagerank">1.100671</data>
<data key="weighted degree">9.989999771118164</data>
<data key="closeness centrality">3.5E-5</data>
<data key="size">9.065305</data>
<data key="r">62</data>
<data key="g">200</data>
<data key="b">27</data>
<data key="x">928.7689</data>
<data key="y">1386.5162</data>
</node>
<node id="1868">
<data key="connections">1027</data>
<data key="eigenvector centrality">8.0E-6</data>
<data key="v-modularity">G1</data>
<data key="betweenness centrality">18757.137098</data>
<data key="weighted indegree">0.0</data>
<data key="weighted outdegree">9.0</data>
<data key="pagerank">1.099381</data>
<data key="weighted degree">9.0</data>
<data key="closeness centrality">2.9E-5</data>
<data key="size">9.061224</data>
<data key="r">27</data>
<data key="g">96</data>
<data key="b">200</data>
<data key="x">-555.01263</data>
<data key="y">-462.21884</data>
</node>
<node id="1298">
<data key="connections">389</data>
<data key="eigenvector centrality">1.06E-4</data>
<data key="v-modularity">G9</data>
<data key="betweenness centrality">128422.320213</data>
<data key="weighted indegree">0.0</data>
<data key="weighted outdegree">33.989999771118164</data>
<data key="pagerank">1.097918</data>
<data key="weighted degree">33.989999771118164</data>
<data key="closeness centrality">3.2E-5</data>
<data key="size">9.056591</data>
<data key="r">62</data>
<data key="g">27</data>
<data key="b">200</data>
<data key="x">205.95341</data>
<data key="y">1362.8995</data>
</node>
<node id="691">
<data key="connections">785</data>
<data key="eigenvector centrality">1.12E-4</data>
<data key="v-modularity">G3</data>
<data key="betweenness centrality">33975.45595</data>
<data key="weighted indegree">0.0</data>
<data key="weighted outdegree">29.31999969482422</data>
<data key="pagerank">1.090652</data>
<data key="weighted degree">29.31999969482422</data>
<data key="closeness centrality">3.2E-5</data>
<data key="size">9.033513</data>
<data key="r">27</data>
<data key="g">200</data>
<data key="b">200</data>
<data key="x">-1067.6294</data>
<data key="y">243.627</data>
</node>
<node id="760">
<data key="connections">576</data>
<data key="eigenvector centrality">5.61E-4</data>
<data key="v-modularity">G4</data>
<data key="betweenness centrality">98921.05836</data>
<data key="weighted indegree">0.0</data>
<data key="weighted outdegree">88.0</data>
<data key="pagerank">1.086735</data>
<data key="weighted degree">88.0</data>
<data key="closeness centrality">3.5E-5</data>
<data key="size">9.021027</data>
<data key="r">200</data>
<data key="g">131</data>
<data key="b">27</data>
<data key="x">935.198</data>
<data key="y">54.44705</data>
</node>
<node id="4213">
<data key="connections">389</data>
<data key="eigenvector centrality">2.0E-6</data>
<data key="v-modularity">G9</data>
<data key="betweenness centrality">26497.529872</data>
<data key="weighted indegree">0.0</data>
<data key="weighted outdegree">6.679999828338623</data>
<data key="pagerank">1.085469</data>
<data key="weighted degree">6.679999828338623</data>
<data key="closeness centrality">2.6E-5</data>
<data key="size">9.016985</data>
<data key="r">62</data>
<data key="g">27</data>
<data key="b">200</data>
<data key="x">1310.4698</data>
<data key="y">-1488.0869</data>
</node>
<node id="234">
<data key="connections">447</data>
<data key="eigenvector centrality">0.0</data>
<data key="v-modularity">G7</data>
<data key="betweenness centrality">45382.426369</data>
<data key="weighted indegree">0.0</data>
<data key="weighted outdegree">15.0</data>
<data key="pagerank">1.085226</data>
<data key="weighted degree">15.0</data>
<data key="closeness centrality">2.4E-5</data>
<data key="size">9.016209</data>
<data key="r">165</data>
<data key="g">200</data>
<data key="b">27</data>
<data key="x">715.5714</data>
<data key="y">-1764.5089</data>
</node>
<node id="1774">
<data key="connections">528</data>
<data key="eigenvector centrality">1.8E-5</data>
<data key="v-modularity">G6</data>
<data key="betweenness centrality">15428.259384</data>
<data key="weighted indegree">0.0</data>
<data key="weighted outdegree">2.680000066757202</data>
<data key="pagerank">1.082945</data>
<data key="weighted degree">2.680000066757202</data>
<data key="closeness centrality">3.0E-5</data>
<data key="size">9.008914</data>
<data key="r">200</data>
<data key="g">27</data>
<data key="b">27</data>
<data key="x">-2291.3188</data>
<data key="y">-3688.5205</data>
</node>
<node id="1776">
<data key="connections">528</data>
<data key="eigenvector centrality">1.8E-5</data>
<data key="v-modularity">G6</data>
<data key="betweenness centrality">15428.259384</data>
<data key="weighted indegree">0.0</data>
<data key="weighted outdegree">10.680000305175781</data>
<data key="pagerank">1.082945</data>
<data key="weighted degree">10.680000305175781</data>
<data key="closeness centrality">3.0E-5</data>
<data key="size">9.008914</data>
<data key="r">200</data>
<data key="g">27</data>
<data key="b">27</data>
<data key="x">801.81506</data>
<data key="y">-2221.6494</data>
</node>
<node id="2314">
<data key="label">long-chain fatty acid metabolic process</data>
<data key="connections">1027</data>
<data key="eigenvector centrality">2.0E-6</data>
<data key="v-modularity">G1</data>
<data key="betweenness centrality">3.0</data>
<data key="weighted indegree">10.0</data>
<data key="weighted outdegree">0.0</data>
<data key="pagerank">1.081983</data>
<data key="weighted degree">10.0</data>
<data key="closeness centrality">2.8E-5</data>
<data key="size">9.005835</data>
<data key="r">27</data>
<data key="g">96</data>
<data key="b">200</data>
<data key="x">1187.6028</data>
<data key="y">741.6601</data>
</node>
<node id="318">
<data key="connections">576</data>
<data key="eigenvector centrality">1.8E-5</data>
<data key="v-modularity">G4</data>
<data key="betweenness centrality">15652.770181</data>
<data key="weighted indegree">0.0</data>
<data key="weighted outdegree">21.31999969482422</data>
<data key="pagerank">1.081736</data>
<data key="weighted degree">21.31999969482422</data>
<data key="closeness centrality">2.8E-5</data>
<data key="size">9.005044</data>
<data key="r">200</data>
<data key="g">131</data>
<data key="b">27</data>
<data key="x">-1881.2085</data>
<data key="y">-587.91986</data>
</node>
<node id="952">
<data key="connections">543</data>
<data key="eigenvector centrality">6.5E-5</data>
<data key="v-modularity">G5</data>
<data key="betweenness centrality">8163.225845</data>
<data key="weighted indegree">0.0</data>
<data key="weighted outdegree">5.0</data>
<data key="pagerank">1.080667</data>
<data key="weighted degree">5.0</data>
<data key="closeness centrality">3.0E-5</data>
<data key="size">9.001619</data>
<data key="r">200</data>
<data key="g">27</data>
<data key="b">131</data>
<data key="x">3507.711</data>
<data key="y">3117.353</data>
</node>
<node id="954">
<data key="connections">543</data>
<data key="eigenvector centrality">6.5E-5</data>
<data key="v-modularity">G5</data>
<data key="betweenness centrality">8163.225845</data>
<data key="weighted indegree">0.0</data>
<data key="weighted outdegree">5.0</data>
<data key="pagerank">1.080667</data>
<data key="weighted degree">5.0</data>
<data key="closeness centrality">3.0E-5</data>
<data key="size">9.001619</data>
<data key="r">200</data>
<data key="g">27</data>
<data key="b">131</data>
<data key="x">4086.2517</data>
<data key="y">-1885.5955</data>
</node>
<node id="956">
<data key="connections">543</data>
<data key="eigenvector centrality">6.5E-5</data>
<data key="v-modularity">G5</data>
<data key="betweenness centrality">8163.225845</data>
<data key="weighted indegree">0.0</data>
<data key="weighted outdegree">35.0</data>
<data key="pagerank">1.080667</data>
<data key="weighted degree">35.0</data>
<data key="closeness centrality">3.0E-5</data>
<data key="size">9.001619</data>
<data key="r">200</data>
<data key="g">27</data>
<data key="b">131</data>
<data key="x">3188.4543</data>
<data key="y">2073.4058</data>
</node>
<node id="1039">
<data key="connections">528</data>
<data key="eigenvector centrality">6.0E-6</data>
<data key="v-modularity">G6</data>
<data key="betweenness centrality">11050.965888</data>
<data key="weighted indegree">0.0</data>
<data key="weighted outdegree">6.650000214576721</data>
<data key="pagerank">1.078875</data>
<data key="weighted degree">6.650000214576721</data>
<data key="closeness centrality">2.9E-5</data>
<data key="size">8.9958725</data>
<data key="r">200</data>
<data key="g">27</data>
<data key="b">27</data>
<data key="x">3225.8826</data>
<data key="y">-128.26053</data>
</node>
<node id="1043">
<data key="connections">528</data>
<data key="eigenvector centrality">6.0E-6</data>
<data key="v-modularity">G6</data>
<data key="betweenness centrality">11050.965888</data>
<data key="weighted indegree">0.0</data>
<data key="weighted outdegree">16.649999618530273</data>
<data key="pagerank">1.078875</data>
<data key="weighted degree">16.649999618530273</data>
<data key="closeness centrality">2.9E-5</data>
<data key="size">8.9958725</data>
<data key="r">200</data>
<data key="g">27</data>
<data key="b">27</data>
<data key="x">-3407.8972</data>
<data key="y">-875.07043</data>
</node>
<node id="1044">
<data key="connections">528</data>
<data key="eigenvector centrality">6.0E-6</data>
<data key="v-modularity">G6</data>
<data key="betweenness centrality">11050.965888</data>
<data key="weighted indegree">0.0</data>
<data key="weighted outdegree">16.649999618530273</data>
<data key="pagerank">1.078875</data>
<data key="weighted degree">16.649999618530273</data>
<data key="closeness centrality">2.9E-5</data>
<data key="size">8.9958725</data>
<data key="r">200</data>
<data key="g">27</data>
<data key="b">27</data>
<data key="x">-3391.367</data>
<data key="y">-860.48724</data>
</node>
<node id="1045">
<data key="connections">528</data>
<data key="eigenvector centrality">6.0E-6</data>
<data key="v-modularity">G6</data>
<data key="betweenness centrality">11050.965888</data>
<data key="weighted indegree">0.0</data>
<data key="weighted outdegree">36.64999961853027</data>
<data key="pagerank">1.078875</data>
<data key="weighted degree">36.64999961853027</data>
<data key="closeness centrality">2.9E-5</data>
<data key="size">8.9958725</data>
<data key="r">200</data>
<data key="g">27</data>
<data key="b">27</data>
<data key="x">-3377.9539</data>
<data key="y">-840.1305</data>
</node>
<node id="1568">
<data key="connections">813</data>
<data key="eigenvector centrality">6.58E-4</data>
<data key="v-modularity">G2</data>
<data key="betweenness centrality">37359.649948</data>
<data key="weighted indegree">0.0</data>
<data key="weighted outdegree">3.0</data>
<data key="pagerank">1.07539</data>
<data key="weighted degree">3.0</data>
<data key="closeness centrality">3.8E-5</data>
<data key="size">8.984676</data>
<data key="r">27</data>
<data key="g">200</data>
<data key="b">96</data>
<data key="x">3222.8015</data>
<data key="y">633.9224</data>
</node>
<node id="6422">
<data key="connections">406</data>
<data key="eigenvector centrality">5.0E-6</data>
<data key="v-modularity">G8</data>
<data key="betweenness centrality">16960.406401</data>
<data key="weighted indegree">0.0</data>
<data key="weighted outdegree">0.9900000393390656</data>
<data key="pagerank">1.075283</data>
<data key="weighted degree">0.9900000393390656</data>
<data key="closeness centrality">2.7E-5</data>
<data key="size">8.984333</data>
<data key="r">62</data>
<data key="g">200</data>
<data key="b">27</data>
<data key="x">-303.7952</data>
<data key="y">-4664.3267</data>
</node>
<node id="410">
<data key="connections">543</data>
<data key="eigenvector centrality">7.0E-5</data>
<data key="v-modularity">G5</data>
<data key="betweenness centrality">4377.373053</data>
<data key="weighted indegree">0.0</data>
<data key="weighted outdegree">8.349999785423279</data>
<data key="pagerank">1.075023</data>
<data key="weighted degree">8.349999785423279</data>
<data key="closeness centrality">3.0E-5</data>
<data key="size">8.983496</data>
<data key="r">200</data>
<data key="g">27</data>
<data key="b">131</data>
<data key="x">3891.034</data>
<data key="y">-254.1289</data>
</node>
<node id="130">
<data key="connections">576</data>
<data key="eigenvector centrality">5.77E-4</data>
<data key="v-modularity">G4</data>
<data key="betweenness centrality">49480.936782</data>
<data key="weighted indegree">0.0</data>
<data key="weighted outdegree">5.320000171661377</data>
<data key="pagerank">1.071291</data>
<data key="weighted degree">5.320000171661377</data>
<data key="closeness centrality">3.6E-5</data>
<data key="size">8.971476</data>
<data key="r">200</data>
<data key="g">131</data>
<data key="b">27</data>
<data key="x">-2918.14</data>
<data key="y">1681.8667</data>
</node>
<node id="132">
<data key="connections">576</data>
<data key="eigenvector centrality">5.77E-4</data>
<data key="v-modularity">G4</data>
<data key="betweenness centrality">49480.936782</data>
<data key="weighted indegree">0.0</data>
<data key="weighted outdegree">9.319999694824219</data>
<data key="pagerank">1.071291</data>
<data key="weighted degree">9.319999694824219</data>
<data key="closeness centrality">3.6E-5</data>
<data key="size">8.971476</data>
<data key="r">200</data>
<data key="g">131</data>
<data key="b">27</data>
<data key="x">-2787.8936</data>
<data key="y">1527.8049</data>
</node>
<node id="133">
<data key="connections">576</data>
<data key="eigenvector centrality">5.77E-4</data>
<data key="v-modularity">G4</data>
<data key="betweenness centrality">49480.936782</data>
<data key="weighted indegree">0.0</data>
<data key="weighted outdegree">10.680000305175781</data>
<data key="pagerank">1.071291</data>
<data key="weighted degree">10.680000305175781</data>
<data key="closeness centrality">3.6E-5</data>
<data key="size">8.971476</data>
<data key="r">200</data>
<data key="g">131</data>
<data key="b">27</data>
<data key="x">-2712.394</data>
<data key="y">1408.5718</data>
</node>
<node id="6917">
<data key="label">telomere maintenance</data>
<data key="connections">389</data>
<data key="eigenvector centrality">0.0</data>
<data key="v-modularity">G9</data>
<data key="betweenness centrality">5791.497466</data>
<data key="weighted indegree">23.65999984741211</data>
<data key="weighted outdegree">0.0</data>
<data key="pagerank">1.070598</data>
<data key="weighted degree">23.65999984741211</data>
<data key="closeness centrality">2.6E-5</data>
<data key="size">8.969239</data>
<data key="r">62</data>
<data key="g">27</data>
<data key="b">200</data>
<data key="x">274.7499</data>
<data key="y">1426.047</data>
</node>
<node id="324">
<data key="connections">389</data>
<data key="eigenvector centrality">5.56E-4</data>
<data key="v-modularity">G9</data>
<data key="betweenness centrality">151977.953092</data>
<data key="weighted indegree">0.0</data>
<data key="weighted outdegree">2.680000066757202</data>
<data key="pagerank">1.067613</data>
<data key="weighted degree">2.680000066757202</data>
<data key="closeness centrality">3.6E-5</data>
<data key="size">8.9595995</data>
<data key="r">62</data>
<data key="g">27</data>
<data key="b">200</data>
<data key="x">-2154.095</data>
<data key="y">3591.4185</data>
</node>
<node id="627">
<data key="connections">543</data>
<data key="eigenvector centrality">4.9E-5</data>
<data key="v-modularity">G5</data>
<data key="betweenness centrality">4185.113067</data>
<data key="weighted indegree">0.0</data>
<data key="weighted outdegree">3.3500000834465027</data>
<data key="pagerank">1.0671</data>
<data key="weighted degree">3.3500000834465027</data>
<data key="closeness centrality">3.0E-5</data>
<data key="size">8.957939</data>
<data key="r">200</data>
<data key="g">27</data>
<data key="b">131</data>
<data key="x">-2114.6436</data>
<data key="y">4225.3955</data>
</node>
<node id="634">
<data key="connections">543</data>
<data key="eigenvector centrality">4.9E-5</data>
<data key="v-modularity">G5</data>
<data key="betweenness centrality">4185.113067</data>
<data key="weighted indegree">0.0</data>
<data key="weighted outdegree">5.0</data>
<data key="pagerank">1.0671</data>
<data key="weighted degree">5.0</data>
<data key="closeness centrality">3.0E-5</data>
<data key="size">8.957939</data>
<data key="r">200</data>
<data key="g">27</data>
<data key="b">131</data>
<data key="x">3405.9963</data>
<data key="y">3136.6416</data>
</node>
<node id="642">
<data key="connections">543</data>
<data key="eigenvector centrality">4.9E-5</data>
<data key="v-modularity">G5</data>
<data key="betweenness centrality">4185.113067</data>
<data key="weighted indegree">0.0</data>
<data key="weighted outdegree">18.350000381469727</data>
<data key="pagerank">1.0671</data>
<data key="weighted degree">18.350000381469727</data>
<data key="closeness centrality">3.0E-5</data>
<data key="size">8.957939</data>
<data key="r">200</data>
<data key="g">27</data>
<data key="b">131</data>
<data key="x">3405.8694</data>
<data key="y">1666.0142</data>
</node>
<node id="4775">
<data key="label">peptide metabolic process</data>
<data key="connections">813</data>
<data key="eigenvector centrality">0.0</data>
<data key="v-modularity">G2</data>
<data key="betweenness centrality">3.0</data>
<data key="weighted indegree">15.6700000166893</data>
<data key="weighted outdegree">0.0</data>
<data key="pagerank">1.062201</data>
<data key="weighted degree">15.6700000166893</data>
<data key="closeness centrality">2.6E-5</data>
<data key="size">8.942068</data>
<data key="r">27</data>
<data key="g">200</data>
<data key="b">96</data>
<data key="x">274.90884</data>
<data key="y">763.6918</data>
</node>
<node id="2135">
<data key="connections">543</data>
<data key="eigenvector centrality">6.6E-5</data>
<data key="v-modularity">G5</data>
<data key="betweenness centrality">4818.694423</data>
<data key="weighted indegree">0.0</data>
<data key="weighted outdegree">3.3500000834465027</data>
<data key="pagerank">1.058772</data>
<data key="weighted degree">3.3500000834465027</data>
<data key="closeness centrality">3.0E-5</data>
<data key="size">8.930926</data>
<data key="r">200</data>
<data key="g">27</data>
<data key="b">131</data>
<data key="x">3673.525</data>
<data key="y">3574.4722</data>
</node>
<node id="1973">
<data key="connections">255</data>
<data key="eigenvector centrality">5.68E-4</data>
<data key="v-modularity">G10</data>
<data key="betweenness centrality">422709.55071</data>
<data key="weighted indegree">0.0</data>
<data key="weighted outdegree">20.0</data>
<data key="pagerank">1.056897</data>
<data key="weighted degree">20.0</data>
<data key="closeness centrality">3.7E-5</data>
<data key="size">8.924824</data>
<data key="r">165</data>
<data key="g">27</data>
<data key="b">200</data>
<data key="x">2477.542</data>
<data key="y">-1148.8925</data>
</node>
<node id="601">
<data key="connections">528</data>
<data key="eigenvector centrality">9.0E-6</data>
<data key="v-modularity">G6</data>
<data key="betweenness centrality">10228.961588</data>
<data key="weighted indegree">0.0</data>
<data key="weighted outdegree">20.0</data>
<data key="pagerank">1.055413</data>
<data key="weighted degree">20.0</data>
<data key="closeness centrality">2.9E-5</data>
<data key="size">8.919987</data>
<data key="r">200</data>
<data key="g">27</data>
<data key="b">27</data>
<data key="x">-1685.5487</data>
<data key="y">-1660.6683</data>
</node>
<node id="602">
<data key="connections">528</data>
<data key="eigenvector centrality">9.0E-6</data>
<data key="v-modularity">G6</data>
<data key="betweenness centrality">10228.961588</data>
<data key="weighted indegree">0.0</data>
<data key="weighted outdegree">21.31999969482422</data>
<data key="pagerank">1.055413</data>
<data key="weighted degree">21.31999969482422</data>
<data key="closeness centrality">2.9E-5</data>
<data key="size">8.919987</data>
<data key="r">200</data>
<data key="g">27</data>
<data key="b">27</data>
<data key="x">-1667.8175</data>
<data key="y">-1659.3707</data>
</node>
<node id="2358">
<data key="label">membrane fusion</data>
<data key="connections">255</data>
<data key="eigenvector centrality">0.0</data>
<data key="v-modularity">G10</data>
<data key="betweenness centrality">235.214074</data>
<data key="weighted indegree">8.0</data>
<data key="weighted outdegree">0.0</data>
<data key="pagerank">1.054796</data>
<data key="weighted degree">8.0</data>
<data key="closeness centrality">2.5E-5</data>
<data key="size">8.917975</data>
<data key="r">165</data>
<data key="g">27</data>
<data key="b">200</data>
<data key="x">3292.7048</data>
<data key="y">-1137.161</data>
</node>
<node id="2126">
<data key="connections">543</data>
<data key="eigenvector centrality">6.7E-5</data>
<data key="v-modularity">G5</data>
<data key="betweenness centrality">4045.099676</data>
<data key="weighted indegree">0.0</data>
<data key="weighted outdegree">25.0</data>
<data key="pagerank">1.054167</data>
<data key="weighted degree">25.0</data>
<data key="closeness centrality">3.0E-5</data>
<data key="size">8.915922</data>
<data key="r">200</data>
<data key="g">27</data>
<data key="b">131</data>
<data key="x">3190.8389</data>
<data key="y">1865.8228</data>
</node>
<node id="5971">
<data key="connections">785</data>
<data key="eigenvector centrality">7.0E-6</data>
<data key="v-modularity">G3</data>
<data key="betweenness centrality">11935.287109</data>
<data key="weighted indegree">0.0</data>
<data key="weighted outdegree">6.0</data>
<data key="pagerank">1.051713</data>
<data key="weighted degree">6.0</data>
<data key="closeness centrality">2.9E-5</data>
<data key="size">8.9079075</data>
<data key="r">27</data>
<data key="g">200</data>
<data key="b">200</data>
<data key="x">-2785.8408</data>
<data key="y">376.0605</data>
</node>
<node id="6000">
<data key="connections">785</data>
<data key="eigenvector centrality">7.0E-6</data>
<data key="v-modularity">G3</data>
<data key="betweenness centrality">11935.287109</data>
<data key="weighted indegree">0.0</data>
<data key="weighted outdegree">6.989999771118164</data>
<data key="pagerank">1.051713</data>
<data key="weighted degree">6.989999771118164</data>
<data key="closeness centrality">2.9E-5</data>
<data key="size">8.9079075</data>
<data key="r">27</data>
<data key="g">200</data>
<data key="b">200</data>
<data key="x">-2386.854</data>
<data key="y">600.4979</data>
</node>
<node id="6045">
<data key="connections">785</data>
<data key="eigenvector centrality">7.0E-6</data>
<data key="v-modularity">G3</data>
<data key="betweenness centrality">11935.287109</data>
<data key="weighted indegree">0.0</data>
<data key="weighted outdegree">8.010000228881836</data>
<data key="pagerank">1.051713</data>
<data key="weighted degree">8.010000228881836</data>
<data key="closeness centrality">2.9E-5</data>
<data key="size">8.9079075</data>
<data key="r">27</data>
<data key="g">200</data>
<data key="b">200</data>
<data key="x">-2638.645</data>
<data key="y">355.12326</data>
</node>
<node id="6054">
<data key="connections">785</data>
<data key="eigenvector centrality">7.0E-6</data>
<data key="v-modularity">G3</data>
<data key="betweenness centrality">11935.287109</data>
<data key="weighted indegree">0.0</data>
<data key="weighted outdegree">9.0</data>
<data key="pagerank">1.051713</data>
<data key="weighted degree">9.0</data>
<data key="closeness centrality">2.9E-5</data>
<data key="size">8.9079075</data>
<data key="r">27</data>
<data key="g">200</data>
<data key="b">200</data>
<data key="x">-2494.795</data>
<data key="y">408.25763</data>
</node>
<node id="6055">
<data key="connections">785</data>
<data key="eigenvector centrality">7.0E-6</data>
<data key="v-modularity">G3</data>
<data key="betweenness centrality">11935.287109</data>
<data key="weighted indegree">0.0</data>
<data key="weighted outdegree">9.0</data>
<data key="pagerank">1.051713</data>
<data key="weighted degree">9.0</data>
<data key="closeness centrality">2.9E-5</data>
<data key="size">8.9079075</data>
<data key="r">27</data>
<data key="g">200</data>
<data key="b">200</data>
<data key="x">-2589.5073</data>
<data key="y">337.17627</data>
</node>
<node id="6067">
<data key="connections">785</data>
<data key="eigenvector centrality">7.0E-6</data>
<data key="v-modularity">G3</data>
<data key="betweenness centrality">11935.287109</data>
<data key="weighted indegree">0.0</data>
<data key="weighted outdegree">9.0</data>
<data key="pagerank">1.051713</data>
<data key="weighted degree">9.0</data>
<data key="closeness centrality">2.9E-5</data>
<data key="size">8.9079075</data>
<data key="r">27</data>
<data key="g">200</data>
<data key="b">200</data>
<data key="x">-2609.2922</data>
<data key="y">332.49365</data>
</node>
<node id="6069">
<data key="connections">785</data>
<data key="eigenvector centrality">7.0E-6</data>
<data key="v-modularity">G3</data>
<data key="betweenness centrality">11935.287109</data>
<data key="weighted indegree">0.0</data>
<data key="weighted outdegree">9.0</data>
<data key="pagerank">1.051713</data>
<data key="weighted degree">9.0</data>
<data key="closeness centrality">2.9E-5</data>
<data key="size">8.9079075</data>
<data key="r">27</data>
<data key="g">200</data>
<data key="b">200</data>
<data key="x">-2566.4387</data>
<data key="y">343.71368</data>
</node>
<node id="6083">
<data key="connections">785</data>
<data key="eigenvector centrality">7.0E-6</data>
<data key="v-modularity">G3</data>
<data key="betweenness centrality">11935.287109</data>
<data key="weighted indegree">0.0</data>
<data key="weighted outdegree">9.989999771118164</data>
<data key="pagerank">1.051713</data>
<data key="weighted degree">9.989999771118164</data>
<data key="closeness centrality">2.9E-5</data>
<data key="size">8.9079075</data>
<data key="r">27</data>
<data key="g">200</data>
<data key="b">200</data>
<data key="x">-2592.0422</data>
<data key="y">365.80615</data>
</node>
<node id="6084">
<data key="connections">785</data>
<data key="eigenvector centrality">7.0E-6</data>
<data key="v-modularity">G3</data>
<data key="betweenness centrality">11935.287109</data>
<data key="weighted indegree">0.0</data>
<data key="weighted outdegree">9.989999771118164</data>
<data key="pagerank">1.051713</data>
<data key="weighted degree">9.989999771118164</data>
<data key="closeness centrality">2.9E-5</data>
<data key="size">8.9079075</data>
<data key="r">27</data>
<data key="g">200</data>
<data key="b">200</data>
<data key="x">-2618.1592</data>
<data key="y">363.5609</data>
</node>
<node id="6111">
<data key="connections">785</data>
<data key="eigenvector centrality">7.0E-6</data>
<data key="v-modularity">G3</data>
<data key="betweenness centrality">11935.287109</data>
<data key="weighted indegree">0.0</data>
<data key="weighted outdegree">9.989999771118164</data>
<data key="pagerank">1.051713</data>
<data key="weighted degree">9.989999771118164</data>
<data key="closeness centrality">2.9E-5</data>
<data key="size">8.9079075</data>
<data key="r">27</data>
<data key="g">200</data>
<data key="b">200</data>
<data key="x">-2567.3367</data>
<data key="y">376.1815</data>
</node>
<node id="6149">
<data key="connections">785</data>
<data key="eigenvector centrality">7.0E-6</data>
<data key="v-modularity">G3</data>
<data key="betweenness centrality">11935.287109</data>
<data key="weighted indegree">0.0</data>
<data key="weighted outdegree">12.0</data>
<data key="pagerank">1.051713</data>
<data key="weighted degree">12.0</data>
<data key="closeness centrality">2.9E-5</data>
<data key="size">8.9079075</data>
<data key="r">27</data>
<data key="g">200</data>
<data key="b">200</data>
<data key="x">-2585.208</data>
<data key="y">391.78012</data>
</node>
<node id="6218">
<data key="connections">785</data>
<data key="eigenvector centrality">7.0E-6</data>
<data key="v-modularity">G3</data>
<data key="betweenness centrality">11935.287109</data>
<data key="weighted indegree">0.0</data>
<data key="weighted outdegree">17.010000228881836</data>
<data key="pagerank">1.051713</data>
<data key="weighted degree">17.010000228881836</data>
<data key="closeness centrality">2.9E-5</data>
<data key="size">8.9079075</data>
<data key="r">27</data>
<data key="g">200</data>
<data key="b">200</data>
<data key="x">-2536.8494</data>
<data key="y">410.55692</data>
</node>
<node id="254">
<data key="connections">543</data>
<data key="eigenvector centrality">4.4E-5</data>
<data key="v-modularity">G5</data>
<data key="betweenness centrality">20237.783593</data>
<data key="weighted indegree">0.0</data>
<data key="weighted outdegree">6.650000214576721</data>
<data key="pagerank">1.051211</data>
<data key="weighted degree">6.650000214576721</data>
<data key="closeness centrality">2.9E-5</data>
<data key="size">8.906267</data>
<data key="r">200</data>
<data key="g">27</data>
<data key="b">131</data>
<data key="x">3150.4875</data>
<data key="y">2762.0706</data>
</node>
<node id="643">
<data key="connections">543</data>
<data key="eigenvector centrality">5.58E-4</data>
<data key="v-modularity">G5</data>
<data key="betweenness centrality">32158.507659</data>
<data key="weighted indegree">0.0</data>
<data key="weighted outdegree">21.31999969482422</data>
<data key="pagerank">1.050548</data>
<data key="weighted degree">21.31999969482422</data>
<data key="closeness centrality">3.5E-5</data>
<data key="size">8.9040985</data>
<data key="r">200</data>
<data key="g">27</data>
<data key="b">131</data>
<data key="x">2734.7449</data>
<data key="y">805.83673</data>
</node>
<node id="1448">
<data key="connections">406</data>
<data key="eigenvector centrality">4.0E-6</data>
<data key="v-modularity">G8</data>
<data key="betweenness centrality">62276.257533</data>
<data key="weighted indegree">0.0</data>
<data key="weighted outdegree">12.989999771118164</data>
<data key="pagerank">1.049934</data>
<data key="weighted degree">12.989999771118164</data>
<data key="closeness centrality">2.7E-5</data>
<data key="size">8.902088</data>
<data key="r">62</data>
<data key="g">200</data>
<data key="b">27</data>
<data key="x">-76.008766</data>
<data key="y">-2509.3354</data>
</node>
<node id="917">
<data key="connections">406</data>
<data key="eigenvector centrality">4.0E-6</data>
<data key="v-modularity">G8</data>
<data key="betweenness centrality">25995.304273</data>
<data key="weighted indegree">0.0</data>
<data key="weighted outdegree">5.009999871253967</data>
<data key="pagerank">1.049259</data>
<data key="weighted degree">5.009999871253967</data>
<data key="closeness centrality">2.8E-5</data>
<data key="size">8.8998785</data>
<data key="r">62</data>
<data key="g">200</data>
<data key="b">27</data>
<data key="x">-2544.7883</data>
<data key="y">-505.29852</data>
</node>
<node id="2050">
<data key="connections">528</data>
<data key="eigenvector centrality">2.6E-5</data>
<data key="v-modularity">G6</data>
<data key="betweenness centrality">37380.283016</data>
<data key="weighted indegree">0.0</data>
<data key="weighted outdegree">22.68000030517578</data>
<data key="pagerank">1.049208</data>
<data key="weighted degree">22.68000030517578</data>
<data key="closeness centrality">3.0E-5</data>
<data key="size">8.899713</data>
<data key="r">200</data>
<data key="g">27</data>
<data key="b">27</data>
<data key="x">-1847.1884</data>
<data key="y">-1470.5524</data>
</node>
<node id="153">
<data key="connections">528</data>
<data key="eigenvector centrality">6.0E-6</data>
<data key="v-modularity">G6</data>
<data key="betweenness centrality">43111.0</data>
<data key="weighted indegree">0.0</data>
<data key="weighted outdegree">14.010000228881836</data>
<data key="pagerank">1.04875</data>
<data key="weighted degree">14.010000228881836</data>
<data key="closeness centrality">2.9E-5</data>
<data key="size">8.898212</data>
<data key="r">200</data>
<data key="g">27</data>
<data key="b">27</data>
<data key="x">-1336.3785</data>
<data key="y">-2551.149</data>
</node>
<node id="1739">
<data key="connections">576</data>
<data key="eigenvector centrality">5.83E-4</data>
<data key="v-modularity">G4</data>
<data key="betweenness centrality">78903.256208</data>
<data key="weighted indegree">0.0</data>
<data key="weighted outdegree">4.0</data>
<data key="pagerank">1.047543</data>
<data key="weighted degree">4.0</data>
<data key="closeness centrality">3.6E-5</data>
<data key="size">8.894257</data>
<data key="r">200</data>
<data key="g">131</data>
<data key="b">27</data>
<data key="x">-3651.835</data>
<data key="y">-1856.8046</data>
</node>
<node id="1734">
<data key="connections">576</data>
<data key="eigenvector centrality">5.87E-4</data>
<data key="v-modularity">G4</data>
<data key="betweenness centrality">117158.660059</data>
<data key="weighted indegree">0.0</data>
<data key="weighted outdegree">4.0</data>
<data key="pagerank">1.047105</data>
<data key="weighted degree">4.0</data>
<data key="closeness centrality">3.7E-5</data>
<data key="size">8.89282</data>
<data key="r">200</data>
<data key="g">131</data>
<data key="b">27</data>
<data key="x">-3219.9055</data>
<data key="y">-792.42694</data>
</node>
<node id="1753">
<data key="connections">576</data>
<data key="eigenvector centrality">5.87E-4</data>
<data key="v-modularity">G4</data>
<data key="betweenness centrality">117158.660059</data>
<data key="weighted indegree">0.0</data>
<data key="weighted outdegree">9.319999694824219</data>
<data key="pagerank">1.047105</data>
<data key="weighted degree">9.319999694824219</data>
<data key="closeness centrality">3.7E-5</data>
<data key="size">8.89282</data>
<data key="r">200</data>
<data key="g">131</data>
<data key="b">27</data>
<data key="x">-2486.1343</data>
<data key="y">1006.79254</data>
</node>
<node id="1203">
<data key="connections">389</data>
<data key="eigenvector centrality">3.0E-6</data>
<data key="v-modularity">G9</data>
<data key="betweenness centrality">25003.147221</data>
<data key="weighted indegree">0.0</data>
<data key="weighted outdegree">12.0</data>
<data key="pagerank">1.044828</data>
<data key="weighted degree">12.0</data>
<data key="closeness centrality">2.8E-5</data>
<data key="size">8.885347</data>
<data key="r">62</data>
<data key="g">27</data>
<data key="b">200</data>
<data key="x">336.86356</data>
<data key="y">2044.5718</data>
</node>
<node id="802">
<data key="connections">813</data>
<data key="eigenvector centrality">1.16E-4</data>
<data key="v-modularity">G2</data>
<data key="betweenness centrality">101941.717036</data>
<data key="weighted indegree">0.0</data>
<data key="weighted outdegree">12.0</data>
<data key="pagerank">1.044777</data>
<data key="weighted degree">12.0</data>
<data key="closeness centrality">3.2E-5</data>
<data key="size">8.8851795</data>
<data key="r">27</data>
<data key="g">200</data>
<data key="b">96</data>
<data key="x">223.81226</data>
<data key="y">405.31592</data>
</node>
<node id="2011">
<data key="connections">576</data>
<data key="eigenvector centrality">5.84E-4</data>
<data key="v-modularity">G4</data>
<data key="betweenness centrality">185325.876685</data>
<data key="weighted indegree">0.0</data>
<data key="weighted outdegree">5.320000171661377</data>
<data key="pagerank">1.041774</data>
<data key="weighted degree">5.320000171661377</data>
<data key="closeness centrality">3.7E-5</data>
<data key="size">8.875305</data>
<data key="r">200</data>
<data key="g">131</data>
<data key="b">27</data>
<data key="x">-987.6396</data>
<data key="y">2571.2717</data>
</node>
<node id="2080">
<data key="connections">576</data>
<data key="eigenvector centrality">5.84E-4</data>
<data key="v-modularity">G4</data>
<data key="betweenness centrality">185325.876685</data>
<data key="weighted indegree">0.0</data>
<data key="weighted outdegree">60.0</data>
<data key="pagerank">1.041774</data>
<data key="weighted degree">60.0</data>
<data key="closeness centrality">3.7E-5</data>
<data key="size">8.875305</data>
<data key="r">200</data>
<data key="g">131</data>
<data key="b">27</data>
<data key="x">-1541.1509</data>
<data key="y">-1248.5552</data>
</node>
<node id="912">
<data key="connections">389</data>
<data key="eigenvector centrality">4.0E-6</data>
<data key="v-modularity">G9</data>
<data key="betweenness centrality">17156.127529</data>
<data key="weighted indegree">0.0</data>
<data key="weighted outdegree">5.320000171661377</data>
<data key="pagerank">1.041384</data>
<data key="weighted degree">5.320000171661377</data>
<data key="closeness centrality">2.9E-5</data>
<data key="size">8.874022</data>
<data key="r">62</data>
<data key="g">27</data>
<data key="b">200</data>
<data key="x">2418.0374</data>
<data key="y">1211.6906</data>
</node>
<node id="913">
<data key="connections">389</data>
<data key="eigenvector centrality">4.0E-6</data>
<data key="v-modularity">G9</data>
<data key="betweenness centrality">17156.127529</data>
<data key="weighted indegree">0.0</data>
<data key="weighted outdegree">13.319999694824219</data>
<data key="pagerank">1.041384</data>
<data key="weighted degree">13.319999694824219</data>
<data key="closeness centrality">2.9E-5</data>
<data key="size">8.874022</data>
<data key="r">62</data>
<data key="g">27</data>
<data key="b">200</data>
<data key="x">371.19833</data>
<data key="y">2163.671</data>
</node>
<node id="4478">
<data key="connections">785</data>
<data key="eigenvector centrality">1.12E-4</data>
<data key="v-modularity">G3</data>
<data key="betweenness centrality">902074.06469</data>
<data key="weighted indegree">0.0</data>
<data key="weighted outdegree">5.009999871253967</data>
<data key="pagerank">1.039325</data>
<data key="weighted degree">5.009999871253967</data>
<data key="closeness centrality">3.4E-5</data>
<data key="size">8.867236</data>
<data key="r">27</data>
<data key="g">200</data>
<data key="b">200</data>
<data key="x">-2330.0063</data>
<data key="y">946.7526</data>
</node>
<node id="4581">
<data key="connections">785</data>
<data key="eigenvector centrality">1.12E-4</data>
<data key="v-modularity">G3</data>
<data key="betweenness centrality">902074.06469</data>
<data key="weighted indegree">0.0</data>
<data key="weighted outdegree">9.0</data>
<data key="pagerank">1.039325</data>
<data key="weighted degree">9.0</data>
<data key="closeness centrality">3.4E-5</data>
<data key="size">8.867236</data>
<data key="r">27</data>
<data key="g">200</data>
<data key="b">200</data>
<data key="x">-2249.1897</data>
<data key="y">619.49805</data>
</node>
<node id="4611">
<data key="connections">813</data>
<data key="eigenvector centrality">1.06E-4</data>
<data key="v-modularity">G2</data>
<data key="betweenness centrality">15217.411765</data>
<data key="weighted indegree">0.0</data>
<data key="weighted outdegree">9.989999771118164</data>
<data key="pagerank">1.037427</data>
<data key="weighted degree">9.989999771118164</data>
<data key="closeness centrality">3.1E-5</data>
<data key="size">8.860974</data>
<data key="r">27</data>
<data key="g">200</data>
<data key="b">96</data>
<data key="x">391.32864</data>
<data key="y">1060.7167</data>
</node>
<node id="751">
<data key="connections">576</data>
<data key="eigenvector centrality">4.0E-6</data>
<data key="v-modularity">G4</data>
<data key="betweenness centrality">31559.62994</data>
<data key="weighted indegree">0.0</data>
<data key="weighted outdegree">2.680000066757202</data>
<data key="pagerank">1.036523</data>
<data key="weighted degree">2.680000066757202</data>
<data key="closeness centrality">2.5E-5</data>
<data key="size">8.857988</data>
<data key="r">200</data>
<data key="g">131</data>
<data key="b">27</data>
<data key="x">-3352.2673</data>
<data key="y">-2940.8794</data>
</node>
<node id="4160">
<data key="label">negative regulation of transcription elongation from RNA polymerase II promoter</data>
<data key="connections">447</data>
<data key="eigenvector centrality">0.0</data>
<data key="v-modularity">G7</data>
<data key="betweenness centrality">14374.0</data>
<data key="weighted indegree">3.3300000429153442</data>
<data key="weighted outdegree">0.0</data>
<data key="pagerank">1.035327</data>
<data key="weighted degree">3.3300000429153442</data>
<data key="closeness centrality">2.0E-5</data>
<data key="size">8.854035</data>
<data key="r">165</data>
<data key="g">200</data>
<data key="b">27</data>
<data key="x">1716.1147</data>
<data key="y">-1853.7671</data>
</node>
<node id="3440">
<data key="connections">576</data>
<data key="eigenvector centrality">5.66E-4</data>
<data key="v-modularity">G4</data>
<data key="betweenness centrality">128797.046143</data>
<data key="weighted indegree">0.0</data>
<data key="weighted outdegree">22.68000030517578</data>
<data key="pagerank">1.033194</data>
<data key="weighted degree">22.68000030517578</data>
<data key="closeness centrality">3.6E-5</data>
<data key="size">8.846975</data>
<data key="r">200</data>
<data key="g">131</data>
<data key="b">27</data>
<data key="x">-1167.4996</data>
<data key="y">-790.7315</data>
</node>
<node id="2127">
<data key="connections">543</data>
<data key="eigenvector centrality">3.2E-5</data>
<data key="v-modularity">G5</data>
<data key="betweenness centrality">1691.680144</data>
<data key="weighted indegree">0.0</data>
<data key="weighted outdegree">31.649999618530273</data>
<data key="pagerank">1.032998</data>
<data key="weighted degree">31.649999618530273</data>
<data key="closeness centrality">2.7E-5</data>
<data key="size">8.846328</data>
<data key="r">200</data>
<data key="g">27</data>
<data key="b">131</data>
<data key="x">3270.8052</data>
<data key="y">2182.7734</data>
</node>
<node id="1741">
<data key="connections">576</data>
<data key="eigenvector centrality">5.81E-4</data>
<data key="v-modularity">G4</data>
<data key="betweenness centrality">50842.190219</data>
<data key="weighted indegree">0.0</data>
<data key="weighted outdegree">5.320000171661377</data>
<data key="pagerank">1.032668</data>
<data key="weighted degree">5.320000171661377</data>
<data key="closeness centrality">3.6E-5</data>
<data key="size">8.845235</data>
<data key="r">200</data>
<data key="g">131</data>
<data key="b">27</data>
<data key="x">-2744.3162</data>
<data key="y">-1805.3124</data>
</node>
<node id="1750">
<data key="connections">576</data>
<data key="eigenvector centrality">5.81E-4</data>
<data key="v-modularity">G4</data>
<data key="betweenness centrality">50842.190219</data>
<data key="weighted indegree">0.0</data>
<data key="weighted outdegree">8.0</data>
<data key="pagerank">1.032668</data>
<data key="weighted degree">8.0</data>
<data key="closeness centrality">3.6E-5</data>
<data key="size">8.845235</data>
<data key="r">200</data>
<data key="g">131</data>
<data key="b">27</data>
<data key="x">-2510.2654</data>
<data key="y">1135.8854</data>
</node>
<node id="1429">
<data key="connections">813</data>
<data key="eigenvector centrality">1.09E-4</data>
<data key="v-modularity">G2</data>
<data key="betweenness centrality">31164.199999</data>
<data key="weighted indegree">0.0</data>
<data key="weighted outdegree">17.010000228881836</data>
<data key="pagerank">1.032536</data>
<data key="weighted degree">17.010000228881836</data>
<data key="closeness centrality">3.2E-5</data>
<data key="size">8.844797</data>
<data key="r">27</data>
<data key="g">200</data>
<data key="b">96</data>
<data key="x">668.1162</data>
<data key="y">826.2602</data>
</node>
<node id="603">
<data key="connections">543</data>
<data key="eigenvector centrality">1.64E-4</data>
<data key="v-modularity">G5</data>
<data key="betweenness centrality">88779.678101</data>
<data key="weighted indegree">0.0</data>
<data key="weighted outdegree">2.680000066757202</data>
<data key="pagerank">1.027161</data>
<data key="weighted degree">2.680000066757202</data>
<data key="closeness centrality">3.4E-5</data>
<data key="size">8.826952</data>
<data key="r">200</data>
<data key="g">27</data>
<data key="b">131</data>
<data key="x">-1785.9908</data>
<data key="y">-3773.1257</data>
</node>
<node id="609">
<data key="connections">543</data>
<data key="eigenvector centrality">1.64E-4</data>
<data key="v-modularity">G5</data>
<data key="betweenness centrality">88779.678101</data>
<data key="weighted indegree">0.0</data>
<data key="weighted outdegree">5.320000171661377</data>
<data key="pagerank">1.027161</data>
<data key="weighted degree">5.320000171661377</data>
<data key="closeness centrality">3.4E-5</data>
<data key="size">8.826952</data>
<data key="r">200</data>
<data key="g">27</data>
<data key="b">131</data>
<data key="x">3098.475</data>
<data key="y">-1811.1797</data>
</node>
<node id="3497">
<data key="connections">576</data>
<data key="eigenvector centrality">5.75E-4</data>
<data key="v-modularity">G4</data>
<data key="betweenness centrality">137244.27309</data>
<data key="weighted indegree">0.0</data>
<data key="weighted outdegree">25.31999969482422</data>
<data key="pagerank">1.026666</data>
<data key="weighted degree">25.31999969482422</data>
<data key="closeness centrality">3.6E-5</data>
<data key="size">8.825306</data>
<data key="r">200</data>
<data key="g">131</data>
<data key="b">27</data>
<data key="x">-1354.666</data>
<data key="y">-699.97894</data>
</node>
<node id="881">
<data key="label">cellular glucose homeostasis</data>
<data key="connections">528</data>
<data key="eigenvector centrality">0.0</data>
<data key="v-modularity">G6</data>
<data key="betweenness centrality">467.422279</data>
<data key="weighted indegree">10.999999940395355</data>
<data key="weighted outdegree">0.0</data>
<data key="pagerank">1.026079</data>
<data key="weighted degree">10.999999940395355</data>
<data key="closeness centrality">2.5E-5</data>
<data key="size">8.823353</data>
<data key="r">200</data>
<data key="g">27</data>
<data key="b">27</data>
<data key="x">-3057.6685</data>
<data key="y">-763.7611</data>
</node>
<node id="5018">
<data key="connections">576</data>
<data key="eigenvector centrality">3.5E-5</data>
<data key="v-modularity">G4</data>
<data key="betweenness centrality">56073.002383</data>
<data key="weighted indegree">0.0</data>
<data key="weighted outdegree">13.319999694824219</data>
<data key="pagerank">1.0244</data>
<data key="weighted degree">13.319999694824219</data>
<data key="closeness centrality">3.1E-5</data>
<data key="size">8.81776</data>
<data key="r">200</data>
<data key="g">131</data>
<data key="b">27</data>
<data key="x">-1793.9358</data>
<data key="y">-1123.9281</data>
</node>
<node id="5066">
<data key="connections">576</data>
<data key="eigenvector centrality">3.5E-5</data>
<data key="v-modularity">G4</data>
<data key="betweenness centrality">56073.002383</data>
<data key="weighted indegree">0.0</data>
<data key="weighted outdegree">24.0</data>
<data key="pagerank">1.0244</data>
<data key="weighted degree">24.0</data>
<data key="closeness centrality">3.1E-5</data>
<data key="size">8.81776</data>
<data key="r">200</data>
<data key="g">131</data>
<data key="b">27</data>
<data key="x">-1696.5413</data>
<data key="y">-1130.4231</data>
</node>
<node id="2019">
<data key="connections">576</data>
<data key="eigenvector centrality">2.4E-5</data>
<data key="v-modularity">G4</data>
<data key="betweenness centrality">31686.650832</data>
<data key="weighted indegree">0.0</data>
<data key="weighted outdegree">6.679999828338623</data>
<data key="pagerank">1.023616</data>
<data key="weighted degree">6.679999828338623</data>
<data key="closeness centrality">2.9E-5</data>
<data key="size">8.815146</data>
<data key="r">200</data>
<data key="g">131</data>
<data key="b">27</data>
<data key="x">-1535.9277</data>
<data key="y">-2412.6772</data>
</node>
<node id="2054">
<data key="connections">576</data>
<data key="eigenvector centrality">2.4E-5</data>
<data key="v-modularity">G4</data>
<data key="betweenness centrality">31686.650832</data>
<data key="weighted indegree">0.0</data>
<data key="weighted outdegree">24.0</data>
<data key="pagerank">1.023616</data>
<data key="weighted degree">24.0</data>
<data key="closeness centrality">2.9E-5</data>
<data key="size">8.815146</data>
<data key="r">200</data>
<data key="g">131</data>
<data key="b">27</data>
<data key="x">-800.6773</data>
<data key="y">-1969.723</data>
</node>
<node id="2061">
<data key="connections">576</data>
<data key="eigenvector centrality">2.4E-5</data>
<data key="v-modularity">G4</data>
<data key="betweenness centrality">31686.650832</data>
<data key="weighted indegree">0.0</data>
<data key="weighted outdegree">28.0</data>
<data key="pagerank">1.023616</data>
<data key="weighted degree">28.0</data>
<data key="closeness centrality">2.9E-5</data>
<data key="size">8.815146</data>
<data key="r">200</data>
<data key="g">131</data>
<data key="b">27</data>
<data key="x">-847.12067</data>
<data key="y">-1899.7338</data>
</node>
<node id="2062">
<data key="connections">576</data>
<data key="eigenvector centrality">2.4E-5</data>
<data key="v-modularity">G4</data>
<data key="betweenness centrality">31686.650832</data>
<data key="weighted indegree">0.0</data>
<data key="weighted outdegree">29.31999969482422</data>
<data key="pagerank">1.023616</data>
<data key="weighted degree">29.31999969482422</data>
<data key="closeness centrality">2.9E-5</data>
<data key="size">8.815146</data>
<data key="r">200</data>
<data key="g">131</data>
<data key="b">27</data>
<data key="x">-924.8937</data>
<data key="y">-1852.4341</data>
</node>
<node id="2063">
<data key="connections">576</data>
<data key="eigenvector centrality">2.4E-5</data>
<data key="v-modularity">G4</data>
<data key="betweenness centrality">31686.650832</data>
<data key="weighted indegree">0.0</data>
<data key="weighted outdegree">33.31999969482422</data>
<data key="pagerank">1.023616</data>
<data key="weighted degree">33.31999969482422</data>
<data key="closeness centrality">2.9E-5</data>
<data key="size">8.815146</data>
<data key="r">200</data>
<data key="g">131</data>
<data key="b">27</data>
<data key="x">-882.8368</data>
<data key="y">-1836.9906</data>
</node>
<node id="5214">
<data key="label">positive regulation of transcription elongation from RNA polymerase II promoter</data>
<data key="connections">447</data>
<data key="eigenvector centrality">0.0</data>
<data key="v-modularity">G7</data>
<data key="betweenness centrality">1168.107753</data>
<data key="weighted indegree">8.000000089406967</data>
<data key="weighted outdegree">0.0</data>
<data key="pagerank">1.022061</data>
<data key="weighted degree">8.000000089406967</data>
<data key="closeness centrality">1.9E-5</data>
<data key="size">8.809959</data>
<data key="r">165</data>
<data key="g">200</data>
<data key="b">27</data>
<data key="x">483.401</data>
<data key="y">2672.1155</data>
</node>
<node id="3835">
<data key="connections">528</data>
<data key="eigenvector centrality">2.3E-5</data>
<data key="v-modularity">G6</data>
<data key="betweenness centrality">9683.254551</data>
<data key="weighted indegree">0.0</data>
<data key="weighted outdegree">8.0</data>
<data key="pagerank">1.020967</data>
<data key="weighted degree">8.0</data>
<data key="closeness centrality">3.0E-5</data>
<data key="size">8.806305</data>
<data key="r">200</data>
<data key="g">27</data>
<data key="b">27</data>
<data key="x">-1888.5835</data>
<data key="y">-1716.5028</data>
</node>
<node id="3837">
<data key="connections">528</data>
<data key="eigenvector centrality">2.3E-5</data>
<data key="v-modularity">G6</data>
<data key="betweenness centrality">9683.254551</data>
<data key="weighted indegree">0.0</data>
<data key="weighted outdegree">10.680000305175781</data>
<data key="pagerank">1.020967</data>
<data key="weighted degree">10.680000305175781</data>
<data key="closeness centrality">3.0E-5</data>
<data key="size">8.806305</data>
<data key="r">200</data>
<data key="g">27</data>
<data key="b">27</data>
<data key="x">-1392.8132</data>
<data key="y">-1268.7999</data>
</node>
<node id="1443">
<data key="connections">543</data>
<data key="eigenvector centrality">1.8E-5</data>
<data key="v-modularity">G5</data>
<data key="betweenness centrality">13284.218875</data>
<data key="weighted indegree">0.0</data>
<data key="weighted outdegree">33.31999969482422</data>
<data key="pagerank">1.018638</data>
<data key="weighted degree">33.31999969482422</data>
<data key="closeness centrality">2.8E-5</data>
<data key="size">8.798516</data>
<data key="r">200</data>
<data key="g">27</data>
<data key="b">131</data>
<data key="x">-1739.2963</data>
<data key="y">-673.3598</data>
</node>
<node id="3495">
<data key="connections">576</data>
<data key="eigenvector centrality">5.62E-4</data>
<data key="v-modularity">G4</data>
<data key="betweenness centrality">112302.768151</data>
<data key="weighted indegree">0.0</data>
<data key="weighted outdegree">25.31999969482422</data>
<data key="pagerank">1.011322</data>
<data key="weighted degree">25.31999969482422</data>
<data key="closeness centrality">3.6E-5</data>
<data key="size">8.773966</data>
<data key="r">200</data>
<data key="g">131</data>
<data key="b">27</data>
<data key="x">-1106.8295</data>
<data key="y">-549.0714</data>
</node>
<node id="640">
<data key="connections">543</data>
<data key="eigenvector centrality">1.33E-4</data>
<data key="v-modularity">G5</data>
<data key="betweenness centrality">40660.130172</data>
<data key="weighted indegree">0.0</data>
<data key="weighted outdegree">10.680000305175781</data>
<data key="pagerank">1.009855</data>
<data key="weighted degree">10.680000305175781</data>
<data key="closeness centrality">3.2E-5</data>
<data key="size">8.769028</data>
<data key="r">200</data>
<data key="g">27</data>
<data key="b">131</data>
<data key="x">3337.7273</data>
<data key="y">1083.9703</data>
</node>
<node id="3860">
<data key="connections">389</data>
<data key="eigenvector centrality">2.0E-6</data>
<data key="v-modularity">G9</data>
<data key="betweenness centrality">16245.978611</data>
<data key="weighted indegree">0.0</data>
<data key="weighted outdegree">9.0</data>
<data key="pagerank">1.009582</data>
<data key="weighted degree">9.0</data>
<data key="closeness centrality">2.6E-5</data>
<data key="size">8.768108</data>
<data key="r">62</data>
<data key="g">27</data>
<data key="b">200</data>
<data key="x">1123.9607</data>
<data key="y">-1238.4657</data>
</node>
<node id="3862">
<data key="connections">389</data>
<data key="eigenvector centrality">2.0E-6</data>
<data key="v-modularity">G9</data>
<data key="betweenness centrality">16245.978611</data>
<data key="weighted indegree">0.0</data>
<data key="weighted outdegree">12.0</data>
<data key="pagerank">1.009582</data>
<data key="weighted degree">12.0</data>
<data key="closeness centrality">2.6E-5</data>
<data key="size">8.768108</data>
<data key="r">62</data>
<data key="g">27</data>
<data key="b">200</data>
<data key="x">1137.7085</data>
<data key="y">-1208.7054</data>
</node>
<node id="3863">
<data key="connections">389</data>
<data key="eigenvector centrality">2.0E-6</data>
<data key="v-modularity">G9</data>
<data key="betweenness centrality">16245.978611</data>
<data key="weighted indegree">0.0</data>
<data key="weighted outdegree">15.0</data>
<data key="pagerank">1.009582</data>
<data key="weighted degree">15.0</data>
<data key="closeness centrality">2.6E-5</data>
<data key="size">8.768108</data>
<data key="r">62</data>
<data key="g">27</data>
<data key="b">200</data>
<data key="x">1121.4713</data>
<data key="y">-1219.0754</data>
</node>
<node id="3861">
<data key="label">mRNA catabolic process</data>
<data key="connections">389</data>
<data key="eigenvector centrality">0.0</data>
<data key="v-modularity">G9</data>
<data key="betweenness centrality">2.0</data>
<data key="weighted indegree">12.0</data>
<data key="weighted outdegree">0.0</data>
<data key="pagerank">1.008144</data>
<data key="weighted degree">12.0</data>
<data key="closeness centrality">2.2E-5</data>
<data key="size">8.763261</data>
<data key="r">62</data>
<data key="g">27</data>
<data key="b">200</data>
<data key="x">1135.5146</data>
<data key="y">-1225.5991</data>
</node>
<node id="2138">
<data key="connections">543</data>
<data key="eigenvector centrality">4.5E-5</data>
<data key="v-modularity">G5</data>
<data key="betweenness centrality">2437.406294</data>
<data key="weighted indegree">0.0</data>
<data key="weighted outdegree">5.0</data>
<data key="pagerank">1.006398</data>
<data key="weighted degree">5.0</data>
<data key="closeness centrality">2.9E-5</data>
<data key="size">8.757368</data>
<data key="r">200</data>
<data key="g">27</data>
<data key="b">131</data>
<data key="x">3711.239</data>
<data key="y">2817.387</data>
</node>
<node id="2147">
<data key="connections">543</data>
<data key="eigenvector centrality">4.5E-5</data>
<data key="v-modularity">G5</data>
<data key="betweenness centrality">2437.406294</data>
<data key="weighted indegree">0.0</data>
<data key="weighted outdegree">13.350000381469727</data>
<data key="pagerank">1.006398</data>
<data key="weighted degree">13.350000381469727</data>
<data key="closeness centrality">2.9E-5</data>
<data key="size">8.757368</data>
<data key="r">200</data>
<data key="g">27</data>
<data key="b">131</data>
<data key="x">3377.2922</data>
<data key="y">2221.4985</data>
</node>
<node id="2076">
<data key="connections">528</data>
<data key="eigenvector centrality">9.0E-6</data>
<data key="v-modularity">G6</data>
<data key="betweenness centrality">11348.230103</data>
<data key="weighted indegree">0.0</data>
<data key="weighted outdegree">44.0</data>
<data key="pagerank">1.004287</data>
<data key="weighted degree">44.0</data>
<data key="closeness centrality">3.0E-5</data>
<data key="size">8.750235</data>
<data key="r">200</data>
<data key="g">27</data>
<data key="b">27</data>
<data key="x">-1661.5844</data>
<data key="y">-1700.466</data>
</node>
<node id="2079">
<data key="connections">528</data>
<data key="eigenvector centrality">9.0E-6</data>
<data key="v-modularity">G6</data>
<data key="betweenness centrality">11348.230103</data>
<data key="weighted indegree">0.0</data>
<data key="weighted outdegree">56.0</data>
<data key="pagerank">1.004287</data>
<data key="weighted degree">56.0</data>
<data key="closeness centrality">3.0E-5</data>
<data key="size">8.750235</data>
<data key="r">200</data>
<data key="g">27</data>
<data key="b">27</data>
<data key="x">-1678.0189</data>
<data key="y">-1704.8823</data>
</node>
<node id="235">
<data key="connections">447</data>
<data key="eigenvector centrality">0.0</data>
<data key="v-modularity">G7</data>
<data key="betweenness centrality">23824.426369</data>
<data key="weighted indegree">0.0</data>
<data key="weighted outdegree">5.009999871253967</data>
<data key="pagerank">1.000771</data>
<data key="weighted degree">5.009999871253967</data>
<data key="closeness centrality">2.4E-5</data>
<data key="size">8.738327</data>
<data key="r">165</data>
<data key="g">200</data>
<data key="b">27</data>
<data key="x">651.3538</data>
<data key="y">-2077.217</data>
</node>
<node id="237">
<data key="connections">447</data>
<data key="eigenvector centrality">0.0</data>
<data key="v-modularity">G7</data>
<data key="betweenness centrality">23824.426369</data>
<data key="weighted indegree">0.0</data>
<data key="weighted outdegree">15.0</data>
<data key="pagerank">1.000771</data>
<data key="weighted degree">15.0</data>
<data key="closeness centrality">2.4E-5</data>
<data key="size">8.738327</data>
<data key="r">165</data>
<data key="g">200</data>
<data key="b">27</data>
<data key="x">603.63464</data>
<data key="y">-1979.01</data>
</node>
<node id="7094">
<data key="connections">447</data>
<data key="eigenvector centrality">0.0</data>
<data key="v-modularity">G7</data>
<data key="betweenness centrality">23824.426369</data>
<data key="weighted indegree">0.0</data>
<data key="weighted outdegree">6.989999771118164</data>
<data key="pagerank">1.000771</data>
<data key="weighted degree">6.989999771118164</data>
<data key="closeness centrality">2.4E-5</data>
<data key="size">8.738327</data>
<data key="r">165</data>
<data key="g">200</data>
<data key="b">27</data>
<data key="x">652.437</data>
<data key="y">-2029.9108</data>
</node>
<node id="7139">
<data key="connections">447</data>
<data key="eigenvector centrality">0.0</data>
<data key="v-modularity">G7</data>
<data key="betweenness centrality">23824.426369</data>
<data key="weighted indegree">0.0</data>
<data key="weighted outdegree">12.0</data>
<data key="pagerank">1.000771</data>
<data key="weighted degree">12.0</data>
<data key="closeness centrality">2.4E-5</data>
<data key="size">8.738327</data>
<data key="r">165</data>
<data key="g">200</data>
<data key="b">27</data>
<data key="x">639.00104</data>
<data key="y">-2001.3508</data>
</node>
<node id="4337">
<data key="label">oligosaccharide metabolic process</data>
<data key="connections">1027</data>
<data key="eigenvector centrality">1.0E-6</data>
<data key="v-modularity">G1</data>
<data key="betweenness centrality">14374.0</data>
<data key="weighted indegree">3.3300000429153442</data>
<data key="weighted outdegree">0.0</data>
<data key="pagerank">0.999448</data>
<data key="weighted degree">3.3300000429153442</data>
<data key="closeness centrality">2.8E-5</data>
<data key="size">8.733839</data>
<data key="r">27</data>
<data key="g">96</data>
<data key="b">200</data>
<data key="x">-3003.2104</data>
<data key="y">-99.41061</data>
</node>
<node id="3827">
<data key="connections">255</data>
<data key="eigenvector centrality">1.0E-6</data>
<data key="v-modularity">G10</data>
<data key="betweenness centrality">90289.400299</data>
<data key="weighted indegree">0.0</data>
<data key="weighted outdegree">5.009999871253967</data>
<data key="pagerank">0.998591</data>
<data key="weighted degree">5.009999871253967</data>
<data key="closeness centrality">2.6E-5</data>
<data key="size">8.730928</data>
<data key="r">165</data>
<data key="g">27</data>
<data key="b">200</data>
<data key="x">1987.1716</data>
<data key="y">-2036.8402</data>
</node>
<node id="3829">
<data key="connections">255</data>
<data key="eigenvector centrality">1.0E-6</data>
<data key="v-modularity">G10</data>
<data key="betweenness centrality">90289.400299</data>
<data key="weighted indegree">0.0</data>
<data key="weighted outdegree">6.989999771118164</data>
<data key="pagerank">0.998591</data>
<data key="weighted degree">6.989999771118164</data>
<data key="closeness centrality">2.6E-5</data>
<data key="size">8.730928</data>
<data key="r">165</data>
<data key="g">27</data>
<data key="b">200</data>
<data key="x">1889.5604</data>
<data key="y">-1779.7518</data>
</node>
<node id="1029">
<data key="connections">813</data>
<data key="eigenvector centrality">1.06E-4</data>
<data key="v-modularity">G2</data>
<data key="betweenness centrality">19394.457092</data>
<data key="weighted indegree">0.0</data>
<data key="weighted outdegree">6.0</data>
<data key="pagerank">0.998472</data>
<data key="weighted degree">6.0</data>
<data key="closeness centrality">3.2E-5</data>
<data key="size">8.730524</data>
<data key="r">27</data>
<data key="g">200</data>
<data key="b">96</data>
<data key="x">3008.497</data>
<data key="y">-161.11458</data>
</node>
<node id="1031">
<data key="connections">813</data>
<data key="eigenvector centrality">1.06E-4</data>
<data key="v-modularity">G2</data>
<data key="betweenness centrality">19394.457092</data>
<data key="weighted indegree">0.0</data>
<data key="weighted outdegree">6.989999771118164</data>
<data key="pagerank">0.998472</data>
<data key="weighted degree">6.989999771118164</data>
<data key="closeness centrality">3.2E-5</data>
<data key="size">8.730524</data>
<data key="r">27</data>
<data key="g">200</data>
<data key="b">96</data>
<data key="x">2987.6323</data>
<data key="y">-172.95668</data>
</node>
<node id="6901">
<data key="connections">543</data>
<data key="eigenvector centrality">6.0E-5</data>
<data key="v-modularity">G5</data>
<data key="betweenness centrality">8809.825956</data>
<data key="weighted indegree">0.0</data>
<data key="weighted outdegree">2.680000066757202</data>
<data key="pagerank">0.997123</data>
<data key="weighted degree">2.680000066757202</data>
<data key="closeness centrality">3.0E-5</data>
<data key="size">8.72594</data>
<data key="r">200</data>
<data key="g">27</data>
<data key="b">131</data>
<data key="x">4489.822</data>
<data key="y">-1379.2229</data>
</node>
<node id="6902">
<data key="connections">543</data>
<data key="eigenvector centrality">6.0E-5</data>
<data key="v-modularity">G5</data>
<data key="betweenness centrality">8809.825956</data>
<data key="weighted indegree">0.0</data>
<data key="weighted outdegree">5.320000171661377</data>
<data key="pagerank">0.997123</data>
<data key="weighted degree">5.320000171661377</data>
<data key="closeness centrality">3.0E-5</data>
<data key="size">8.72594</data>
<data key="r">200</data>
<data key="g">27</data>
<data key="b">131</data>
<data key="x">2933.5767</data>
<data key="y">3186.041</data>
</node>
<node id="5215">
<data key="connections">447</data>
<data key="eigenvector centrality">0.0</data>
<data key="v-modularity">G7</data>
<data key="betweenness centrality">10945.462188</data>
<data key="weighted indegree">0.0</data>
<data key="weighted outdegree">6.0</data>
<data key="pagerank">0.996586</data>
<data key="weighted degree">6.0</data>
<data key="closeness centrality">2.3E-5</data>
<data key="size">8.724113</data>
<data key="r">165</data>
<data key="g">200</data>
<data key="b">27</data>
<data key="x">481.20276</data>
<data key="y">2702.0415</data>
</node>
<node id="5216">
<data key="connections">447</data>
<data key="eigenvector centrality">0.0</data>
<data key="v-modularity">G7</data>
<data key="betweenness centrality">10945.462188</data>
<data key="weighted indegree">0.0</data>
<data key="weighted outdegree">17.010000228881836</data>
<data key="pagerank">0.996586</data>
<data key="weighted degree">17.010000228881836</data>
<data key="closeness centrality">2.3E-5</data>
<data key="size">8.724113</data>
<data key="r">165</data>
<data key="g">200</data>
<data key="b">27</data>
<data key="x">467.55725</data>
<data key="y">2668.5789</data>
</node>
<node id="4806">
<data key="connections">528</data>
<data key="eigenvector centrality">1.1E-5</data>
<data key="v-modularity">G6</data>
<data key="betweenness centrality">14362.187338</data>
<data key="weighted indegree">0.0</data>
<data key="weighted outdegree">8.0</data>
<data key="pagerank">0.995933</data>
<data key="weighted degree">8.0</data>
<data key="closeness centrality">2.9E-5</data>
<data key="size">8.721891</data>
<data key="r">200</data>
<data key="g">27</data>
<data key="b">27</data>
<data key="x">-2449.5642</data>
<data key="y">-2466.8044</data>
</node>
<node id="828">
<data key="connections">576</data>
<data key="eigenvector centrality">2.5E-5</data>
<data key="v-modularity">G4</data>
<data key="betweenness centrality">6534.134283</data>
<data key="weighted indegree">0.0</data>
<data key="weighted outdegree">24.0</data>
<data key="pagerank">0.993626</data>
<data key="weighted degree">24.0</data>
<data key="closeness centrality">2.8E-5</data>
<data key="size">8.714033</data>
<data key="r">200</data>
<data key="g">131</data>
<data key="b">27</data>
<data key="x">-2558.65</data>
<data key="y">1022.1026</data>
</node>
<node id="1922">
<data key="connections">255</data>
<data key="eigenvector centrality">4.1E-5</data>
<data key="v-modularity">G10</data>
<data key="betweenness centrality">18527.55132</data>
<data key="weighted indegree">0.0</data>
<data key="weighted outdegree">5.320000171661377</data>
<data key="pagerank">0.993232</data>
<data key="weighted degree">5.320000171661377</data>
<data key="closeness centrality">3.0E-5</data>
<data key="size">8.712688</data>
<data key="r">165</data>
<data key="g">27</data>
<data key="b">200</data>
<data key="x">3343.372</data>
<data key="y">-1226.1539</data>
</node>
<node id="195">
<data key="connections">406</data>
<data key="eigenvector centrality">0.0</data>
<data key="v-modularity">G8</data>
<data key="betweenness centrality">18937.316009</data>
<data key="weighted indegree">0.0</data>
<data key="weighted outdegree">9.0</data>
<data key="pagerank">0.992763</data>
<data key="weighted degree">9.0</data>
<data key="closeness centrality">2.5E-5</data>
<data key="size">8.71109</data>
<data key="r">62</data>
<data key="g">200</data>
<data key="b">27</data>
<data key="x">-2083.2651</data>
<data key="y">1678.9733</data>
</node>
<node id="260">
<data key="connections">543</data>
<data key="eigenvector centrality">4.4E-5</data>
<data key="v-modularity">G5</data>
<data key="betweenness centrality">3254.971538</data>
<data key="weighted indegree">0.0</data>
<data key="weighted outdegree">21.649999618530273</data>
<data key="pagerank">0.9927</data>
<data key="weighted degree">21.649999618530273</data>
<data key="closeness centrality">3.0E-5</data>
<data key="size">8.710875</data>
<data key="r">200</data>
<data key="g">27</data>
<data key="b">131</data>
<data key="x">2928.6677</data>
<data key="y">2120.5618</data>
</node>
<node id="978">
<data key="connections">406</data>
<data key="eigenvector centrality">7.0E-6</data>
<data key="v-modularity">G8</data>
<data key="betweenness centrality">30217.870424</data>
<data key="weighted indegree">0.0</data>
<data key="weighted outdegree">2.0100000500679016</data>
<data key="pagerank">0.991459</data>
<data key="weighted degree">2.0100000500679016</data>
<data key="closeness centrality">2.5E-5</data>
<data key="size">8.706639</data>
<data key="r">62</data>
<data key="g">200</data>
<data key="b">27</data>
<data key="x">-707.5871</data>
<data key="y">3540.9841</data>
</node>
<node id="5">
<data key="connections">813</data>
<data key="eigenvector centrality">6.58E-4</data>
<data key="v-modularity">G2</data>
<data key="betweenness centrality">30171.649948</data>
<data key="weighted indegree">0.0</data>
<data key="weighted outdegree">2.0100000500679016</data>
<data key="pagerank">0.991416</data>
<data key="weighted degree">2.0100000500679016</data>
<data key="closeness centrality">3.8E-5</data>
<data key="size">8.706491</data>
<data key="r">27</data>
<data key="g">200</data>
<data key="b">96</data>
<data key="x">3729.7175</data>
<data key="y">-101.144844</data>
</node>
<node id="7">
<data key="connections">813</data>
<data key="eigenvector centrality">6.58E-4</data>
<data key="v-modularity">G2</data>
<data key="betweenness centrality">30171.649948</data>
<data key="weighted indegree">0.0</data>
<data key="weighted outdegree">3.0</data>
<data key="pagerank">0.991416</data>
<data key="weighted degree">3.0</data>
<data key="closeness centrality">3.8E-5</data>
<data key="size">8.706491</data>
<data key="r">27</data>
<data key="g">200</data>
<data key="b">96</data>
<data key="x">196.38373</data>
<data key="y">-2913.1345</data>
</node>
<node id="1019">
<data key="label">clathrin coat assembly</data>
<data key="connections">813</data>
<data key="eigenvector centrality">0.0</data>
<data key="v-modularity">G2</data>
<data key="betweenness centrality">14374.0</data>
<data key="weighted indegree">9.34000015258789</data>
<data key="weighted outdegree">0.0</data>
<data key="pagerank">0.990254</data>
<data key="weighted degree">9.34000015258789</data>
<data key="closeness centrality">2.6E-5</data>
<data key="size">8.702522</data>
<data key="r">27</data>
<data key="g">200</data>
<data key="b">96</data>
<data key="x">189.96432</data>
<data key="y">281.8667</data>
</node>
<node id="2057">
<data key="connections">576</data>
<data key="eigenvector centrality">2.6E-5</data>
<data key="v-modularity">G4</data>
<data key="betweenness centrality">31927.751631</data>
<data key="weighted indegree">0.0</data>
<data key="weighted outdegree">25.31999969482422</data>
<data key="pagerank">0.989489</data>
<data key="weighted degree">25.31999969482422</data>
<data key="closeness centrality">3.0E-5</data>
<data key="size">8.699907</data>
<data key="r">200</data>
<data key="g">131</data>
<data key="b">27</data>
<data key="x">-1529.9349</data>
<data key="y">-1588.7501</data>
</node>
<node id="2919">
<data key="connections">543</data>
<data key="eigenvector centrality">5.89E-4</data>
<data key="v-modularity">G5</data>
<data key="betweenness centrality">42490.879077</data>
<data key="weighted indegree">0.0</data>
<data key="weighted outdegree">6.0</data>
<data key="pagerank">0.988343</data>
<data key="weighted degree">6.0</data>
<data key="closeness centrality">3.6E-5</data>
<data key="size">8.695986</data>
<data key="r">200</data>
<data key="g">27</data>
<data key="b">131</data>
<data key="x">2377.1572</data>
<data key="y">527.57983</data>
</node>
<node id="869">
<data key="connections">389</data>
<data key="eigenvector centrality">0.0</data>
<data key="v-modularity">G9</data>
<data key="betweenness centrality">9849.852927</data>
<data key="weighted indegree">0.0</data>
<data key="weighted outdegree">3.9900001287460327</data>
<data key="pagerank">0.986294</data>
<data key="weighted degree">3.9900001287460327</data>
<data key="closeness centrality">2.4E-5</data>
<data key="size">8.688967</data>
<data key="r">62</data>
<data key="g">27</data>
<data key="b">200</data>
<data key="x">-1064.9283</data>
<data key="y">-3426.5706</data>
</node>
<node id="2070">
<data key="connections">576</data>
<data key="eigenvector centrality">8.0E-6</data>
<data key="v-modularity">G4</data>
<data key="betweenness centrality">6478.498916</data>
<data key="weighted indegree">0.0</data>
<data key="weighted outdegree">34.68000030517578</data>
<data key="pagerank">0.98433</data>
<data key="weighted degree">34.68000030517578</data>
<data key="closeness centrality">2.6E-5</data>
<data key="size">8.682228</data>
<data key="r">200</data>
<data key="g">131</data>
<data key="b">27</data>
<data key="x">-1338.6886</data>
<data key="y">-864.64075</data>
</node>
<node id="2074">
<data key="connections">576</data>
<data key="eigenvector centrality">8.0E-6</data>
<data key="v-modularity">G4</data>
<data key="betweenness centrality">6478.498916</data>
<data key="weighted indegree">0.0</data>
<data key="weighted outdegree">40.0</data>
<data key="pagerank">0.98433</data>
<data key="weighted degree">40.0</data>
<data key="closeness centrality">2.6E-5</data>
<data key="size">8.682228</data>
<data key="r">200</data>
<data key="g">131</data>
<data key="b">27</data>
<data key="x">-1353.7015</data>
<data key="y">-875.7581</data>
</node>
<node id="4808">
<data key="connections">528</data>
<data key="eigenvector centrality">2.3E-5</data>
<data key="v-modularity">G6</data>
<data key="betweenness centrality">4534.425365</data>
<data key="weighted indegree">0.0</data>
<data key="weighted outdegree">9.319999694824219</data>
<data key="pagerank">0.980728</data>
<data key="weighted degree">9.319999694824219</data>
<data key="closeness centrality">3.0E-5</data>
<data key="size">8.669844</data>
<data key="r">200</data>
<data key="g">27</data>
<data key="b">27</data>
<data key="x">-1830.7115</data>
<data key="y">-1399.9784</data>
</node>
<node id="4819">
<data key="connections">528</data>
<data key="eigenvector centrality">2.3E-5</data>
<data key="v-modularity">G6</data>
<data key="betweenness centrality">4534.425365</data>
<data key="weighted indegree">0.0</data>
<data key="weighted outdegree">28.0</data>
<data key="pagerank">0.980728</data>
<data key="weighted degree">28.0</data>
<data key="closeness centrality">3.0E-5</data>
<data key="size">8.669844</data>
<data key="r">200</data>
<data key="g">27</data>
<data key="b">27</data>
<data key="x">-1557.3936</data>
<data key="y">-1368.1523</data>
</node>
<node id="4820">
<data key="connections">528</data>
<data key="eigenvector centrality">2.3E-5</data>
<data key="v-modularity">G6</data>
<data key="betweenness centrality">4534.425365</data>
<data key="weighted indegree">0.0</data>
<data key="weighted outdegree">29.31999969482422</data>
<data key="pagerank">0.980728</data>
<data key="weighted degree">29.31999969482422</data>
<data key="closeness centrality">3.0E-5</data>
<data key="size">8.669844</data>
<data key="r">200</data>
<data key="g">27</data>
<data key="b">27</data>
<data key="x">-1540.5985</data>
<data key="y">-1358.6565</data>
</node>
<node id="4823">
<data key="connections">528</data>
<data key="eigenvector centrality">2.3E-5</data>
<data key="v-modularity">G6</data>
<data key="betweenness centrality">4534.425365</data>
<data key="weighted indegree">0.0</data>
<data key="weighted outdegree">42.68000030517578</data>
<data key="pagerank">0.980728</data>
<data key="weighted degree">42.68000030517578</data>
<data key="closeness centrality">3.0E-5</data>
<data key="size">8.669844</data>
<data key="r">200</data>
<data key="g">27</data>
<data key="b">27</data>
<data key="x">-1549.4098</data>
<data key="y">-1337.4554</data>
</node>
<node id="4824">
<data key="connections">528</data>
<data key="eigenvector centrality">2.3E-5</data>
<data key="v-modularity">G6</data>
<data key="betweenness centrality">4534.425365</data>
<data key="weighted indegree">0.0</data>
<data key="weighted outdegree">58.68000030517578</data>
<data key="pagerank">0.980728</data>
<data key="weighted degree">58.68000030517578</data>
<data key="closeness centrality">3.0E-5</data>
<data key="size">8.669844</data>
<data key="r">200</data>
<data key="g">27</data>
<data key="b">27</data>
<data key="x">-1571.4108</data>
<data key="y">-1353.4606</data>
</node>
<node id="63">
<data key="connections">528</data>
<data key="eigenvector centrality">1.8E-5</data>
<data key="v-modularity">G6</data>
<data key="betweenness centrality">4328.790724</data>
<data key="weighted indegree">0.0</data>
<data key="weighted outdegree">16.0</data>
<data key="pagerank">0.979042</data>
<data key="weighted degree">16.0</data>
<data key="closeness centrality">3.0E-5</data>
<data key="size">8.664036</data>
<data key="r">200</data>
<data key="g">27</data>
<data key="b">27</data>
<data key="x">-1975.8744</data>
<data key="y">-1530.189</data>
</node>
<node id="64">
<data key="connections">528</data>
<data key="eigenvector centrality">1.8E-5</data>
<data key="v-modularity">G6</data>
<data key="betweenness centrality">4328.790724</data>
<data key="weighted indegree">0.0</data>
<data key="weighted outdegree">21.31999969482422</data>
<data key="pagerank">0.979042</data>
<data key="weighted degree">21.31999969482422</data>
<data key="closeness centrality">3.0E-5</data>
<data key="size">8.664036</data>
<data key="r">200</data>
<data key="g">27</data>
<data key="b">27</data>
<data key="x">-1985.9413</data>
<data key="y">-1564.1942</data>
</node>
<node id="66">
<data key="connections">528</data>
<data key="eigenvector centrality">1.8E-5</data>
<data key="v-modularity">G6</data>
<data key="betweenness centrality">4328.790724</data>
<data key="weighted indegree">0.0</data>
<data key="weighted outdegree">38.68000030517578</data>
<data key="pagerank">0.979042</data>
<data key="weighted degree">38.68000030517578</data>
<data key="closeness centrality">3.0E-5</data>
<data key="size">8.664036</data>
<data key="r">200</data>
<data key="g">27</data>
<data key="b">27</data>
<data key="x">-1971.2349</data>
<data key="y">-1548.9874</data>
</node>
<node id="2041">
<data key="connections">528</data>
<data key="eigenvector centrality">2.5E-5</data>
<data key="v-modularity">G6</data>
<data key="betweenness centrality">11222.987868</data>
<data key="weighted indegree">0.0</data>
<data key="weighted outdegree">18.68000030517578</data>
<data key="pagerank">0.97791</data>
<data key="weighted degree">18.68000030517578</data>
<data key="closeness centrality">3.0E-5</data>
<data key="size">8.660131</data>
<data key="r">200</data>
<data key="g">27</data>
<data key="b">27</data>
<data key="x">-1506.3352</data>
<data key="y">-1517.6224</data>
</node>
<node id="2052">
<data key="connections">528</data>
<data key="eigenvector centrality">2.5E-5</data>
<data key="v-modularity">G6</data>
<data key="betweenness centrality">11222.987868</data>
<data key="weighted indegree">0.0</data>
<data key="weighted outdegree">24.0</data>
<data key="pagerank">0.97791</data>
<data key="weighted degree">24.0</data>
<data key="closeness centrality">3.0E-5</data>
<data key="size">8.660131</data>
<data key="r">200</data>
<data key="g">27</data>
<data key="b">27</data>
<data key="x">-1532.636</data>
<data key="y">-1482.4579</data>
</node>
<node id="5167">
<data key="connections">576</data>
<data key="eigenvector centrality">2.9E-5</data>
<data key="v-modularity">G4</data>
<data key="betweenness centrality">11565.213802</data>
<data key="weighted indegree">0.0</data>
<data key="weighted outdegree">16.0</data>
<data key="pagerank">0.977831</data>
<data key="weighted degree">16.0</data>
<data key="closeness centrality">2.9E-5</data>
<data key="size">8.659859</data>
<data key="r">200</data>
<data key="g">131</data>
<data key="b">27</data>
<data key="x">-1713.6017</data>
<data key="y">-727.71326</data>
</node>
<node id="5173">
<data key="connections">576</data>
<data key="eigenvector centrality">2.9E-5</data>
<data key="v-modularity">G4</data>
<data key="betweenness centrality">11565.213802</data>
<data key="weighted indegree">0.0</data>
<data key="weighted outdegree">20.0</data>
<data key="pagerank">0.977831</data>
<data key="weighted degree">20.0</data>
<data key="closeness centrality">2.9E-5</data>
<data key="size">8.659859</data>
<data key="r">200</data>
<data key="g">131</data>
<data key="b">27</data>
<data key="x">-1689.7622</data>
<data key="y">-747.21936</data>
</node>
<node id="2328">
<data key="label">macromolecule modification</data>
<data key="connections">389</data>
<data key="eigenvector centrality">0.0</data>
<data key="v-modularity">G9</data>
<data key="betweenness centrality">3.0</data>
<data key="weighted indegree">7.340000033378601</data>
<data key="weighted outdegree">0.0</data>
<data key="pagerank">0.977308</data>
<data key="weighted degree">7.340000033378601</data>
<data key="closeness centrality">1.7E-5</data>
<data key="size">8.658054</data>
<data key="r">62</data>
<data key="g">27</data>
<data key="b">200</data>
<data key="x">-2700.742</data>
<data key="y">-1783.351</data>
</node>
<node id="7518">
<data key="label">tryptophanyl-tRNA aminoacylation</data>
<data key="connections">447</data>
<data key="eigenvector centrality">0.0</data>
<data key="v-modularity">G7</data>
<data key="betweenness centrality">2.0</data>
<data key="weighted indegree">6.6700000166893005</data>
<data key="weighted outdegree">0.0</data>
<data key="pagerank">0.976863</data>
<data key="weighted degree">6.6700000166893005</data>
<data key="closeness centrality">2.0E-5</data>
<data key="size">8.656517</data>
<data key="r">165</data>
<data key="g">200</data>
<data key="b">27</data>
<data key="x">1675.0708</data>
<data key="y">-1537.1764</data>
</node>
<node id="2535">
<data key="connections">813</data>
<data key="eigenvector centrality">6.58E-4</data>
<data key="v-modularity">G2</data>
<data key="betweenness centrality">32564.316615</data>
<data key="weighted indegree">0.0</data>
<data key="weighted outdegree">3.0</data>
<data key="pagerank">0.976026</data>
<data key="weighted degree">3.0</data>
<data key="closeness centrality">3.8E-5</data>
<data key="size">8.6536255</data>
<data key="r">27</data>
<data key="g">200</data>
<data key="b">96</data>
<data key="x">3444.4924</data>
<data key="y">740.22205</data>
</node>
<node id="2663">
<data key="connections">813</data>
<data key="eigenvector centrality">6.58E-4</data>
<data key="v-modularity">G2</data>
<data key="betweenness centrality">32564.316615</data>
<data key="weighted indegree">0.0</data>
<data key="weighted outdegree">3.9900001287460327</data>
<data key="pagerank">0.976026</data>
<data key="weighted degree">3.9900001287460327</data>
<data key="closeness centrality">3.8E-5</data>
<data key="size">8.6536255</data>
<data key="r">27</data>
<data key="g">200</data>
<data key="b">96</data>
<data key="x">1607.9088</data>
<data key="y">3049.589</data>
</node>
<node id="2891">
<data key="connections">813</data>
<data key="eigenvector centrality">6.58E-4</data>
<data key="v-modularity">G2</data>
<data key="betweenness centrality">32564.316615</data>
<data key="weighted indegree">0.0</data>
<data key="weighted outdegree">6.0</data>
<data key="pagerank">0.976026</data>
<data key="weighted degree">6.0</data>
<data key="closeness centrality">3.8E-5</data>
<data key="size">8.6536255</data>
<data key="r">27</data>
<data key="g">200</data>
<data key="b">96</data>
<data key="x">1452.0706</data>
<data key="y">2664.3145</data>
</node>
<node id="1723">
<data key="label">GPI anchor metabolic process</data>
<data key="connections">255</data>
<data key="eigenvector centrality">0.0</data>
<data key="v-modularity">G10</data>
<data key="betweenness centrality">3.0</data>
<data key="weighted indegree">3.9999999403953552</data>
<data key="weighted outdegree">0.0</data>
<data key="pagerank">0.974227</data>
<data key="weighted degree">3.9999999403953552</data>
<data key="closeness centrality">2.2E-5</data>
<data key="size">8.647406</data>
<data key="r">165</data>
<data key="g">27</data>
<data key="b">200</data>
<data key="x">2903.4788</data>
<data key="y">-1934.1345</data>
</node>
<node id="7569">
<data key="label">vacuole organization</data>
<data key="connections">255</data>
<data key="eigenvector centrality">0.0</data>
<data key="v-modularity">G10</data>
<data key="betweenness centrality">3.0</data>
<data key="weighted indegree">17.340000092983246</data>
<data key="weighted outdegree">0.0</data>
<data key="pagerank">0.974227</data>
<data key="weighted degree">17.340000092983246</data>
<data key="closeness centrality">2.2E-5</data>
<data key="size">8.647406</data>
<data key="r">165</data>
<data key="g">27</data>
<data key="b">200</data>
<data key="x">2653.3271</data>
<data key="y">-1165.8575</data>
</node>
<node id="7009">
<data key="connections">447</data>
<data key="eigenvector centrality">0.0</data>
<data key="v-modularity">G7</data>
<data key="betweenness centrality">21428.426369</data>
<data key="weighted indegree">0.0</data>
<data key="weighted outdegree">2.0100000500679016</data>
<data key="pagerank">0.97278</data>
<data key="weighted degree">2.0100000500679016</data>
<data key="closeness centrality">2.4E-5</data>
<data key="size">8.642395</data>
<data key="r">165</data>
<data key="g">200</data>
<data key="b">27</data>
<data key="x">-3353.3767</data>
<data key="y">-2381.377</data>
</node>
<node id="7100">
<data key="connections">447</data>
<data key="eigenvector centrality">0.0</data>
<data key="v-modularity">G7</data>
<data key="betweenness centrality">21428.426369</data>
<data key="weighted indegree">0.0</data>
<data key="weighted outdegree">6.989999771118164</data>
<data key="pagerank">0.97278</data>
<data key="weighted degree">6.989999771118164</data>
<data key="closeness centrality">2.4E-5</data>
<data key="size">8.642395</data>
<data key="r">165</data>
<data key="g">200</data>
<data key="b">27</data>
<data key="x">1670.9159</data>
<data key="y">-1519.8907</data>
</node>
<node id="7130">
<data key="connections">447</data>
<data key="eigenvector centrality">0.0</data>
<data key="v-modularity">G7</data>
<data key="betweenness centrality">21428.426369</data>
<data key="weighted indegree">0.0</data>
<data key="weighted outdegree">11.010000228881836</data>
<data key="pagerank">0.97278</data>
<data key="weighted degree">11.010000228881836</data>
<data key="closeness centrality">2.4E-5</data>
<data key="size">8.642395</data>
<data key="r">165</data>
<data key="g">200</data>
<data key="b">27</data>
<data key="x">1307.2194</data>
<data key="y">-1674.154</data>
</node>
<node id="6464">
<data key="connections">406</data>
<data key="eigenvector centrality">5.0E-6</data>
<data key="v-modularity">G8</data>
<data key="betweenness centrality">53065.414515</data>
<data key="weighted indegree">0.0</data>
<data key="weighted outdegree">3.9900001287460327</data>
<data key="pagerank">0.972363</data>
<data key="weighted degree">3.9900001287460327</data>
<data key="closeness centrality">2.7E-5</data>
<data key="size">8.64095</data>
<data key="r">62</data>
<data key="g">200</data>
<data key="b">27</data>
<data key="x">-410.47034</data>
<data key="y">-1225.5188</data>
</node>
<node id="214">
<data key="connections">1027</data>
<data key="eigenvector centrality">6.59E-4</data>
<data key="v-modularity">G1</data>
<data key="betweenness centrality">34644.754229</data>
<data key="weighted indegree">0.0</data>
<data key="weighted outdegree">3.0</data>
<data key="pagerank">0.970534</data>
<data key="weighted degree">3.0</data>
<data key="closeness centrality">3.8E-5</data>
<data key="size">8.634608</data>
<data key="r">27</data>
<data key="g">96</data>
<data key="b">200</data>
<data key="x">2429.8882</data>
<data key="y">-1766.7406</data>
</node>
<node id="1911">
<data key="connections">255</data>
<data key="eigenvector centrality">4.4E-5</data>
<data key="v-modularity">G10</data>
<data key="betweenness centrality">19641.156767</data>
<data key="weighted indegree">0.0</data>
<data key="weighted outdegree">1.3200000524520874</data>
<data key="pagerank">0.969384</data>
<data key="weighted degree">1.3200000524520874</data>
<data key="closeness centrality">3.0E-5</data>
<data key="size">8.630615</data>
<data key="r">165</data>
<data key="g">27</data>
<data key="b">200</data>
<data key="x">878.34924</data>
<data key="y">4926.2163</data>
</node>
<node id="1932">
<data key="connections">255</data>
<data key="eigenvector centrality">4.4E-5</data>
<data key="v-modularity">G10</data>
<data key="betweenness centrality">19641.156767</data>
<data key="weighted indegree">0.0</data>
<data key="weighted outdegree">8.0</data>
<data key="pagerank">0.969384</data>
<data key="weighted degree">8.0</data>
<data key="closeness centrality">3.0E-5</data>
<data key="size">8.630615</data>
<data key="r">165</data>
<data key="g">27</data>
<data key="b">200</data>
<data key="x">3015.9148</data>
<data key="y">-1341.3917</data>
</node>
<node id="1934">
<data key="connections">255</data>
<data key="eigenvector centrality">4.4E-5</data>
<data key="v-modularity">G10</data>
<data key="betweenness centrality">19641.156767</data>
<data key="weighted indegree">0.0</data>
<data key="weighted outdegree">9.319999694824219</data>
<data key="pagerank">0.969384</data>
<data key="weighted degree">9.319999694824219</data>
<data key="closeness centrality">3.0E-5</data>
<data key="size">8.630615</data>
<data key="r">165</data>
<data key="g">27</data>
<data key="b">200</data>
<data key="x">2925.6272</data>
<data key="y">-1283.5397</data>
</node>
<node id="1942">
<data key="connections">255</data>
<data key="eigenvector centrality">4.4E-5</data>
<data key="v-modularity">G10</data>
<data key="betweenness centrality">19641.156767</data>
<data key="weighted indegree">0.0</data>
<data key="weighted outdegree">12.0</data>
<data key="pagerank">0.969384</data>
<data key="weighted degree">12.0</data>
<data key="closeness centrality">3.0E-5</data>
<data key="size">8.630615</data>
<data key="r">165</data>
<data key="g">27</data>
<data key="b">200</data>
<data key="x">2870.321</data>
<data key="y">-1250.8923</data>
</node>
<node id="1953">
<data key="connections">255</data>
<data key="eigenvector centrality">4.4E-5</data>
<data key="v-modularity">G10</data>
<data key="betweenness centrality">19641.156767</data>
<data key="weighted indegree">0.0</data>
<data key="weighted outdegree">14.680000305175781</data>
<data key="pagerank">0.969384</data>
<data key="weighted degree">14.680000305175781</data>
<data key="closeness centrality">3.0E-5</data>
<data key="size">8.630615</data>
<data key="r">165</data>
<data key="g">27</data>
<data key="b">200</data>
<data key="x">2828.2424</data>
<data key="y">-1217.8984</data>
</node>
<node id="1957">
<data key="connections">255</data>
<data key="eigenvector centrality">4.4E-5</data>
<data key="v-modularity">G10</data>
<data key="betweenness centrality">19641.156767</data>
<data key="weighted indegree">0.0</data>
<data key="weighted outdegree">14.680000305175781</data>
<data key="pagerank">0.969384</data>
<data key="weighted degree">14.680000305175781</data>
<data key="closeness centrality">3.0E-5</data>
<data key="size">8.630615</data>
<data key="r">165</data>
<data key="g">27</data>
<data key="b">200</data>
<data key="x">2850.3533</data>
<data key="y">-1220.6602</data>
</node>
<node id="1960">
<data key="connections">255</data>
<data key="eigenvector centrality">4.4E-5</data>
<data key="v-modularity">G10</data>
<data key="betweenness centrality">19641.156767</data>
<data key="weighted indegree">0.0</data>
<data key="weighted outdegree">16.0</data>
<data key="pagerank">0.969384</data>
<data key="weighted degree">16.0</data>
<data key="closeness centrality">3.0E-5</data>
<data key="size">8.630615</data>
<data key="r">165</data>
<data key="g">27</data>
<data key="b">200</data>
<data key="x">2807.0232</data>
<data key="y">-1213.0085</data>
</node>
<node id="1965">
<data key="connections">255</data>
<data key="eigenvector centrality">4.4E-5</data>
<data key="v-modularity">G10</data>
<data key="betweenness centrality">19641.156767</data>
<data key="weighted indegree">0.0</data>
<data key="weighted outdegree">17.31999969482422</data>
<data key="pagerank">0.969384</data>
<data key="weighted degree">17.31999969482422</data>
<data key="closeness centrality">3.0E-5</data>
<data key="size">8.630615</data>
<data key="r">165</data>
<data key="g">27</data>
<data key="b">200</data>
<data key="x">2809.8384</data>
<data key="y">-1199.2311</data>
</node>
<node id="1967">
<data key="connections">255</data>
<data key="eigenvector centrality">4.4E-5</data>
<data key="v-modularity">G10</data>
<data key="betweenness centrality">19641.156767</data>
<data key="weighted indegree">0.0</data>
<data key="weighted outdegree">17.31999969482422</data>
<data key="pagerank">0.969384</data>
<data key="weighted degree">17.31999969482422</data>
<data key="closeness centrality">3.0E-5</data>
<data key="size">8.630615</data>
<data key="r">165</data>
<data key="g">27</data>
<data key="b">200</data>
<data key="x">2794.4543</data>
<data key="y">-1182.7151</data>
</node>
<node id="1978">
<data key="connections">255</data>
<data key="eigenvector centrality">4.4E-5</data>
<data key="v-modularity">G10</data>
<data key="betweenness centrality">19641.156767</data>
<data key="weighted indegree">0.0</data>
<data key="weighted outdegree">22.68000030517578</data>
<data key="pagerank">0.969384</data>
<data key="weighted degree">22.68000030517578</data>
<data key="closeness centrality">3.0E-5</data>
<data key="size">8.630615</data>
<data key="r">165</data>
<data key="g">27</data>
<data key="b">200</data>
<data key="x">2785.8506</data>
<data key="y">-1210.6643</data>
</node>
<node id="1982">
<data key="connections">255</data>
<data key="eigenvector centrality">4.4E-5</data>
<data key="v-modularity">G10</data>
<data key="betweenness centrality">19641.156767</data>
<data key="weighted indegree">0.0</data>
<data key="weighted outdegree">25.31999969482422</data>
<data key="pagerank">0.969384</data>
<data key="weighted degree">25.31999969482422</data>
<data key="closeness centrality">3.0E-5</data>
<data key="size">8.630615</data>
<data key="r">165</data>
<data key="g">27</data>
<data key="b">200</data>
<data key="x">2771.56</data>
<data key="y">-1206.4202</data>
</node>
<node id="1983">
<data key="connections">255</data>
<data key="eigenvector centrality">4.4E-5</data>
<data key="v-modularity">G10</data>
<data key="betweenness centrality">19641.156767</data>
<data key="weighted indegree">0.0</data>
<data key="weighted outdegree">25.31999969482422</data>
<data key="pagerank">0.969384</data>
<data key="weighted degree">25.31999969482422</data>
<data key="closeness centrality">3.0E-5</data>
<data key="size">8.630615</data>
<data key="r">165</data>
<data key="g">27</data>
<data key="b">200</data>
<data key="x">2784.4753</data>
<data key="y">-1196.8346</data>
</node>
<node id="1988">
<data key="connections">255</data>
<data key="eigenvector centrality">4.4E-5</data>
<data key="v-modularity">G10</data>
<data key="betweenness centrality">19641.156767</data>
<data key="weighted indegree">0.0</data>
<data key="weighted outdegree">29.31999969482422</data>
<data key="pagerank">0.969384</data>
<data key="weighted degree">29.31999969482422</data>
<data key="closeness centrality">3.0E-5</data>
<data key="size">8.630615</data>
<data key="r">165</data>
<data key="g">27</data>
<data key="b">200</data>
<data key="x">2780.5662</data>
<data key="y">-1224.029</data>
</node>
<node id="1989">
<data key="connections">255</data>
<data key="eigenvector centrality">4.4E-5</data>
<data key="v-modularity">G10</data>
<data key="betweenness centrality">19641.156767</data>
<data key="weighted indegree">0.0</data>
<data key="weighted outdegree">30.68000030517578</data>
<data key="pagerank">0.969384</data>
<data key="weighted degree">30.68000030517578</data>
<data key="closeness centrality">3.0E-5</data>
<data key="size">8.630615</data>
<data key="r">165</data>
<data key="g">27</data>
<data key="b">200</data>
<data key="x">2762.98</data>
<data key="y">-1191.1543</data>
</node>
<node id="1994">
<data key="connections">255</data>
<data key="eigenvector centrality">4.4E-5</data>
<data key="v-modularity">G10</data>
<data key="betweenness centrality">19641.156767</data>
<data key="weighted indegree">0.0</data>
<data key="weighted outdegree">33.31999969482422</data>
<data key="pagerank">0.969384</data>
<data key="weighted degree">33.31999969482422</data>
<data key="closeness centrality">3.0E-5</data>
<data key="size">8.630615</data>
<data key="r">165</data>
<data key="g">27</data>
<data key="b">200</data>
<data key="x">2781.6746</data>
<data key="y">-1169.531</data>
</node>
<node id="1995">
<data key="connections">255</data>
<data key="eigenvector centrality">4.4E-5</data>
<data key="v-modularity">G10</data>
<data key="betweenness centrality">19641.156767</data>
<data key="weighted indegree">0.0</data>
<data key="weighted outdegree">34.68000030517578</data>
<data key="pagerank">0.969384</data>
<data key="weighted degree">34.68000030517578</data>
<data key="closeness centrality">3.0E-5</data>
<data key="size">8.630615</data>
<data key="r">165</data>
<data key="g">27</data>
<data key="b">200</data>
<data key="x">2751.0044</data>
<data key="y">-1233.7268</data>
</node>
<node id="1998">
<data key="connections">255</data>
<data key="eigenvector centrality">4.4E-5</data>
<data key="v-modularity">G10</data>
<data key="betweenness centrality">19641.156767</data>
<data key="weighted indegree">0.0</data>
<data key="weighted outdegree">38.68000030517578</data>
<data key="pagerank">0.969384</data>
<data key="weighted degree">38.68000030517578</data>
<data key="closeness centrality">3.0E-5</data>
<data key="size">8.630615</data>
<data key="r">165</data>
<data key="g">27</data>
<data key="b">200</data>
<data key="x">2762.5557</data>
<data key="y">-1220.8083</data>
</node>
<node id="1999">
<data key="connections">255</data>
<data key="eigenvector centrality">4.4E-5</data>
<data key="v-modularity">G10</data>
<data key="betweenness centrality">19641.156767</data>
<data key="weighted indegree">0.0</data>
<data key="weighted outdegree">40.0</data>
<data key="pagerank">0.969384</data>
<data key="weighted degree">40.0</data>
<data key="closeness centrality">3.0E-5</data>
<data key="size">8.630615</data>
<data key="r">165</data>
<data key="g">27</data>
<data key="b">200</data>
<data key="x">2766.5972</data>
<data key="y">-1236.8978</data>
</node>
<node id="1434">
<data key="label">endocytic recycling</data>
<data key="connections">255</data>
<data key="eigenvector centrality">1.0E-6</data>
<data key="v-modularity">G10</data>
<data key="betweenness centrality">14374.285714</data>
<data key="weighted indegree">19.65999984741211</data>
<data key="weighted outdegree">0.0</data>
<data key="pagerank">0.969238</data>
<data key="weighted degree">19.65999984741211</data>
<data key="closeness centrality">2.9E-5</data>
<data key="size">8.630109</data>
<data key="r">165</data>
<data key="g">27</data>
<data key="b">200</data>
<data key="x">-273.9102</data>
<data key="y">-370.7999</data>
</node>
<node id="1376">
<data key="connections">406</data>
<data key="eigenvector centrality">4.0E-6</data>
<data key="v-modularity">G8</data>
<data key="betweenness centrality">112610.684042</data>
<data key="weighted indegree">0.0</data>
<data key="weighted outdegree">2.0100000500679016</data>
<data key="pagerank">0.969208</data>
<data key="weighted degree">2.0100000500679016</data>
<data key="closeness centrality">2.8E-5</data>
<data key="size">8.630004</data>
<data key="r">62</data>
<data key="g">200</data>
<data key="b">27</data>
<data key="x">-2213.3525</data>
<data key="y">2949.3076</data>
</node>
<node id="1378">
<data key="connections">406</data>
<data key="eigenvector centrality">4.0E-6</data>
<data key="v-modularity">G8</data>
<data key="betweenness centrality">112610.684042</data>
<data key="weighted indegree">0.0</data>
<data key="weighted outdegree">3.0</data>
<data key="pagerank">0.969208</data>
<data key="weighted degree">3.0</data>
<data key="closeness centrality">2.8E-5</data>
<data key="size">8.630004</data>
<data key="r">62</data>
<data key="g">200</data>
<data key="b">27</data>
<data key="x">2668.3716</data>
<data key="y">-7.3362145</data>
</node>
<node id="1381">
<data key="connections">406</data>
<data key="eigenvector centrality">4.0E-6</data>
<data key="v-modularity">G8</data>
<data key="betweenness centrality">112610.684042</data>
<data key="weighted indegree">0.0</data>
<data key="weighted outdegree">9.989999771118164</data>
<data key="pagerank">0.969208</data>
<data key="weighted degree">9.989999771118164</data>
<data key="closeness centrality">2.8E-5</data>
<data key="size">8.630004</data>
<data key="r">62</data>
<data key="g">200</data>
<data key="b">27</data>
<data key="x">-886.8318</data>
<data key="y">889.0762</data>
</node>
<node id="838">
<data key="label">cellular aldehyde metabolic process</data>
<data key="connections">813</data>
<data key="eigenvector centrality">2.0E-6</data>
<data key="v-modularity">G2</data>
<data key="betweenness centrality">2.0</data>
<data key="weighted indegree">8.999999940395355</data>
<data key="weighted outdegree">0.0</data>
<data key="pagerank">0.968911</data>
<data key="weighted degree">8.999999940395355</data>
<data key="closeness centrality">3.0E-5</data>
<data key="size">8.628973</data>
<data key="r">27</data>
<data key="g">200</data>
<data key="b">96</data>
<data key="x">629.5527</data>
<data key="y">354.07263</data>
</node>
<node id="1320">
<data key="connections">389</data>
<data key="eigenvector centrality">1.0E-6</data>
<data key="v-modularity">G9</data>
<data key="betweenness centrality">18682.935407</data>
<data key="weighted indegree">0.0</data>
<data key="weighted outdegree">6.0</data>
<data key="pagerank">0.966295</data>
<data key="weighted degree">6.0</data>
<data key="closeness centrality">2.6E-5</data>
<data key="size">8.619873</data>
<data key="r">62</data>
<data key="g">27</data>
<data key="b">200</data>
<data key="x">91.41923</data>
<data key="y">2763.9868</data>
</node>
<node id="404">
<data key="connections">785</data>
<data key="eigenvector centrality">7.0E-6</data>
<data key="v-modularity">G3</data>
<data key="betweenness centrality">14374.0</data>
<data key="weighted indegree">0.0</data>
<data key="weighted outdegree">1.340000033378601</data>
<data key="pagerank">0.964951</data>
<data key="weighted degree">1.340000033378601</data>
<data key="closeness centrality">2.9E-5</data>
<data key="size">8.6151905</data>
<data key="r">27</data>
<data key="g">200</data>
<data key="b">200</data>
<data key="x">3267.1477</data>
<data key="y">94.89745</data>
</node>
<node id="1903">
<data key="connections">785</data>
<data key="eigenvector centrality">7.0E-6</data>
<data key="v-modularity">G3</data>
<data key="betweenness centrality">14374.0</data>
<data key="weighted indegree">0.0</data>
<data key="weighted outdegree">0.6600000262260437</data>
<data key="pagerank">0.964951</data>
<data key="weighted degree">0.6600000262260437</data>
<data key="closeness centrality">2.9E-5</data>
<data key="size">8.6151905</data>
<data key="r">27</data>
<data key="g">200</data>
<data key="b">200</data>
<data key="x">3877.228</data>
<data key="y">-2.4858246</data>
</node>
<node id="4773">
<data key="connections">785</data>
<data key="eigenvector centrality">7.0E-6</data>
<data key="v-modularity">G3</data>
<data key="betweenness centrality">14374.0</data>
<data key="weighted indegree">0.0</data>
<data key="weighted outdegree">2.6600000858306885</data>
<data key="pagerank">0.964951</data>
<data key="weighted degree">2.6600000858306885</data>
<data key="closeness centrality">2.9E-5</data>
<data key="size">8.6151905</data>
<data key="r">27</data>
<data key="g">200</data>
<data key="b">200</data>
<data key="x">-2487.6326</data>
<data key="y">-55.11151</data>
</node>
<node id="5754">
<data key="connections">785</data>
<data key="eigenvector centrality">7.0E-6</data>
<data key="v-modularity">G3</data>
<data key="betweenness centrality">14374.0</data>
<data key="weighted indegree">0.0</data>
<data key="weighted outdegree">1.340000033378601</data>
<data key="pagerank">0.964951</data>
<data key="weighted degree">1.340000033378601</data>
<data key="closeness centrality">2.9E-5</data>
<data key="size">8.6151905</data>
<data key="r">27</data>
<data key="g">200</data>
<data key="b">200</data>
<data key="x">-3510.9429</data>
<data key="y">1492.5583</data>
</node>
<node id="1537">
<data key="connections">447</data>
<data key="eigenvector centrality">0.0</data>
<data key="v-modularity">G7</data>
<data key="betweenness centrality">30400.043243</data>
<data key="weighted indegree">0.0</data>
<data key="weighted outdegree">3.9900001287460327</data>
<data key="pagerank">0.964476</data>
<data key="weighted degree">3.9900001287460327</data>
<data key="closeness centrality">2.4E-5</data>
<data key="size">8.613535</data>
<data key="r">165</data>
<data key="g">200</data>
<data key="b">27</data>
<data key="x">-1720.1287</data>
<data key="y">1262.555</data>
</node>
<node id="1539">
<data key="connections">447</data>
<data key="eigenvector centrality">0.0</data>
<data key="v-modularity">G7</data>
<data key="betweenness centrality">30400.043243</data>
<data key="weighted indegree">0.0</data>
<data key="weighted outdegree">6.0</data>
<data key="pagerank">0.964476</data>
<data key="weighted degree">6.0</data>
<data key="closeness centrality">2.4E-5</data>
<data key="size">8.613535</data>
<data key="r">165</data>
<data key="g">200</data>
<data key="b">27</data>
<data key="x">216.0225</data>
<data key="y">-2291.019</data>
</node>
<node id="1460">
<data key="connections">255</data>
<data key="eigenvector centrality">4.3E-5</data>
<data key="v-modularity">G10</data>
<data key="betweenness centrality">14260.548539</data>
<data key="weighted indegree">0.0</data>
<data key="weighted outdegree">5.320000171661377</data>
<data key="pagerank">0.963553</data>
<data key="weighted degree">5.320000171661377</data>
<data key="closeness centrality">3.0E-5</data>
<data key="size">8.610317</data>
<data key="r">165</data>
<data key="g">27</data>
<data key="b">200</data>
<data key="x">3430.9905</data>
<data key="y">-1325.1155</data>
</node>
<node id="1461">
<data key="connections">255</data>
<data key="eigenvector centrality">4.3E-5</data>
<data key="v-modularity">G10</data>
<data key="betweenness centrality">14260.548539</data>
<data key="weighted indegree">0.0</data>
<data key="weighted outdegree">5.320000171661377</data>
<data key="pagerank">0.963553</data>
<data key="weighted degree">5.320000171661377</data>
<data key="closeness centrality">3.0E-5</data>
<data key="size">8.610317</data>
<data key="r">165</data>
<data key="g">27</data>
<data key="b">200</data>
<data key="x">3790.2942</data>
<data key="y">-501.9201</data>
</node>
<node id="1462">
<data key="connections">255</data>
<data key="eigenvector centrality">4.3E-5</data>
<data key="v-modularity">G10</data>
<data key="betweenness centrality">14260.548539</data>
<data key="weighted indegree">0.0</data>
<data key="weighted outdegree">5.320000171661377</data>
<data key="pagerank">0.963553</data>
<data key="weighted degree">5.320000171661377</data>
<data key="closeness centrality">3.0E-5</data>
<data key="size">8.610317</data>
<data key="r">165</data>
<data key="g">27</data>
<data key="b">200</data>
<data key="x">3402.7449</data>
<data key="y">-1241.4501</data>
</node>
<node id="1463">
<data key="connections">255</data>
<data key="eigenvector centrality">4.3E-5</data>
<data key="v-modularity">G10</data>
<data key="betweenness centrality">14260.548539</data>
<data key="weighted indegree">0.0</data>
<data key="weighted outdegree">8.0</data>
<data key="pagerank">0.963553</data>
<data key="weighted degree">8.0</data>
<data key="closeness centrality">3.0E-5</data>
<data key="size">8.610317</data>
<data key="r">165</data>
<data key="g">27</data>
<data key="b">200</data>
<data key="x">3085.8953</data>
<data key="y">-1186.9879</data>
</node>
<node id="1465">
<data key="connections">255</data>
<data key="eigenvector centrality">4.3E-5</data>
<data key="v-modularity">G10</data>
<data key="betweenness centrality">14260.548539</data>
<data key="weighted indegree">0.0</data>
<data key="weighted outdegree">18.68000030517578</data>
<data key="pagerank">0.963553</data>
<data key="weighted degree">18.68000030517578</data>
<data key="closeness centrality">3.0E-5</data>
<data key="size">8.610317</data>
<data key="r">165</data>
<data key="g">27</data>
<data key="b">200</data>
<data key="x">2988.004</data>
<data key="y">-1161.0656</data>
</node>
<node id="1466">
<data key="connections">255</data>
<data key="eigenvector centrality">4.3E-5</data>
<data key="v-modularity">G10</data>
<data key="betweenness centrality">14260.548539</data>
<data key="weighted indegree">0.0</data>
<data key="weighted outdegree">29.31999969482422</data>
<data key="pagerank">0.963553</data>
<data key="weighted degree">29.31999969482422</data>
<data key="closeness centrality">3.0E-5</data>
<data key="size">8.610317</data>
<data key="r">165</data>
<data key="g">27</data>
<data key="b">200</data>
<data key="x">2880.771</data>
<data key="y">-1154.8865</data>
</node>
<node id="837">
<data key="connections">813</data>
<data key="eigenvector centrality">6.58E-4</data>
<data key="v-modularity">G2</data>
<data key="betweenness centrality">27775.649948</data>
<data key="weighted indegree">0.0</data>
<data key="weighted outdegree">2.0100000500679016</data>
<data key="pagerank">0.963425</data>
<data key="weighted degree">2.0100000500679016</data>
<data key="closeness centrality">3.8E-5</data>
<data key="size">8.609871</data>
<data key="r">27</data>
<data key="g">200</data>
<data key="b">96</data>
<data key="x">-247.34354</data>
<data key="y">-3595.5347</data>
</node>
<node id="839">
<data key="connections">813</data>
<data key="eigenvector centrality">6.58E-4</data>
<data key="v-modularity">G2</data>
<data key="betweenness centrality">27775.649948</data>
<data key="weighted indegree">0.0</data>
<data key="weighted outdegree">12.0</data>
<data key="pagerank">0.963425</data>
<data key="weighted degree">12.0</data>
<data key="closeness centrality">3.8E-5</data>
<data key="size">8.609871</data>
<data key="r">27</data>
<data key="g">200</data>
<data key="b">96</data>
<data key="x">625.9065</data>
<data key="y">369.90448</data>
</node>
<node id="840">
<data key="connections">813</data>
<data key="eigenvector centrality">6.58E-4</data>
<data key="v-modularity">G2</data>
<data key="betweenness centrality">27775.649948</data>
<data key="weighted indegree">0.0</data>
<data key="weighted outdegree">12.989999771118164</data>
<data key="pagerank">0.963425</data>
<data key="weighted degree">12.989999771118164</data>
<data key="closeness centrality">3.8E-5</data>
<data key="size">8.609871</data>
<data key="r">27</data>
<data key="g">200</data>
<data key="b">96</data>
<data key="x">644.449</data>
<data key="y">360.77588</data>
</node>
<node id="3409">
<data key="connections">389</data>
<data key="eigenvector centrality">5.56E-4</data>
<data key="v-modularity">G9</data>
<data key="betweenness centrality">241038.78843</data>
<data key="weighted indegree">0.0</data>
<data key="weighted outdegree">15.989999771118164</data>
<data key="pagerank">0.963228</data>
<data key="weighted degree">15.989999771118164</data>
<data key="closeness centrality">3.6E-5</data>
<data key="size">8.609182</data>
<data key="r">62</data>
<data key="g">27</data>
<data key="b">200</data>
<data key="x">892.8926</data>
<data key="y">-25.54337</data>
</node>
<node id="3472">
<data key="connections">389</data>
<data key="eigenvector centrality">5.56E-4</data>
<data key="v-modularity">G9</data>
<data key="betweenness centrality">241038.78843</data>
<data key="weighted indegree">0.0</data>
<data key="weighted outdegree">18.0</data>
<data key="pagerank">0.963228</data>
<data key="weighted degree">18.0</data>
<data key="closeness centrality">3.6E-5</data>
<data key="size">8.609182</data>
<data key="r">62</data>
<data key="g">27</data>
<data key="b">200</data>
<data key="x">942.76794</data>
<data key="y">393.25012</data>
</node>
<node id="2321">
<data key="connections">1027</data>
<data key="eigenvector centrality">6.59E-4</data>
<data key="v-modularity">G1</data>
<data key="betweenness centrality">27311.600787</data>
<data key="weighted indegree">0.0</data>
<data key="weighted outdegree">18.0</data>
<data key="pagerank">0.962862</data>
<data key="weighted degree">18.0</data>
<data key="closeness centrality">3.8E-5</data>
<data key="size">8.607905</data>
<data key="r">27</data>
<data key="g">96</data>
<data key="b">200</data>
<data key="x">734.45264</data>
<data key="y">303.93716</data>
</node>
<node id="2322">
<data key="connections">1027</data>
<data key="eigenvector centrality">6.59E-4</data>
<data key="v-modularity">G1</data>
<data key="betweenness centrality">27311.600787</data>
<data key="weighted indegree">0.0</data>
<data key="weighted outdegree">18.989999771118164</data>
<data key="pagerank">0.962862</data>
<data key="weighted degree">18.989999771118164</data>
<data key="closeness centrality">3.8E-5</data>
<data key="size">8.607905</data>
<data key="r">27</data>
<data key="g">96</data>
<data key="b">200</data>
<data key="x">719.26984</data>
<data key="y">296.4668</data>
</node>
<node id="1195">
<data key="connections">389</data>
<data key="eigenvector centrality">1.0E-6</data>
<data key="v-modularity">G9</data>
<data key="betweenness centrality">16221.319197</data>
<data key="weighted indegree">0.0</data>
<data key="weighted outdegree">2.0100000500679016</data>
<data key="pagerank">0.962811</data>
<data key="weighted degree">2.0100000500679016</data>
<data key="closeness centrality">2.6E-5</data>
<data key="size">8.607727</data>
<data key="r">62</data>
<data key="g">27</data>
<data key="b">200</data>
<data key="x">1769.6357</data>
<data key="y">3745.4143</data>
</node>
<node id="6344">
<data key="connections">406</data>
<data key="eigenvector centrality">5.0E-6</data>
<data key="v-modularity">G8</data>
<data key="betweenness centrality">12969.379479</data>
<data key="weighted indegree">0.0</data>
<data key="weighted outdegree">8.010000228881836</data>
<data key="pagerank">0.962068</data>
<data key="weighted degree">8.010000228881836</data>
<data key="closeness centrality">2.7E-5</data>
<data key="size">8.605133</data>
<data key="r">62</data>
<data key="g">200</data>
<data key="b">27</data>
<data key="x">-692.6998</data>
<data key="y">1098.8887</data>
</node>
<node id="6351">
<data key="connections">406</data>
<data key="eigenvector centrality">5.0E-6</data>
<data key="v-modularity">G8</data>
<data key="betweenness centrality">12969.379479</data>
<data key="weighted indegree">0.0</data>
<data key="weighted outdegree">18.0</data>
<data key="pagerank">0.962068</data>
<data key="weighted degree">18.0</data>
<data key="closeness centrality">2.7E-5</data>
<data key="size">8.605133</data>
<data key="r">62</data>
<data key="g">200</data>
<data key="b">27</data>
<data key="x">-686.7338</data>
<data key="y">1122.164</data>
</node>
<node id="1715">
<data key="connections">255</data>
<data key="eigenvector centrality">3.0E-6</data>
<data key="v-modularity">G10</data>
<data key="betweenness centrality">14371.0</data>
<data key="weighted indegree">0.0</data>
<data key="weighted outdegree">6.989999771118164</data>
<data key="pagerank">0.96062</data>
<data key="weighted degree">6.989999771118164</data>
<data key="closeness centrality">2.5E-5</data>
<data key="size">8.600071</data>
<data key="r">165</data>
<data key="g">27</data>
<data key="b">200</data>
<data key="x">2659.8142</data>
<data key="y">-1110.0162</data>
</node>
<node id="1717">
<data key="connections">255</data>
<data key="eigenvector centrality">3.0E-6</data>
<data key="v-modularity">G10</data>
<data key="betweenness centrality">14371.0</data>
<data key="weighted indegree">0.0</data>
<data key="weighted outdegree">14.010000228881836</data>
<data key="pagerank">0.96062</data>
[truncated: 5,543,198 more chars]
